# Supplementary material for: BEL/Pao retrotransposons in metazoan genomes
Source: BMC Evol Biol. 2011 Jun 4;11:154. doi: 10.1186/1471-2148-11-154 (PMC3118150; doi:10.1186/1471-2148-11-154)
Supplement: Additional file 1 — Nucleotide sequence of all identified BEL/Pao elements. Nucleotide sequence of all BEL/Pao elements that we identified de novo in fasta format. Each record (element) has a unique fasta identifier consisting of three parts: (i) element identifier, (ii) internal family identifier as listed in additional file 4, and (iii) species identifier as listed in additional file 2. All identifier are joined by the underscore symbol '_'. For example, the identifier 5_NC-3_1 represents element 5 belonging to family NC-3 and is present in species 1 (Drosophila melanogaster). [file 1471-2148-11-154-S1.ZIP]

Archive with 1 entries (1 files):
- Additional_File1.txt
