# Supplementary material for: BEL/Pao retrotransposons in metazoan genomes
Source: BMC Evol Biol. 2011 Jun 4;11:154. doi: 10.1186/1471-2148-11-154 (PMC3118150; doi:10.1186/1471-2148-11-154)
Supplement: Additional file 1 — Nucleotide sequence of all identified BEL/Pao elements. Nucleotide sequence of all BEL/Pao elements that we identified de novo in fasta format. Each record (element) has a unique fasta identifier consisting of three parts: (i) element identifier, (ii) internal family identifier as listed in additional file 4, and (iii) species identifier as listed in additional file 2. All identifier are joined by the underscore symbol '_'. For example, the identifier 5_NC-3_1 represents element 5 belonging to family NC-3 and is present in species 1 (Drosophila melanogaster). [file 1471-2148-11-154-S1.ZIP › Additional_File1.txt]

>1_NC-3_1
TGTTCACACATGAACACGAATATATTTAAAGACTTACAATTTTGGGCTCCGTTCATATCT
TATGTAAATGAATCGAGAGCGATAAATTATATTTAGGATTTTGTTATCTAAGGCGACATG
GGTGCATTGCTCAAAAACATGTAATTTAAGTGCACACTACATGAGTCAGTCACTTGAGAT
CTTTCCCCGCCTCCTAAAATAGTCCCTTAGTGGGAGACCACAGATAAGGTCCTCGCCGCT
CAAGATAGGCAGATGTGCCCGAGCGTGGGACCTCGATAAGGCGGGGACCATTTACTTAGG
CCTCTGCGTAGGCCATTTACTTTAAGATGCGATTCTCATGTCACCTATTTAAACCGAAGA
TATTTCCAAATAAAATCAGTTTCTTACAAAAACTCAACGAGTAAAGTCTTCTTATTTGGG
ATTTTACATTTGGTCAATCGAGCCTTTAATCGACTCTGCAGTTTCCCCCTACCAAAGGTA
AGGAACTCAGAGAAAGGCCAGCTCCTTTAAGCATCTTACAGCTAAAGGTAGCAAAAATAA
GTAACTCTTGTTTCCCCCTACCAAAGGTAAGGAACAGAGTATAAATATAAAAAGCAAAAG
ATACAAAAGAATCTTTTATGTTTTAAAACAAGCACCTTATAGTCTATAGCTAAAGGTTGC
TTTGTGTACCATTATAAATTGTGGTAAGGCGTGCTTGAGGCCATACATCAGCAATTGTGA
AATTAAAAAGTGCATAACAAAAGTGCCTTATAAATGCTCTAATAGCATTAAATCAGCTCA
TAAATAGAGTGCAGTGTATATGCCAAAAGAGCATAAATGCCGAAATAAATGGCTAAAAAA
CAAAAAATCTGACTGGACTACAAAAATAATAAAACGTGCCAAAAAAAAAAAAAAATCATC
TTTAAACATCGACGGAGCCTTAAAGAAGAGAAGGAAGTCAAATTCAAAGGAGCCTCTACC
AGCAGCAGAAGCAGCAACAACAGCAGCAGCAGAAGCAGCAACAACAGCAGCAACAGCAGC
AGCAACAACAACGACATCAGCTAAGTCAAAACAAGAATTTTCTGTTTATCCAAACACACA
TATATATATAAATACATATAAAATACATATACACGTACTATATATATTAAGAAATTACAA
AAAATTTTCAAAATGATGTCAGAAAAGACTATTCAATTCCTTAAGAAGCAGTCCGAAATT
ATTTTGGAAATTAGAAAGTTGGAAGTAAAACCAACATTAACAGATGTAGAAATTCTAAAA
TTAAATGAGCTTCAAAAATGTTTCATTGCTAATCATAGCAATTTGTTAAAGATCGGCGTT
GTCGATCATGAATATTTTAACGCGAAGCAGTATGATTTAATAATGATGGTGTTAGAAAAA
ATTAAAAATAAAAATGAAAAAATTAAGGGCGAGTCGGTAGAAAACACTTTCCCTAAATCA
AACACTGTCCCTAAATCAAACCCTCCCCCTACATTAAACCTTGAAATGCGTGGTCACCCT
GAAAAAGAGGGTATAGCACAAAACAACGCTTTAAAAGTAGAGCAGGCATTTCGTAATAAT
GTTGGCCAATTTCGAGTATATCTAGAAGATACGTCTAAACTAATAGACAGTAGTCCAGAT
TTCCTTAAAATAAGGAAAAATAAAATTGAATTTTTATGGCATAAAATAGATAACCTGATT
GAACAGGTGAATAGTCATTTTGAGAGTTCGCTATTCGAAGAAGAAATTAGCGAACTTGAA
TTTGACAAACAAAATATTCTTACAGCCATTAATAGTCGACTCAGTGGCACAATAAATAAA
GCTGAAATGTCGACGGTTGTTAAGGCGGAGGAGTTACCAACCCTGCCTAAAATACAGATT
CCCACTTTCTTTGGTGATTCCAAAGAATGGGATCTTTTTAATGAACTCTTTACAGAGCTC
ATACATGTGAGAGAGGATCTCAGTCCTTCTCTCAAATTTAATTATCTAAAGTCAGCATTA
AAAGGAGAAGCCAGAAATGTGGTTACTCATTTACTGCTCGGCTCTGGAGAAAATTATGAA
GCCACTTGGGAGTTTTTGACCAAGCGATATGAGAATAAAAGAAACATATTCTCAGATCAT
ATGAATAGGCTTATGGATATGCCAAATTTAAATTTAGAATCCAATAAGCAAATAAAGACA
TTTATTGACACGATTAACGAGTCAATTTATATTATAAAATTAAAGGCACAATTACCAGAA
GATGTGGATGCAATTTTCGCTCACATAATTCTTCGGAAATTCAATAAAGAATCACTCAAT
TTATATGAAAGCCATGTTAAAAAGACAAAAGAAATACAGGCACTTTCTGATGTCATGGAC
TTTTTAGAGCAAAGGCTCAATTCTATATCATCATTCTCACAGGAAGTAAAACCTGTAAAG
AAAATGATTAATAATAACAAGAATAAAAATTATAGTGACAATTGTGCATATTGCAAACTA
CCAGGGCATTATTTAATTCAATGCCATAAATTTAAAATAATGAATCCAGCAGAACGGTCT
GACTGGGTAAGAAAAAATGGGATTTGCCTAAGATGTCTGAGGCATCCGTTTGGTAAAAAA
TGTATAAGCGAGCAGCTTTGTTCGACTTGTCGTAAACCTCACCACACGTTACTTCACTTT
GCAGGTCATAATCCAGAAAAAGTGAATACGTGTAGAACAACAGGTCAAGCCTTGTTGGCC
ACGGCCTTGATTCAAGTAAAGTCGAGGTATGGAGGCTTTGAACAATTAAGAGCATTGATT
GATAGTGGCTCTCAAAGCACAATTATTTCAGAAGAGTCTGCACAGATTCTAAAATTGAAA
AAATTTCGGTCTCATACTGAAATAAGTGGAGTATCTTCCACAGGAACGTGCATCTCCAAG
CACAAAGCGGTTATTTCGATAAGAAATTCTCCGAAAAATTTAGAAATTGAAGCAATTATT
CTCCCAAAACTTATGAAGGCACTTCCAGTCAACACGATTAATGTTGATCAGAAAAAATGG
AAGAACTTTAAATTAGCCGACCCCGATTTTAATAAACCGGGTCGCATTGATTTAATCATT
GGAGCAGACGTATATACTCACATTCTGCAAAATGGAGTTATAAAAATAGACGGTCTCCTT
GGGCAAAAAACTGATTTCGGGTGGATAGTTTCTGGATGTAAAAAATCCAAAGGAAAAGAA
ACCATTGTAGCCACAACAATAGAAATAAAAGAGTTAGATCGCTACTGGGAAGTGGAAGAA
GAAGAAAAAGATGATATCGAGTCTGAAATCTGTGAAAATAAATTTATCAAAACGACAAAA
AAAGATTCAGATGGGCGATACATTGTGTCAATTCCATTCAAGGAGGATGTCACCTTAGGA
GATTCAAAGAAACAAGCGATAGCTCGTTACATGAATCTGGAGAAAAAACTAAAAAGAAAT
GAAAAACTTAAGGTTGACTACACTAAATTCATGAATGAATACATGGATTTAGGACACATG
ATTGAAGTGAGTGATGAAGGCAAATATTTTTTACCGCACCAGGCAGTGATTAGAGATTCA
AGCCTTACGACCAAATTGAGAGTAGTTTTTGATGCTTCAGCAAAAACTACGAATAACAAA
AGTTTGAACGACATAATGTGGGTTGGGCCACGAGTTCAAAAAGATATTTTTGACATTATT
ATTAAATGGAGAAAATGGGAATTTGTTGTTTCGGCAGACATTGAAAAGATGTACCGACAA
ATTAAAATAGATAATAATGATCAAAAATATCAATATATTTTATGGAGAAATTCTCCAAAA
GAAAAAATTAAAACATATAAATTAACCACAGTCACTTACGGAACTGCATCTGCACCATAT
TTGGCTACCAGGGTTCTGGTAGATATTGCAGATAAATGTAAAAACCAAGTTATTAGTGCA
ATAATTAGGAATGATTTCTATATGGATGACCTAATGACTGGAGCTGATTCGGTAGAAGAA
GCTAATAAATTAATAACATTAATTCCCCATGAATTGCAGAAAGTTGGATTCAACTTAAGG
AAATGGATTTCCAACAATTCCAAAATATTAACCACTGTGGAGGACACAGGGGACAATAAG
GTTCTCAATATTATCGAAAATGAATGTGTTAAAACTTTAGGACTAAAATGGGAACCTCAA
AAGGATTTATTTAAGTTCAGCGTAAATTGTAATGATGAATCAAAAAATATAAATAAGCGC
GTTGTGTTATCAACGCTAGCAAAAATATTTGATCCGTTAGGATGGTTGGCACCAGTCACG
GTTTCAGGAAAACTTTTTATTCAAAAACTTTGGATAAATAAAAGTGAATGGGATCAGGAA
TTATCCATAGAAGATAAAAATTATTGGGAAAAATATAAAGAAAATTTATTATTGTTAGAG
AATATTCGAATCCCAAGGTGGATTAATTCAAACAGTTCTTCAGTCATTCAGATTCACGGA
TTTGCGGACGCCTCCGAAAAAGCATATGCTGCAGTAGTCTATGCTAAAGTAGGACCTCAT
GTCAATATAATAGCTAGCAAAAGTAGAGTCAACCCTATAAAAAATAGGAAGACAATTCCC
AAACTCGAGCTGTGTGCAGCTCACCTGCTTAGTGAATTAATCCAAAGACTAAAAGGATCA
ATTGACAATATAATGGAGATCTATGCTTGGAGTGATTCCACGATTACCTTAGCATGGATT
AACAGTGGTCAAAGTAAGATCAAATTTATAAAAAGAAGAACGGATGACATTCGGAAATTA
AAAAATACTGAATGGAATCATGTTAAGTCAGAGGATAATCCAGCAGATTTAGCATCCAGG
GGAGTGGATTCTAACCAGTTGATCAACTGTGATTTTTGGTGGAAAGGTCCGAAATGGCTA
GCAGACCCAAAAGAACTTTGGCCTCGGCAGCAGTCTGTAGAAGAACCTGTCTTAATAAAT
ACGGTATTAAATGACAAAATAGATGATCCTATTTACGAATTAATAGAAAGGTATTCCAGT
ATAGAAAAACTTATACGTATAATAGCATACATAAATAGATTCGTGCAGATGAAAACAAGA
AATAAAGCCTATTCATCAATTATTTCAGTAAAGGAGATAAGAATAGCGGAAACAGTTGTT
ATTAAGAAACAACAAGAATACCAGTTTAGGCAAGAGATAAAGTGCCTTAAAATCAAAAAG
GAAATCAAGACAAATAATAAAATATTGTCATTGAATCCATTTTTGGACAAGGATGGGGTT
CTAAGAGTTGGAGGAAGATTGCAAAATTCCAATGCAGAATTTAATGTTAAACATCCAATC
ATTTTAGAAAAATGCCACCTAACAAGCTTATTAATAAAAAATGCTCATAAGGAAACATTG
CATGGAGGGATAAACCTAATGCGAAACTATATCCAAAGAAAGTATTGGATTTTCGGGTTG
AAAAATTCGTTGAAAAAGTATTTAAGAGAATGTGTAACGTGTGCAAGGTATAAACAAAAT
ACAGCTCAGCAAATAATGGGTAACTTGCCAAAATATAGAGTGACGATGACATTCCCGTTT
CTTAATACTGGAATAGATTACGCAGGTCCTTATTATGTTAAATGTTCAAAAAATCGTGGC
CAAAAAACATTTAAAGGATACGTTGCTGTATTCGTTTGCATGGCCACCAAAGCCATACAC
TTAGAAATGGTAAGCGATCTAACTTCAGACGCATTTTTAGCAGCACTCAGAAGATTTATT
GCTAGACGGGGAAAATGTTCCAATATCTATTCAGACAACGGAACAAATTTTGTAGGAGCT
GCAAGAAAATTAGATCAAGAGTTATTTAATGCAATACAAGAAAATATAACGATTGCAGCG
CAGCTTGAAAAGGACAGGATTGATTGGCATTTTATTCCCCCGGCAGGACCTCACTTCGGA
GGTATTTGGGAAGCTGGAGTTAAGTCAATGAAATACCATTTAAAGCGTATAATCGGCGAC
ACTATTTTGACTTATGAAGAAATGTCAACTCTTTTATGTCAAATAGAAGCATGCTTAAAT
TCAAGGCCATTATACACTATAGTTAGTGAGAAGGACCAACAAGAAGTTTTAACACCAGGT
CATTTTTTAATTGGAAGACCACCTTTAGAAATAGTCGAACCAATGGAAGATGAAAAAATC
GGAAATTTGGATAGGTGGAGACTTATCCAAAAAATGAAGAAAGATTTCTGGGTTAAGTGG
AAAAGTGAATATTTGCATACGCTCCAGCAAAGGAATAAATGGAAAAAGGAAATTCCTAAT
ATAGAAGAAGGGCAAATAGTTTTATTAAAGGATGAGAATTGTCATCCTGCAAGATGGCCT
TTAGGAAAGGTGGAAAAGGTGCATAAGGGGAATGATGATAAGGTCCGAGTGGCTAAAGTA
AAGATGCAGGAAGGATATATCACTAGACCCATTACTAAAATTTGTCCCTTGGAAGGAATA
AAGTCTGTTGACAAAAATGAGGCTGACCAAGAGCCAAAAAGACGAACTAGAGCGACATCG
GGAATGTCCAAGATCGGAATCATTATGGCAATGTTGTTGTTTGTGTTAAGTTGTCAAGTT
TCTAGCGCATTACCTAAAGATATAGCACCAAGATATTCTATAGACAAAATAAATAAAACC
TCAGCAATATATCTAGACCCGCTAGGAGATGTTGAGATTGTGAGTACTTCTTGGAATTTG
GTTATCTATTATAAAATGGATCCATATTTTAAAATGTTAACAAAGGGTAATGCGCTTATA
CAAAGTATGAGGAAAGTTTGCGAAAGACTTCATAGCTTTGAAGAGCAATGTAGTCTAGTC
TTAGATAATATGCAAAGTCAGTTATCGGAACTTGAAGAAAACAATAAATTGTTTATGATA
CAGTCTAGATCTAGAAGCAAGCGTGCTCCTTTCGAATTTATGGGTTCCTTGTATCATATT
TTATTTGGTATAATGGATGAAGATGATAGAGAGCAATTAGAAGAAAATATGAAGAATTTG
TTAGATAACCAGAACAACCTTGATAAACTAATTCAAAAACAAACATCTGTGGTTGATTCA
ACTTCTAATCTATTAAAGAGAACAACAGAAGATGTTAACTCCAATTTTAGAAGTATGCAA
ATAAGAATTGAGAACATGACAGAAGTTCTTAAAGAAAATTATTATGTTTATAAGGAATCA
ATAAAATTCTTTATGATTACGAAACAGCTACACTCATTGATTGAAGAAGGCGAAAAAATT
CAAGCAGGCATTATAAGCCTGTTGATTGATATTAATCACGGTAGGCTAAATACAAATATT
CTCAGGCCAAATCAGCTTAAAAAAGAAATTGCCAAAATTCAGCAGAGTCTTTCGGAGAAC
CTAGTAATTCCAGGAAAACGGTCAGGTACGGAACTTAAGGAGGTGTATACACTGTTAACA
GCCAGGGGTTTATTCATCGACGATAAATTGATCATTAGTGCAAAAGTGCCTCTGTTTAGC
AGGCATCCATCCAAATTGTTCAGGCTTATTCCGGTGCCAATTCGAAATGAAGATCGGATA
ATAATGGTGCATACAACGTCCGAATATTTAATTTATAATTTTGAGATAGATTCCTATCAC
ATAATGACGGAAGCCACATTAAATCAATGTCAGAAATGGCAACTAAATAAGAGAATATGC
AAAGGAAGTTGGCCCTGGAATTCAGCGAATGATAATGCATGTGAGATTCAGCCTCTAAAG
CCAGATAAAGCGGCGAACTGCATCTATAAAACAGTAGTCGACTCTAAAAGTTACTGGGTA
GAGTTAGAAAAGAAAAGTAGTTGGTTGTTTAAGGTTCCTGCGAATTCAAAAGTCCGTCTG
CAATGTACTGGCTCTCAAATTGAATTGTTTGATTTGCCTCAGCAAGGAGTTTTAAGCATT
GCGCCATATTGTACGGCAAGAACCGACGATAAAATTCTAGTTGCCCACCATAACATTCAG
TCCGAAAGTGAAGAATTATTATCAACACCTTATATAGGAGAAGTTAGTGAAGCGCCGAAG
ATTATTTGGGATCCGCTGAAACTATCAATATTAAATCATACTGAGGAATTTGAACGATTG
AATAATGAAATTAAATTTATGAAAGAGAACCATCAAAAATTGAAAGATTTACATTTCCAT
CATATTTCCGGACATGCTGGATTAATTATTGCTTTAATACTAATGATAGTATTAATAATA
TATTTCATACGGAAATGTGCTGTGCAACAAAGAATGCAAGCAATAACCTTTGCAGGTCCG
TTGCCAGTACTATAAATATCAATAGTAAATAAACAATAAAATAATATAACAAATAAAAAT
ATACAGTCCACTATATCGTTGTTTAATAGAAAATGTACTTCTACATAGAAAAAGCAAAAT
GTTTAAAATAAGTTAATTGAGTACAAATTGTTGAATTAAAAATAATATAAACCATAATTG
TAATCCAATAAAATTAAAAGCCAGAAAAACTAGGCCCATTGAAATCTTAGTTGCAAAATA
AATGAACATATATCAAATAAATACAGTCCACTACTGTTATAAATGCAACTAATATACTAA
TGTACATCTCAGCTTTGCTGGCCCTTTGGCAGAATGTTCACACATGAACACGAATATATT
TAAAGACTTACAATTTTGGGCTCCGTTCATATCTTATGTAAATGAATCGAGAGCGATAAA
TTATATTTAGGATTTTGTTATCTAAGGCGACATGGGTGCATTGCTCAAAAACATGTAATT
TAAGTGCACACTACATGAGTCAGTCACTTGAGATCTTTCCCCGCCTCCTAAAATAGTCCC
TTAGTGGGAGACCACAGATAAGGTCCTCGCCGCTCAAGATAGGCAGATGTGCCCGAGCGT
GGGACCTCGATAAGGCGGGGACCATTTACTTAGGCCTCTGCGTAGGCCATTTACTTTAAG
ATGCGATTCTCATGTCACCTATTTAAACCGAAGATATTTCCAAATAAAATCAGTTTCTTA
CAAAAACTCAACGAGTAAAGTCTTCTTATTTGGGATTTTACA
>2_NC-3_1
TGTTCACACATGAACACGAATATATTTAAAGACTTACAATTTTGGGCTCCGTTCATATCT
TATGTAAATGAATCGAGAGCGATAAATTATATTTAGGATTTTGTTATCTAAGGCGACATG
GGTGCATTGCTCAAAAACATGTAATTTAAGTGCACACTACATGAGTCAGTCACTTGAGAT
CGTTCCCCGCCTCCTAAAATAGTCCCTTAGTGGGAGACCACAGATAAGGTCCTCGCCGCT
CAAGATAGGCAGATGTGCCCGAGCGTGGGACCTCGATAAGGCGGGGACTATTTACGTAGG
CCTCTGCGTAGGCCATTTACTTTAAGATGCGATTCTCATGTCACCTATTTAAACCGAAGA
TATTTCCAAATAAAACCAGTTTCTTACAAAAACTCAACGAGTAAAGTCTTCTTATTTGGG
ATTTTACATTTGGTCAATCGAGCCTTTAATCGACTCTGCAGTTTCCCCCTACCAAAGGTA
AGGAACTCAGAGAAAGGCCAGCTCCTTTAAGCATCTTACAGCTAAAGGTAGCAAAAATAA
GTAACTCTTGTTTCCCCCTACCAAAGGTAAGGAACAGAGTATAAATATAAAAAGCAAAAA
GATACAAAAGAATCTTTTATGTTTTAAAACAAGCACCTTATAGTCTATAGCTAAAGGTTG
CTTTGTGTACCATTATAAATTGTGGTAAGGCGTGCTTGAGGCCATACATCAGCAATTGTG
AAATTAAAAAGTGCATAACGTGCCTTATAAATGCTGTAATAGCATTAAATCAGCTCATAA
ATAGAGTGCAGTGTATATGCCATAAGAGCATAAATTAAATAAAAAGTGCCTGAAAACAGT
GCCTTATAAATGCTCTAATAGCATTAAATCAGCTCATAAATAGAGTGCAGTGTATATGCC
AAAAGAGCATAAATGCCGAAATAAATGGCTAAAAAACAAAAAATCTGACTGGACTACAAA
AATAATAAAACGTGCCAAAAAAAAAAAAAAATCATCTTTAAACATCGACGGAGCCTTAAA
GAAGAGAAGGAAGTCAAATTCAAAGGAGCCTCTACCAGCAGCAACAACAGCAGCAACAGC
AGCAGCAACAACAACGACATCAGCTAAGTCAAAACAAGAATTTTCTGTTTATCCAAACAC
ACATATATATATAAATACATATAAAATACATATACACGTACTATATATATTAAGAAATTA
CAAAAAATTTTCAAAATGATGTCAGAAAAGACTATTCAATTCCTTAAGAAGCAGTCCGAA
ATTATTTTGGAAATTAGAAAGTTGGAAGTAAAACCAACATTAACAGATGTAGAAATTCTA
AAATTAAATGAGCTTCAAAAATGTTTCATTGCTAATCATAGCAATTTGTTAAAGATCGGC
GTTGTCGATCATGAATATTTTAACGCGAAGCAGTATGATTTAATAATGATGGTGTTAGAA
AAAATTAAAAATAAAAATGAAAAAATTAAGGGCGAGTCGGTAGAAAACACTTTCCCTAAA
TCAAACACTGTCCCTAAATCAAACCCTCCCCCTACATTAAACCTTGAAATGCGTGGTCAC
CCTGAAAAAGAGGGTATAGCACAAAACAACGCTTTAAAAGTAGAGCAGGCATTTCGTAAT
AATGTTGGCCAATTTCGAGTATATCTAGAAGATACGTCTAAACTAATAGACAGTAGTCCA
GATTTCCTTAAAATAAGGAAAAATAAAATTGAATTTTTATGGCATAAAATAGATAACCTG
ATTGAACAGGTGAATAGTCATTTTGAGAGTTCGCTATTCGAAGAAGAAATTAGCGAACTT
GAATTTGACAAACAAAATATTCTTACAGCCATTAATAGTCGACTCAGTGGCACAATAAAT
AAAGCTGAAATGTCGACGGTTGTTAAGGCGGAGGAGTTACCAACCCTGCCTAAAATACAG
ATTCCCACTTTCTTTGGTGATTCCAAAGAATGGGATCTTTTTAATGAACTCTTTACAGAG
CTCATACATGTGAGAGAGGATCTCAGTCCTTCTCTCAAATTTAATTATCTAAAGTCAGCA
TTAAAAGGAGAAGCCAGAAATGTGGTTACTCATTTACTGCTCGGCTCTGGAGAAAATTAT
GAAGCCACTTGGGAGTTTTTGACCAAGCGATATGAGAATAAAAGAAACATATTCTCAGAT
CATATGAATAGGCTTATGGATATGCCAAATTTAAATTTAGAATCCAATAAGCAAATAAAG
ACATTTATTGACACGATTAACGAGTCAATTTATATTATAAAATTAAAGGCACAATTACCA
GAAGATGTGGATGCAATATTCGCTCACATAATTCTTCGGAAATTCAATAAAGAATCACTC
AATTTACATGAAAGCCATGTTAAAAAGACAAAAGAAATACAGGCACTTTCTGATGTCATG
GACTTTTTAGAGCAAAGGCTCAATTCTATATCATCATTCTCACAGGAAGTAAAACCTGTA
AAGAAAATGATTAATAATAACAAGAATAAAAATTATAGTGACAATTGTGCATATTGCAAA
CTACCAGGGCATTATTTAATTCAATGCCATAAATTTAAAATAATGAATCCAGCAGAACGG
TCTGACTGGGTAAGAAAAAATGGGATTTGCCTAAGATGTCTGAGGCATCCGTTTGGTAAA
AAATGTATAAGCGAGCAGCTTTGTTCGACTTGTCGTAAACCTCACCACACGTTACTTCAC
TTTGCAGGTCATAATCCAGAAAAAGTGAATACGTGTAGAACAACAGGTCAAGCCTTGTTG
GCCACGGCCTTGATTCAAGTAAAGTCGAGGTATGGAGGCTTTGAACAATTAAGAGCATTG
ATTGATAGTGGCTCTCAAAGCACAATTATTTCAGAAGAGTCTGCACAGATTCTAAAATTG
AAAAAATTTCGGTCTCATACTGAAATAAGTGGAGTATCTTCCACAGGAACGGTGCATCTC
CAAGCACAAAGCGGTTATTTCGATAAGAAATTCTCCGAAAAATTTAGAAATTGAAGCAAT
TATTCTCCCAAAACTTATGAAGGCACTTCCAGTCAACACGATTAATGTTGATCAGAAAAA
ATGGAAGAACTTTAAATTAGCCGACCCCGATTTTAATAAACCGGGTCGCATTGATTTAAT
CATTGGAGCAGACGTATATACTCACATTCTGCAAAATGGAGTTATAAAAATAGACGGTCT
CCTTGGGCAAAAAACTGATTTCGGGTGGATAGTTTCTGGATGTAAAAAAATCCAAAGGAA
AAGAAACCATTGTAGCCACAACAATAGAAATAAAAGAGTTAGATCGCTACTGGGAAGTGG
AAGAAGAAGAAAAAGATGATATCGAGTCTGAAATCTGTGAAAATAAATTTATCAAAACGA
CAAAAAAAGATTCAGATGGGCGATACATTGTGTCAATTCCATTCAAGGAGGATGTCACCT
TAGGAGATTCAAAGAAACAAGCGATAGCTCGTTACATGAATCTGGAGAAAAAACTAAAAA
GAAATGAAAAACTTAAGGTTGACTACACTAAATTCATGAATGAATACGTGGATTTAGGAC
ACATGATTGAAGTGAGTGATGAAGGCAAATATTTTTTACCGCACCAGGCAGTGATTAGAG
ATTCAAGCCTTACGACCAAATTGAGAGTAGTTTTTGATGCTTCAGCAAAAACTACGAATA
ACAAAAGTTTGAACGACATAATGTGGGTTGGGCCACGAGTTCAAAAAGATATTTTTGACA
TTATTATTAAATGGAGAAAATGGGAATTTGTTGTTTCGGCAGACATTGAAAAGATGTACC
GACAAATTAAAATAGATAATAATGATCAAAAATATCAATATATTTTATGGAGAAATTCTC
CAAAAGAAAAAATTAAAACATATAAATTAACCACAGTCACTTACGGAACTGCATCTGCAC
CATATTTGGCTACCAGGGTTCTGGTAGATATTGCAGATAAATGTAAAAACCAAGTTATTA
GTGCAATAATTAGGAATGATTTCTATATGGATGACCTAATGACTGGAGCTGATTCGGTAG
AAGAAGCTAATAAATTAATAACATTAATTCCCCATGAATTGCAGAAAGTTGGATTCAACT
TAAGGAAATGGATTTCCAACAATTCCAAAATATTAACCACTGTGGAGGACACAGGGGACA
ATAAGGTTCTCAATATTATCGAAAATGAATGTGTTAAAACTTTAGGACTAAAATGGGAAC
CTCAAAAGGATTTATTTAAGTTCAGCGTAAATTGTAATGATGAATCAAAAAATATAAATA
AGCGCGTTGTGTTATCAACGCTAGCAAAAATATTTGATCCGTTAGGATGGTTGGCACCAG
TCACGGTTTCAGGAAAACTTTTTATTCAAAAACTTTGGATAAATAAAAGTGAATGGGATC
AGGAATTATCCATAGAAGATAAAAATTATTGGGAAAAATATAAAGAAAATTTATTATTGT
TAGAGAATATTCGAATCCCAAGGTGGATTAATTCAAACAGTTCTTCAGTCATTCAGATTC
ACGGATTTGCGGACGCCTCCGAAAAAGCATATGCTGCAGTAGTCTATGCTAAAGTAGGAC
CTCATGTTAATATAATAGCTAGCAAAAGTAGAGTCAACCCTATAAAAAATAGGAAGACAA
TTCCCAAACTCGAGCTGTGTGCAGCTCACCTGCTTAGTGAATTAATCCAAAGACTAAAAG
GATCAATTGACAATATAATGGAGATCTATGCTTGGAGTGATTCCACGATTACCTTAGCAT
GGATTAACAGTGGTCAAAGTAAGATCAAATTTATAAAAAGAAGAACGGATGACATTCGGA
AATTAAAAAATACTGAATGGAATCATGTTAAGTCAGAGGATAATCCAGCAGATTTAGCAT
CCAGGGGAGTGGATTCTAACCAGTTGATCAACTGTGATTTTTGGTGGAAAGGTCCGAAAT
GGCTAGCAGACCCAAAAGAACTTTGGCCTCGGCAGCAGTCTGTAGAAGAACCTGTCTTAA
TAAATACGGTATTAAATGACAAAATAGATGATCCTATTTACGAATTAATAGAAAGGTATT
CCAGTATAGAAAAACTTATACGTATAATAGCATACATAAATAGATTCGTGCAGATGAAAA
CAAGAAATAAAGCCTATTCATCAATTATTTCAGTAAAGGAGATAAGAATAGCGGAAACAG
TTGTTATTAAGAAACAACAAGAATACCAGTTTAGGCAAGAGATAAAGTGCCTTAAAATCA
AAAAGGAAATCAAGACAAATAATAAAATATTGTCATTGAATCCATTTTTGGACAAGGATG
GGGTTCTAAGAGTTGGAGGAAGATTGCAAAATTCCAATGCAGAATTTAATGTTAAACATC
CAATCATTTTAGAAAAATGCCACCTAACAAGCTTATTAATAAAAAATGCTCATAAGGAAA
CATTGCATGGAGGGATAAACCTAATGCGAAACTATATCCAAAGAAAGTATTGGATTTTCG
GGTTGAAAAATTCGTTGAAAAAGTATTTAAGAGAATGTGTAACGTGTGCAAGGTATAAAC
AAAATACAGCTCAGCAAATAATGGGTAACTTGCCAAAATATAGAGTGACGATGACATTCC
CGTTTCTTAATACTGGAATAGATTACGCAGGTCCTTACAAAAAATCGTGGCCAAAAAACA
TTTAAAGGATACGTTGCTGTATTCGTTTGCATGGCCACCAAAGCCATACACTTAGAAATG
GTAAGCGATCTAACTTCAGACGCATTTTTAGCAGCACTCAGAAGATTTATTGCTAGACGG
GGAAAATGTTCCAATATCTATTCAGACAACGGAACAAATTTTGTAGGAGCTGCAAGAAAA
TTAGATCAAGAGTTATTTAATGCAATACAAGAAAATATAACGATTGCAGCGCAGCTTGAA
AAGGACAGGATTGATTGGCATTTTATTCCCCCGGCAGGACCTCACTTCGGAGGTATTTGG
GAAGCTGGAGTTAAGTCAATGAAATACCATTTAAAGCGTATAATCGGCGACACTATTTTG
ACTTATGAAGAAATGTCAACTCTTTTATGTCAAGTAGAAGCATGCTTAAATTCAAGGCCA
TTATACACTATAGTTAGTGAGAAGGACCAACAAGAAGTTTTAACACCAGGTCATTTTTTA
ATTGGAAGACCACCTTTAGAAATAGTCGAACCAATGGAAGATGAAAAAATCGGAAATTTG
GATAGGTGGAGACTTATCCAAAAAATGAAGAAAGATTTCTGGGTTAAGTGGAAAAGTGAA
TATTTGCATACGCTCCAGCAAAGGAATAAATGGAAAAAGGAAATTCCTAATATAGAAGAA
GGGCAAATAGTTTTATTAAAGGATGAGAATTGTCATCCTGCAAGATGGCCTTTAGGAAAG
GTGGAAAAGGTGCATAAGGGGAATGATGATAAGGTCCGAGTGGCTAAAGTAAAGATGCAG
GAAGGATATATCACTAGACCCATTACTAAAATTTGTCCCTTGGAAGGAATAAAGTCTGTT
GACAAAAATGAGGCTGACCAAGAGCCAAAAAGACGCCATAACATTCAGTCCGAAAGTGAA
GAATTATTATCAACACCTTATATAGGAGAAGTTAGTGGAGTGCCGAAGATTATTTGGGAT
CCGCTGAAACTATCAATATTAAATCATACTGAGGAATTTGAACGATTGAATAATGAAATT
AAATTTATGAAAGAGAACCATCAAAAATTGAAAGATTTACATTTCCATCATATTTCCGGA
CATGCTGGATTAATTATTGCTTTAATACTAATGATAGTATTAATAATATATTTCATACGG
AAATGTGCTGTGCAACAAAGAATGCAAGCAATAACCTTTGCAGGTCCGTTGCCAGTACTA
TAAATATCAATAGTAAATAAACAATAAAATAATATAACAAATAAAAATATACAGTCCACT
AATAGAAAATGTACTTCTACATAGAAAAAGCAAAATGTTTAAAATAAGTTAATTGAGTAC
AAATTGTTGAATTAAAAATAATATAAACCATAATTGTAATCCAATAAAATTAAAAGCCAG
AAAAACTAGGCCCATTGAAATCTTAGTTGCAAAATAAATGAACATATATCAAATAAATAC
AGTCCACTACTGTTATAAATGCAACTAATATACTAATGTACATCTCAGCTTTGCTGGCCC
TTTGGCAGAATGTTCACACATGAACACGAATATATTTAAAGACTTACAATTTTGGGCTCC
GTTCATATCTTATGTAAATGAATCGAGAGCGATAAATTATATTTAGGATTTTGTTATCTA
AGGCGACATGGGTGCATTGCTCAAAAACATGTAATTTAAGTGCACACTACATGAGTCAGT
CACTTGAGATCGTTCCCCGCCTCCTAAAATAGTCCCTTAGTGGGAGACCACAGATAAGGT
CCTCGCCGCTCAAGATAGGCAGATGTGCCCGAGCGTGGGACCTCGATAAGGCGGGGACTA
TTTACGTAGGCCTCTGCGTAGGCCATTTACTTTAAGATGCGATTCTCATGTCACCTATTT
AAACCGAAGATATTTCCAAATAAAACCAGTTTCTTACAAAAACTCAACGAGTAAAGTCTT
CTTATTTGGGATTTTACA
>3_NC-3_1
TGTTCACACATGAACACGAATATATTTAAAGACTTACAATTTTGGGCTCCGTTCATATCT
TATGTAAATGAATCGAGAGCGATAAATTATATTTAGGATTTTGTTATCTAAGGCGACATG
GGTGCATTGCTCAAAAACATGTAATTTAAGTGCACACTACATGAGTCAGTCACTTGAGAT
CGTTCCCCGCCTCCTAAAATAGTCCCTTAGTGGGAGACCACAGATAAGGTCCTCGCCGCT
CAAGATAGGCAGATGTGCCCGAGCGTGGGACCTCGATAAGGCGGGGACTATTTACGTAGG
CCTCTGCGTAGGCCATTTACTTTAAGATGCGATTCTCATGTCACCTATTTAAACCGAAGA
TATTTCCAAATAAAACCAGTTTCTTACAAAAACTCAACGAGTAAAGTCTTCTTATTTGGG
ATTTTACATTTGGTCAATCGAGCCTTTAATCGACTCTGCAGTTTCCCCCTACCAAAGGTA
AGGAACTCAGAGAAAGGCCAGCTCCTTTAAGCATCTTACAGCTAAAGGTAGCAAAAATAA
GTAACTCTTGTTTCCCCCTACCAAAGGTAAGGAACAGAGTATAAATATAAAAAGCAAAAG
ATACAAAAGAATCTTTTATGTTTTAAAACAAGCACCTTATAGTCTATAGCTAAAGGTTGC
TTTGTGTACCATTATAAATTGTGGTAAGGCGTGCTTGAGGCCATACATCAGCAATTGTGA
AATTAAAAAGTGCATAACAAAAGTGCCTTATAAATGCTCTAATAGCATTAAATCAGCTCA
TAAATAGAGTGCAGTGTATATGCCATAAGAGCATAAATTAAATAAAAAGTGCCTGAAAAC
AGTGCCTTATAAATGCTCTAATAGCATTAAATCAGCTCATAAATAGAGTGCAGTGTATAT
GCCAAAAGAGCATAAATGCCGAAATAAATGGCTAAAAAACAAAAAATCTGACTGGACTAC
AAAAATAATAAAACGTGCCAAAAAAAAAAAAAAAATCATCTTTAAACATCGACGGAGCCT
TAAAGAAGAGAAGGAAGTCAAATTCAAAGGAGCCTCTACCAGCAGCAACAACAGCAGCAA
CAGCAGCAGCAACAACAACGACATCAGCTAAGTCAAAACAAGAATTTTCTGTTTATCCAA
ACACACATATATATATAAATACATATAAAATACATATACACGTACTATATATATTAAGAA
ATTACAAAAAATTTTCAAAATGATGTCAGAAAAGACTATTCAATTCCTTAAGAAGCAGTC
CGAAATTATTTTGGAAATTAGAAAGTTGGAAGTAAAACCAACATTAACAGATGTAGAAAT
TCTAAAATTAAATGAGCTTCAAAAATGTTTCATTGCTAATCATAGCAATTTGTTAAAGAT
CGGCGTTGTCGATCATGAATATTTTAACGCGAAGCAGTATGATTTAATAATGATGGTGTT
AGAAAAAATTAAAAATAAAAATGAAAAAATTAAGGGCGAGTCGGTAGAAAACACTTTCCC
TAAATCAAACACTGTCCCTAAATCAAACCCTCCCCCTACATTAAACCTTGAAATGCGTGG
TCACCCTGAAAAAGAGGGTATAGCACAAAACAACGCTTTAAAAGTAGAGCAGGCATTTCG
TAATAATGTTGGCCAATTTCGAGTATATCTAGAAGATACGTCTAAACTAATAGACAGTAG
TCCAGATTTCCTTAAAATAAGGAAAAATAAAATTGAATTTTTATGGCATAAAATAGATAA
CCTGATTGAACAGGTGAATAGTCATTTTGAGAGTTCGCTATTCGAAGAAGAAATTAGCGA
ACTTGAATTTGACAAACAAAATATTCTTACAGCCATTAATAGTCGACTCAGTGGCACAAT
AAATAAAGCTGAAATGTCGACGGTTGTTAAGGCGGAGGAGTTACCAACCCTGCCTAAAAT
ACAGATTCCCACTTTCTTTGGTGATTCCAAAGAATGGGATCTTTTTAATGAACTCTTTAC
AGAGCTCATACATGTGAGAGAGGATCTCAGTCCTTCTCTCAAATTTAATTATCTAAAGTC
AGCATTAAAAGGAGAAGCCAGAAATGTGGTTACTCATTTACTGCTCGGCTCTGGAGAAAA
TTATGAAGCCACTTGGGAGTTTTTGACCAAGCGATATGAGAATAAAAGAAACATATTCTC
AGATCATATGAATAGGCTTATGGATATGCCAAATTTAAATTTAGAATCCAATAAGCAAAT
AAAGACATTTATTGACACGATTAACGAGTCAATTTATATTATAAAATTAAAGGCACAATT
ACCAGAAGATGTGGATGCAATTTTCGCTCACATAATTCTTCGGAAATTCAATAAAGAATC
ACTCAATTTATATGAAAGCCATGTTAAAAAGACAAAAGAAATACAGGCACTTTCTGATGT
CATGGACTTTTTAGAGCAAAGGCTCAATTCTATATCATCATTCTCACAGGAAGTAAAACC
TGTAAAGAAAATGATTAATAATAACAAGAATAAAAATTATAGTGACAATTGTGCATATTG
CAAACTACCAGGGCATTATTTAATTCAATGCCATAAATTTAAAATAATGAATCCAGCAGA
ACGGTCTGACTGGGTAAGAAAAAATGGGATTTGCCTAAGATGTCTGAGGCATCCGTTTGG
TAAAAAATGTATAAGCGAGCAGCTTTGTTCGACTTGTCGTAAACCTCACCACACGTTACT
TCACTTTGCAGGTCATAATCCAGAAAAAGTGAATACGTGTAGAACAACAGGTCAAGCCTT
GTTGGCCACGGCCTTGATTCAAGTAAAGTCGAGGTATGGAGGCTTTGAACAATTAAGAGC
ATTGATTGATAGTGGCTCTCAAAGCACAATTATTTCAGAAGAGTCTGCACAGATTCTAAA
ATTGAAAAAATTTCGGTCTCATACTGAAATAAGTGGAGTATCTTCCACAGGAACGTGCAT
CTCCAAGCACAAAGCGGTTATTTCGATAAGAAATTCTCCGAAAAATTTAGAAATTGAAGC
AATTATTCTCCCAAAACTTATGAAGGCACTTCCAGTCAACACGATTAATGTTGATCAGAA
AAAATGGAAGAACTTTAAATTAGCCGACCCCGATTTTAATAAACCGGGTCGCATTGATTT
AATCATTGGAGCAGACGTATATACTCACATTCTGCAAAATGGAGTTATAAAAATAGACGG
TCTCCTTGGGCAAAAAACTGATTTCGGGTGGATAGTTTCTGGATGTAAAAAATCCAAAGG
AAAAGAAACCATTGTAGCCACAACAATAGAAATAAAAGAGTTAGATCGCTACTGGGAAGT
GGAAGAAGAAGAAAAAGATGATATCGAGTCTGAAATCTGTGAAAATAAATTTATCAAAAC
GACAAAAAAAGATTCAGATGGGCGATACATTGTGTCAATTCCATTCAAGGAGGATGTCAC
CTTAGGAGATTCAAAGAAACAAGCGATAGCTCGTTACATGAATCTGGAGAAAAAACTAAA
AAGAAATGAAAAACTTAAGGTTGACTACACTAAATTCATGAATGAATACATGGATTTAGG
ACACATGATTGAAGTGAGTGATGAAGGCAAATATTTTTTACCGCACCAGGCAGTGATTAG
AGATTCAAGCCTTACGACCAAATTGAGAGTAGTTTTTGATGCTTCAGCAAAAACTACGAA
TAACAAAAGTTTGAACGACATAATGTGGGTTGGGCCACGAGTTCAAAAAGATATTTTTGA
CATTATTATTAAATGGAGAAAATGGGAATTTGTTGTTTCGGCAGACATTGAAAAGATGTA
CCGACAAATTAAAATAGATAATAATGATCAAAAATATCAATATATTTTATGGAGAAATTC
TCCAAAAGAAAAAATTAAAACATATAAATTAACCACAGTCACTTACGGAACTGCATCTGC
ACCATATTTGGCTACCAGGGTTCTGGTAGATATTGCAGATAAATGTAAAAACCAAGTTAT
TAGTGCAATAATTAGGAATGATTTCTATATGGATGACCTAATGACTGGAGCTGATTCGGT
AGAAGAAGCTAATAAATTAATAACATTAATTCCCCATGAATTGCAGAAAGTTGGATTCAA
CTTAAGGAAATGGATTTCCAACAATTCCAAAATATTAACCACTGTGGAGGACACAGGGGA
CAATAAGGTTCTCAATATTATCGAAAATGAATGTGTTAAAACTTTAGGACTAAAATGGGA
ACCTCAAAAGGATTTATTTAAGTTCAGCGTAAATTGTAATGATGAATCAAAAAATATAAA
TAAGCGCGTTGTGTTATCAACGCTAGCAAAAATATTTGATCCGTTAGGATGGTTGGCACC
AGTCACGGTTTCAGGAAAACTTTTTATTCAAAAACTTTGGATAAATAAAAGTGAATGGGA
TCAGGAATTATCCATAGAAGATAAAAATTATTGGGAAAAATATAAAGAAAATTTATTATT
GTTAGAGAATATTCGAATCCCAAGGTGGATTAATTCAAACAGTTCTTCAGTCATTCAGAT
TCACGGATTTGCGGACGCCTCCGAAAAAGCATATGCTGCAGTAGTCTATGCTAAAGTAGG
ACCTCATGTTAATATAATAGCTAGCAAAAGTAGAGTCAACCCTATAAAAAATAGGAAGAC
AATTCCCAAACTCGAGCTGTGTGCAGCTCACCTGCTTAGTGAATTAATCCAAAGACTAAA
AGGATCAATTGACAATATAATGGAGATCTATGCTTGGAGTGATTCCACGATTACCTTAGC
ATGGATTAACAGTGGTCAAAGTAAGATCAAATTTATAAAAAGAAGAACGGATGACATTCG
GAAATTAAAAAATACTGAATGGAATCATGTTAAGTCAGAGGATAATCCAGCAGATTTAGC
ATCCAGGGGAGTGGATTCTAACCAGTTGATCAACTGTGATTTTTGGTGGAAAGGTCCGAA
ATGGCTAGCAGACCCAAAAGAACTTTGGCCTCGGCAGCAGTCTGTAGAAGAACCTGTCTT
AATAAATACGGTATTAAATGACAAAATAGATGATCCTATTTACGAATTAATAGAAAGGTA
TTCCAGTATAGAAAAACTTATACGTATAATAGCATACATAAATAGATTCGTGCAGATGAA
AACAAGAAATAAAGCCTATTCATCAATTATTTCAGTAAAGGAGATAAGAATAGCGGAAAC
AGTTGTTATTAAGAAACAACAAGAATACCAGTTTAGGCAAGAGATAAAGTGCCTTAAAAT
CAAAAAGGAAATCAAGACAAATAATAAAATATTGTCATTGAATCCATTTTTGGACAAGGA
TGGGGTTCTAAGAGTTGGAGGAAGATTGCAAAATTCCAATGCAGAATTTAATGTTAAACA
TCCAATCATTTTAGAAAAATGCCACCTAACAAGCTTATTAATAAAAAATGCTCATAAGGA
AACATTGCATGGAGGGATAAACCTAATGCGAAACTATATCCAAAGAAAGTATTGGATTTT
CGGGTTGAAAAATTCGTTGAAAAAGTATTTAAGAGAATGTGTAACGTGTGCAAGGTATAA
ACAAAATACAGCTCAGCAAATAATGGGTAACTTGCCAAAATATAGAGTGACGATGACATT
CCCGTTTCTTAATACTGGAATAGATTACGCAGGTCCTTATTATGTTAAATGTTCAAAAAA
TCGTGGCCAAAAAACATTTAAAGGATACGTTGCTGTATTCGTTTGCATGGCCACCAAAGC
CATACACTTAGAAATGGTAAGCGATCTAACTTCAGACGCATTTTTAGCAGCACTCAGAAG
ATTTATTGCTAGACGGGGAAAATGTTCCAATATCTATTCAGACAACGGAACAAATTTTGT
AGGAGCTGCAAGAAAATTAGATCAAGAGTTATTTAATGCAATACAAGAAAATATAACGAT
TGCAGCGCAGCTTGAAAAGGACAGGATTGATTGGCATTTTATTCCCCCGGCAGGACCTCA
CTTCGGAGGTATTTGGGAAGCTGGAGTTAAGTCAATGAAATACCATTTAAAGCGTATAAT
CGGCGACACTATTTTGACTTATGAAGAAATGTCAACTCTTTTATGTCAAGTAGAAGCATG
CTTAAATTCAAGGCCATTATACACTATAGTTAGTGAGAAGGACCAACAAGAAGTTTTAAC
ACCAGGTCATTTTTTAATTGGAAGACCACCTTTAGAAATAGTCGAACCAATGGAAGATGA
AAAAATCGGAAATTTGGATAGGTGGAGACTTATCCAAAAAATGAAGAAAGATTTCTGGGT
TAAGTGGAAAAGTGAATATTTGCATACGCTCCAGCAAAGGAATAAATGGAAAAAGGAAAT
TCCTAATATAGAAGAAGGGCAAATAGTTTTATTAAAGGAGGAGAATTGTCATCCTGCAAG
ATGGCCTTTAGGAAAGGTGGAAAAGGTGCATAAGGGGAATGATGATAAGGTCCGAGTGGC
TAAAGTAAAGATGCAGGAAGGATATATCACTAGACCCATTACTAAAATTTGTCCCTTGGA
AGGAATAAAGTCTGTTGACAAAAATGAGGCTGACCAAGAGCCAAAAAGACGAACTAGAGC
GACATCGGGAATGTCCAAGATCGGAATCATTATGGCAATGTTGTTGTTTGTGTTAAGTTG
TCAAGTTTCTAGCGCATTACCTAAAGATATAGCACCAAGATATTCTATAGACAAAATAAA
TAAAACCTCAGCAATATATCTAGACCCGCTAGGAGATGTTGAGATTGTGAGTACTTCTTG
GAATTTGGTTATCTATTATAAAATGGATCCATATTTTAAAATGTTAACAAAGGGTAATGC
GCTTATACAAAGTATGAGGAAAGTTTGCGAAAGACTTCATAGCTTTGAAGAGCAATGTAG
TCTAGTCTTAGATAATATGCAAAGTCAGTTATCGGAACTTGAAGAAAACAATAAATTGTT
TATGATGCAGTCTAGATCTAGAAGCAAGCGTGCTCCTTTCGAATTTATGGGTTCCTTGTA
TCATATTTTATTTGGTATAATGGATGAAGATGATAGAGAGCAATTAGAAGAAAATATGAA
GAATTTGTTAGATAACCAGAACAACCTTGATAAACTAATTCAAAAACAAACATCTGTGGT
TGATTCAACTTCTAATCTATTAAAGAGAACAACAGAAGATGTTAACTCCAATTTTAGAAG
TATGCAAATAAGAATTGAGAACATGACAGAAGTTCTTAAAGAAAATTATTATGTTTATAA
GGAATCAATAAAATTCTTTATGATTACGAAACAGCTACACTCATTGATTGAAGAAGGCGA
AAAAATTCAAGCAGGCATTATAAGCCTGTTGATTGATATTAATCACGGTAGGCTAAATAC
AAATATTCTCAGGCCAAATCAGCTTAAAAAAGAAATTGCCAAAATTCAGCAGAGTCTTTC
AGAGAACCTAGTAATTCCAGGAAAACGGTCAGGTACGGAACTTAAGGAGGTGTATACACT
GTTAACAGCCAGGGGTTTTTTCATCGACGATAAATTGATCATTAGTGCAAAAGTGCCTCT
GTTTAGCAGGCATCCATCCAAATTGTTCAGGCTTATTCCGGTGCCAATTCGAAATGAAGA
TCGGATAATAATGGTGCATACAACGTCCGAATATTTAATTTATAATTTTGAGATAGATTC
CTATCACATAATGACGGAAGCCACATTAAATCAATGTCAGAAATGGCAACTAAATAAGAG
AATATGCAAAGGAAGTTGGCCCTGGAATTCAGCGAATGATAATGCATGTGAGATTCAGCC
TCTAAAGCCAGATAAAGCGGCGAACTGCATCTATAAAACAGTAGTCGACTCTAAAAGTTA
CTGGGTAGAGTTAGAAAAGAAAAGTAGTTGGTTGTTTAAGGTTCCTGCGAATTCAAAAGT
CCGTCTGCAATGTACTGGCTCTCAAATTGAATTGTTTGATTTGCCTCAGCAAGGAGTTTT
AAGCATTGCGCCATATTGTACGGCAAGAACCGACGATAAAATTCTAGTTGCCCACCATAA
CATTCAGTCCGAAAGTGAAGAATTATTATCAACACCTTATATAGGAGAAGTTAGTGGAGT
GCCGAAGATTATTTGGGATCCGCTGAAACTATCAATATTAAATCATACTGAGGAATTTGA
ACGATTGAATAATGAAATTAAATTTATGAAAGAGAACCATCAAAAATTGAAAGATTTACA
TTTCCATCATATTTCCGGACATGCTGGATTAATTATTGCTTTAATACTAATGATAGTATT
AATAATATATTTCATACGGAAATGTGCTGTGCAACAAAGAATGCAAGCAATAACCTTTGC
AGGTCCGTTGCCAGTACTATAAATATCAATAGTAAATAAACAATAAAATAATATAACAAA
TAAAAATATACAGTCCACTAATAGAAAATGTACTTCTACATAGAAAAAGCAAAATGTTTA
AAATAAGTTAATTGAGTACAAATTGTTGAATTAAAAATAATATAAACCATAATTGTAATC
CAATAAAATTAAAAGCCAGAAAAACTAGGCCCATTGAAATCTTAGTTGCAAAATAAATGA
ACATATATCAAATAAATACAGTCCACTACTGTTATAAATGCAACTAATATACTAATGTAC
ATCTCAGCTTTGCTGGCCCTTTGGCAGAATGTTCACACATGAACACGAATATATTTAAAG
ACTTACAATTTTGGGCTCCGTTCATATCTTATGTAAATGAATCGAGAGCGATAAATTATA
TTTAGGATTTTGTTATCTAAGGCGACATGGGTGCATTGCTCAAAAACATGTAATTTAAGT
GCACACTACATGAGTCAGTCACTTGAGATCGTTCCCCGCCTCCTAAAATAGTCCCTTAGT
GGGAGACCACAGATAAGGTCCTCGCCGCTCAAGATAGGCAGATGTGCCCGAGCGTGGGAC
CTCGATAAGGCGGGGACTATTTACGTAGGCCTCTGCGTAGGCCATTTACTTTAAGATGCG
ATTCTCATGTCACCTATTTAAACCGAAGATATTTCCAAATAAAACCAGTTTCTTACAAAA
ACTCAACGAGTAAAGTCTTCTTATTTGGGATTTTACA
>4_NC-3_1
TGTTCACACATGAACACGAATATATTTAAAGACTTACAATTTTGGGCTCCGTTCATATCT
TATGTAAATGAATCGAGAGCGATAAATTATATTTAGGATTTTGTTATCTAAGGCGACATG
GGTGCATTGCTCAAAAACATGTAATTTAAGTGCACACTACATGAGTCAGTCACTTGAGAT
CGTTCCCCGCCTCCTAAAATAGTCCCTTAGTGGGAGACCACAGATAAGGTCCTCGCCGCT
CAAGATAGGCAGATGTGCCCGAGCGTGGGACCTCGATAAGGCGGGGACTATTTACGTAGG
CCTCTGCGTAGGCCATTTACTTTAAGATGCGATTCTCATGTCACCTATTTAAACCGAAGA
TATTTCCAAATAAAATCAGTTTTCTTACAAAAACTCAACGAGTAAAGTCTTCTTATTTGG
GATTTTACATTTGGTCAATCGAGCCTTTAATCGACTCTGCAGTTTCCCCCTACCAAAGGT
AAGGAACTCAGAGAAAGGCCAGCTCCTTTAAGCATCTTACAGCTAAAGGTAGCAAAAATA
AGTGACTCTTGTTTCCCCCTACCAAAGGTAAGGAACAGAGTATAAATATAAAAAGCAAAA
GATACAAAAGAATCTTTTATGTTTTAAAACAAGCACCTTATAGTCTATAGCTAAAGGTTG
CTTTGTGTACCATTATAAATTGTGGTAAGGCGTGCTTGAGGCCATACATCAGCAATTGTG
AAATTAAAAAGTGCATAACAAAAGTGCCTTATAAATGCTCTAATAGCATTAAATCAGCTC
ATAAATAGAGTGCAGTGTATATGCCATAAGAGCATAAATTAAATAAAAAGTGCCTGAAAA
CAGTGCCTTATAAATGCTCTAATAGCATTAAATCAGCTCATAAATAGAGCGCAGTGTATA
TGCCAAAAGAGCATAAATGCCGAAATAAATGGCTAAAAAACAAAAAATCTGACTGGACTA
CAAAAATAATAAAACGTGCCAAAAAAAAAAAAAAAATCATCTTTAAACATCGACGGAGCC
TTAAAGAAGAGAAGGAAGTCAAATTCAAAGGAGCCTCTACCAGCAGCAGAAGCAGCAACA
ACAGCAGCAGCAGAAGCAGCAACAGCAGTAGCAACAGCAGCAACAACAGCAGCAACAGCA
GCAGCAACAACAACGACATCAGCTAAGTCAAAACAAGAATTTTCTGTTTATCCAAACACA
CATATATATATAAATACATATAAAATACATATACACGTACTATATATATTAAGAAATTAC
AAAAAATTTTCAAAATGATGTCAGAAAAGACTATTCAATTCCTTAAGAAGCAGTCCGAAA
TTATTTTGGAAATTAGAAAGTTGGAAGTAAAACCAACATTAACAGATGTAGAAATTCTAA
AATTAAATGAGCTTCAAAAATGTTTCATTGCTAATCATAGCAATTTGTTAAAGATCGGCG
TTGTCGATCATGAATATTTTAACGCGAAGCAGTATGATTTAATAATGATGGTGTTAGAAA
AAATTAAAAATAAAAATGAAAAAATTAAGGGCGAGTCGGTAGAAAACACTTTCCCTAAAT
CAAACACTGTCCCTAAATCAAACCCTCCCCCTACATTAAACCTTGAAATGCGTGGTCACC
CTGAAAAAGAGGGTATAGCACAAAACAACGCTTTAAAAGTAGAGCAGGCATTTCGTAATA
ATGTTGGCCAATTTCGAGTATATCTAGAAGATACGTCTAAACTAATAGACAGTAGTCCAG
ATTTCCTTAAAATAAGGAAAAATAAAATTGAATTTTTATGGCATAAAATAGATAACCTGA
TTGAACAGGTGAATAGTCATTTTGAGAGTTCGCTATTCGAAGAAGAAATTAGCGAACTTG
AATTTGACAAACAAAATATTCTTACAGCCATTAATAGTCGACTCAGTGGCACAATAAATA
AAGCTGAAATGTCGACGGTTGTTAAGGCGGAGGAGTTACCAACCCTGCCTAAAATACAGA
TTCCCACCTTCTTTGGTGATTCCAAAGAATGGGATCTTTTTAATGAACTCTTTACAGAGC
TCATACATGTGAGAGAGGATCTCAGTCCTTCTCTCAAATTTAATTATCTAAAGTCAGCAT
TAAAAGGAGAAGCCAGAAATGTGGTTACTCATTTACTGCTCGGCTCTGGAGAAAATTATG
AAGCCACTTGGGAGTTTTTGACCAAGCGATATGAGAATAAAAGAAACATATTCTCAGATC
ATATGAATAGGCTTATGGATATGCCAAATTTAAATTTAGAATCCAATAAGCAAATAAAGA
CATTTATTGACACGATTAACGAGTCAATTTATATTATAAAATTAAAGGCACAATTACCAG
AAGATGTGGATGCAATTTTCGCTCACATAATTCTTCGGAAATTCAATAAAGAATCACTCA
ATTTATATGAAAGCCATGTTAAAAAGACAAAAGAAATACAGGCACTTTCTGATGTCATGG
ACTTTTTAGAGCAAAGGCTCAATTCTATATCATCATTCTCACAGGAAGTAAAACCTGTAA
AGAAAATGATTAATAATAACAAGAATAAAAATTATAGTGACAATTGTGCATATTGCAAAC
TACCAGGGCATTATTTAATTCAATGCCATAAATTTAAAATAATGAATCCAGCAGAACGGT
CTGACTGGGTAAGAAAAAATGGGATTTGCCTAAGATGTCTGAGGCATCCGTTTGGTAAAA
AATGTATAAGCGAGCAGCTTTGTTCGACTTGTCGTAAACCTCACCACACGTTACTTCACT
TTGCAGGTCATAATCCAGAAAAAGTGAATACGTGTAGAACAACAGGTCAAGCCTTGTTGG
CCACGGCCTTGATTCAAGTAAAGTCGAGGTATGGAGGCTTTGAACAATTAAGAGCATTGA
TTGATAGTGGCTCTCAAAGCACAATTATTTCAGAAGAGTCTGCACAGATTCTAAAATTGA
AAAAATTTCGGTCTCATACTGAAATAAGTGGAGTATCTTCCACAGGAACGTGCATCTCCA
AGCACAAAGCGGTTATTTCGATAAGAAATTCTCCGAAAAATTTAGAAATTGAAGCAATTA
TTCTCCCAAAACTTATGAAGGCACTTCCAGTCAACACGATTAATGTTGATCAGAAAAAAT
GGAAGAACTTTAAATTAGCCGACCCCGATTTTAATAAACCGGGTCGCATTGATTTAATCA
TTGGAGCAAACGTATATACTCACATTCTGCAAAATGGAGTTATAAAAATAGACGGTCTCC
TTGGGCAAAAAACTGATTTCGGGTGGATAGTTTCTGGATGTAAAAAATCCAAAGGAAAAG
AAACCATTGTAGCCACAGCAATAGAAATAAAAGAGTTAGATCGCTACTGGGAAGTGGAAG
AAGAAGAAAAAGATGATATCGAGTCTGAAATCTGTGAAAATAAATTTATCAAAACGACAA
AAAAAGATTCAGATGGGCGATACATTGTGTCAATTCCATTCAAGGAGGATGTCACCTTAG
GAGATTCAAAGAAACAAGCGATAGCTCGTTACATGAATCTGGAGAAAAAACTAAAAAGAA
ATGAAAAACTTAAGGTTGACTACACTAAATTCATGAATGAATACATGGATTTAGGACACA
TGATTGAAGTGAGTGATGAAGGCAAATATTTTTTACCGCACCAGGCAGTGATTAGAGATT
CAAGCCTTACGACCAAATTGAGAGTAGTTTTTGATGCTTCAGCAAAAACTACGAATAACA
AAAGTTTGAACGACATAATGTGGGTTGGGCCACGAGTTCAAAAAGATATTTTTGACATTA
TTATTAAATGGAGAAAATGGGAATTTGTTGTTTCGGCAGACATTGAAAAGATGTACCGAC
AAATTAAAATAGATAATAATGATCAAAAATATCAATATATTTTATGGAGAAATTCTCCAA
AAGAAAAAATTAAAACATATAAATTAACCACAGTCACTTACGGAACTGCATCTGCACCAT
ATTTGGCTACCAGGGTTCTGGTAGATATTGCAGATAAATGTAAAAACCAAGTTATTAGTG
CAATAATTAGGAATGATTTCTATATGGATGACCTAATGACTGGAGCTGATTCGGTAGAAG
AAGCTAATAAATTAATAACATTAATTCCCCATGAATTGCAGAAAGTTGGATTCAACTTAA
GGAAATGGATTTCCAACAATTCCAAAATATTAACCACTGTGGAGGACACAGGGGACAATA
AGGTTCTCAATATTATCGAAAATGAATGTGTTAAAACTTTAGGACTAAAATGGGAACCTC
AAAAGGATTTATTTAAGTTCAGCGTAAATTGTAATGATGAATCAAAAAATATAAATAAGC
GCGTTGTGTTATCAACGCTAGCAAAAATATTTGATCCGTTAGGATGGTTGGCACCAGTCA
CGGTTTCAGGAAAACTTTTTATTCAAAAACTTTGGATAAATAAAAGTGAATGGGATCAGG
AATTATCCATAGAAGATAAAAATTATTGGGAAAAATATAAAGAAAATTTATTATTGTTAG
AGAATATTCGAATCCCAAGGTGGATTAATTCAAACAGTTCTTCAGTCATTCAGATTCACG
GATTTGCGGACGCCTCCGAAAAAGCATATGCTGCAGTAGTCTATGCTAAAGTAGGACCTC
ATGTTAATATAATAGCTAGCAAAAGTAGAGTCAACCCTATAAAAAATAGGAAGACAATTC
CCAAACTCGAGCTGTGTGCAGCTCACCTGCTTAGTGAATTAATCCAAAGACTAAAAGGAT
CAATTGACAATATAATGGAGATCTATGCTTGGAGTGATTCCACGATTACCTTAGCATGGA
TTAACAGTGGTCAAAGTAAGATCAAATTTATAAAAAGAAGAACGGATGACATTCGGAAAT
TAAAAAATACTGAATGGAATCATGTTAAGTCAGAGGATAATCCAGCAGATTTAGCATCCA
GGGGAGTGGATTCTAACCAGTTGATCAACTGTGATTTTTGGTGGAAAGGTCCGAAATGGC
TAGCAGACCCAAAAGAACTTTGGCCTCGGCAGCAGTCTGTAGAAGAACCTGTCTTAATAA
ATACGGTATTAAATGACAAAATAGATGATCCTATTTACGAATTAATAGAAAGGTATTCCA
GTATAGAAAAACTTATACGTATAATAGCATACATAAATAGATTCGTGCAGATGAAAACAA
GAAATAAAGCCTATTCATCAATTATTTCAGTAAAGGAGATAAGAATAGCGGAAACAGTTG
TTATTAAGAAACAACAAGAATACCAGTTTAGGCAAGAGATAAAGTGCCTTAAAATCAAAA
AGGAAATCAAGACAAATAATAAAATATTGTCATTGAATCCATTTTTGGACAAGGATGGGG
TTCTAAGAGTTGGAGGAAGATTGCAAAATTCCAATGCAGAATTTAATGTTAAACATCCAA
TCATTTTAGAAAAATGCCACCTAACAAGCTTATTAATAAAAAATGCTCATAAGGAAACAT
TGCATGGAGGGATAAACCTAATGCGAAACTATATCCAAAGAAAGTATTGGATTTTCGGGT
TGAAAAATTCGTTGAAAAAGTATTTAAGAGAATGTGTAACGTGTGCAAGGTATAAACAAA
ATACAGCTCAGCAAATAATGGGTAACTTGCCAAAATATAGAGTGACGATGACATTCCCGT
TTCTTAATACTGGAATAGATTACGCAGGTCCTTATTATGTTAAATGTTCAAAAAATCGTG
GCCAAAAAACATTTAAAGGATACGTTGCTGTATTCGTTTGCATGGCCACCAAAGCCATAC
ACTTAGAAATGGTAAGCGATCTAACTTCAGACGCATTTTTAGCAGCACTCAGAAGATTTA
TTGCTAGACGGGGAAAATGTTCCAATATCTATTCAGACAACGGAACAAATTTTGTAGGAG
CTGCAAGAAAATTAGATCAAGAGTTATTTAATGCAATACAAGAAAATATAACGATTGCAG
CGCAGCTTGAAAAGGACAGGATTGATTGGCATTTTATTCCCCCGGCAGGACCTCATTTCG
GAGGTATTTGGGAAGCTGGAGTTAAGTCAATGAAATACCATTTAAAGCGTATAATCGGCG
ACACTATTTTGACTTACGAAGAAATGTCAACTCTTTTATGTCAAATAGAAGCATGCTTAA
ATTCAAGGCCATTATACACTATAGTTAGTGAGAAGGACCAACAAGAAGTTTTAACACCAG
GTCATTTTTTAATTGGAAGACCACCTTTAGAAATAGTCGAACCAATGGAAGATGAAAAAA
TCGGAAATTTGGATAGGTGGAGACTTATCCAAAAAATAAAGAAAGATTTCTGGGTTAAGT
GGAAAAGTGAATATTTGCATACGCTCCAGCAAAGGAATAAATGGAAAAAGGAAATTCCTA
ATATAGAAGAAGGGCAAATAGTTTTATTAAAGGATGAGAATTGTCATCCTGCAAGATGGC
CTTTAGGAAAGGTGGAAAAGGTGCATAAGGGGAATGATGATAAGGTCCGAGTGGCTAAAG
TAAAGATGCAGGAAGGATATATCACTAGACCCATTACTAAAATTTGTCCCTTGGAAGGAA
TAAAGTCTGTTGACAAAAATGAGGCTGACCAAGAGCCAAAAAGACGAACTAGAGCGACAT
CGGGAATGTCCAAGATCGGAATCATTATGGCAATGTTGTTGTTTGTGTTAAGTTGTCAAG
TTTCTAGCGCATTACCTAAAGATATAGCACCAAGATATTCTATAGACAAAATAAATAAAA
CCTCAGCAATATATCTAGACCCGCTAGGAGATGTTGAGATTGTGAGTACTTCTTGGAATT
TGGTTATCTATTATAAAATGGATCCATATTTTAAAATGTTAACAAAGGGTAATGCGCTTA
TACAAAGTATGAGGAAAGTTTGCGAAAGACTTCATAGCTTTGAAGAGCAATGTAGTCTAG
TCTTAGATAATATGCAAAGTCAGTTATCGGAACTTGAAGAAAACAATAAATTGTTTATGA
TGCAGTCTAGATCTAGAAGCAAGCGTGCTCCTTTCGAATTTATGGGTTCCTTGTATCATA
TTTTATTTGGTATAATGGATGAAGATGATAGAGAGCAATTAGAAGAAAATATGAAGAATT
TGTTAGATAACCAGAACAACCTTGATAAACTAATTCAAAAACAAACATCTGTGGTTGATT
CAACTTCTAATCTATTAAAGAGAACAACAGAAGATGTTAACTCCAATTTTAGAAGTATGC
AAATAAGAATTGAGAACATGACAGAAGTTCTTAAAGAAAATTATTATGTTTATAAGGAAT
CAATAAAATTCTTTATGATTACGAAACAGCTACACTCATTGATTGAAGAAGGCGAAAAAA
TTCAAGCAGGCATTATAAGCCTGTTGATTGATATTAATCACGGTAGGCTAAATACAAATA
TTCTCAGGCCAAATCAGCTTAAAAAAGAAATTGCCAAAATTCAGCAGAGTCTTTCAGAGA
ACCTAGTAATTCCAGGAAAACGGTCAGGTACGGAACTTAAGGAGGTGTATACACTGTTAA
CAGCCAGGGGTTTATTCATCGACGATAAATTGATCATTAGTGCAAAAGTGCCTCTGTTTA
GCAGGCATCCATCCAAATTGTTCAGGCTTATTCCGGTGCCAATTCGAAATGAAGATCGGA
TAATAATGGTGCATACAACGTCCGAATATTTAATTTATAATTTTGAGATAGATTCCTATC
ACATAATGACGGAAGCCACATTAAATCAATGTCAGAAATGGCAACTAAATAAGAGAATAT
GCAAAGGAAGTTGGCCCTGGAATTCAGCGAATGATAATGCATGTGAGATTCAGCCTCTAA
AGCCAGATAAAGCGGCGAACTGCATCTATAAAACAGTAGTCGACTCTAAAAGTTACTGGG
TAGAGTTAGAAAAGAAAAGTAGTTGGTTGTTTAAGGTTCCTGCGAATTCAAAAGTCCGTC
TGCAATGTACTGGCTCTCAAATTGAATTGTTTGATTTGCCTCAGCAAGGAGTTTTAAGCA
TTGCGCCATATTGTACGGCAAGAACCGACGATAAAATTCTAGTTGCCCACCATAACATTC
AGTCCGAAAGTGAAGAATTATTATCAACACCTTATATAGGAGAAGTTAGTGGAGTGCCGA
AGATTATTTGGGATCCGCTGAAACTATCAATATTAAATCATACTGAGGAATTTGAACGAT
TGAATAATGAAATTAAATTTATGAAAGAGAACCATCAAAAATTGAAAGATTTACATTTCC
ATCATATTTCCGGACATGCTGGATTAATTATTGCTTTAATACTAATGATAGTATTAATAA
TATATTTCATACGGAAATGTGCTGTGCAACAAAGAATGCAAGCAATAACCTTTGCAGGTC
CGTTGCCAGTACTATAAATATCAATAGTAAATAAACAATAAAATAATATAACAAATAAAA
ATATACAGTCCACTAATAGAAAATGTACTTCTACATAGAAAAAGCAAAATGTTTAAAATA
AGTTAATTAAGTACAAATTGTTGAATTAAAAATAATATAAACCATAATTGTAATCCAATA
AAATTAAAAGCCAGAAAAACTAGGCCCATTGAAATCTTAGTTGCAAAATAAATGAACATA
TATCAAATAAATACAGTCCACTACTGTTATAAATGCAACTAATATACTAATGTACATCTC
AGCTTTGCTGGCCCTTTGGCAGAATGTTCACACATGAACACGAATATATTTAAAGACTTA
CAATTTTGGGCTCCGTTCATATCTTATGTAAATGAATCGAGAGCGATAAATTATATTTAG
GATTTTGTTATCTAAGGCGACATGGGTGCATTGCTCAAAAACATGTAATTTAAGTGCACA
CTACATGAGTCAGTCACTTGAGATCGTTCCCCGCCTCCTAAAATAGTCCCTTAGTGGGAG
ACCACAGATAAGGTCCTCGCCGCTCAAGATAGGCAGATGTGCCCGAGCGTGGGACCTCGA
TAAGGCGGGGACTATTTACGTAGGCCTCTGCGTAGGCCATTTACTTTAAGATGCGATTCT
CATGTCACCTATTTAAACCGAAGATATTTCCAAATAAAATCAGGTTTCTTACAAAAACTC
AACGAGTAAAGTCTTCTTATTTGGGATTTTACA
>5_NC-3_1
TGTTCACACATGAACACGAATATATTTAAAGACTTACAATTTTGGGCTCCGTTCATATCT
TATGTAAATGAATCGAGAGCGATAAATTATATTTAGGATTTTGTTATCTAAGGCGACATG
GGTGCATTGCTCAAAAACATGTAATTTAAGTGCACACTACATGAGTCAGTCACTTGAGAT
CGTTCCCCGCCTCCTAAAATAGTCCCTTAGTGGGAGACCACAGATAAGGTCCTCGCCGCT
CAAGATAGGCAGATGTGCCCGAGCGTGGGACCTCGATAAGGCGGGGACTATTTACGTAGG
CCTCTGCGTAGGCCATTTACTTTAAGATGCGATTCTCATGTCACCTATTTAAACCGAAGA
TATTTCCAAATAAAATCAGTTTCTTACAAAAACTCAACGAGTAAAGTCTTCTTATTTGGG
ATTTTACATTTGGTCAATCGAGCCTTTAATCGACTCTGCAGTTTCCCCCTACCAAAGGTA
AGGAACTCAGAGAAAGGCCAGCTCCTTTAAGCATCTTACAGCTAAAGGTAGCAAAAATAA
GTAACTCTTGTTTCCCCCTACCAAAGGTAAGGAACAGAGTATAAATATAAAAAGCAAAAG
ATACAAAAGAATCTTTTATGTTTTAAAACAAGCACCTTATAGTCTATAGCTAAAGGTTGC
TTTGTGTACCATTATAAATTGTGGTAAGGCGTGCTTGAGGCCATACATCAGCAATTGTGA
AATTAAAAAGTGCATAACAAAAGTGCCTTATAAATGCTCTAATAGCATTAAATCAGCTCA
TAAATAGAGTGCAGTGTATATGCCATAAGAGCATAAATTAAATAAAAAGTGCCTGAAAAC
AGTGCCTTATAAATGCTCTAATAGCATTAAATCAGCTCATAAATAGAGTGCAGTGTATAT
GCCAAAAGAGCATAAATGCCGAAATAAATGGCTAAAAAACAAAAAATCTGACTGGACTAC
AAAAATAATAAAACGTGCCAAAAAAAAAAAAAAAATCATCTTTAAACATCGACGGAGCCT
TAAAGAAGAGAAGGAAGTCAAATTCAAAGGAGCCTCTACCAGCAGCAGAAGCAGCAACAG
CAGTAGCAACAGCAGCAACAACAGCAGCAACAGCAGCAGCAACAACAACGACATCAGCTA
AGTCAAAACAAGAATTTTCTGTTTATCCAAACACACATATATATATAAATACATATAAAA
TACATATACACGTACTATATATATTAAGAAATTACAAAAAATTTTCAAAATGATGTCAGA
AAAGACTATTCAATTCCTTAAGAAGCAGTCCGAAATTATTTTGGAAATTAGAAAGTTGGA
AGTAAAACCAACATTAACAGATGTAGAAATTCTAAAATTAAATGAGCTTCAAAAATGTTT
CATTGCTAATCATAGCAATTTGTTAAAGATCGGCGTTGTCGATCATGAATATTTTAACGC
GAAGCAGTATGATTTAATAATGATGGTGTTAGAAAAAATTAAAAATAAAAATGAAAAAAT
TAAGGGCGAGTCGGTAGAAAACACTTTCCCTAAATCAAACACTGTCCCTAAATCAAACCC
TCCCCCTACATTAAACCTTGAAATGCGTGGTCACCCTGAAAAAGAGGGTATAGCACAAAA
CAACGCTTTAAAAGTAGAGCAGGCATTTCGTAATAATGTTGGCCAATTTCGAGTATATCT
AGAAGATACGTCTAAACTAATAGACAGTAGTCCAGATTTCCTTAAAATAAGGAAAAATAA
AATTGAATTTTTATGGCATAAAATAGATAACCTGATTGAACAGGTGAATAGTCATTTTGA
GAGTTCGCTATTCGAAGAAGAAATTAGCGAACTTGAATTTGACAAACAAAATATTCTTAC
AGCCATTAATAGTCGACTCAGTGGCACAATAAATAAAGCTGAAATGTCGACGGTTGTTAA
GGCGGAGGAGTTACCAACCCTGCCTAAAATACAGATTCCCACTTTCTTTGGTGATTCCAA
AGAATGGGATCTTTTTAATGAACTCTTTACAGAGCTCATACATGTGAGAGAGGATCTCAG
TCCTTCTCTCAAATTTAATTATCTAAAGTCAGCATTAAAAGGAGAAGCCAGAAATGTGGT
TACTCATTTACTGCTCGGCTCTGGAGAAAATTATGAAGCCACTTGGGAGTTTTTGACCAA
GCGATATGAAAATAAAAGAAACATATTCTCAGATCATATGAATAGGCTTATGGATATGCC
AAATTTAAATTTAGAATCCAATAAGCAAATAAAGACATTTATTGACACGATTAACGAGTC
AATTTATATTATAAAATTAAAGGCACAATTACCAGAAGATGTGGATGCAATTTTCGCTCA
CATAATTCTTCGGAAATTCAATAAAGAATCACTCAATTTATATGAAAGCCATGTTAAAAA
GACAAAAGAAATACAGGCACTTTCTGATGTCATGGACTTTTTAGAGCAAAGGCTCAATTC
TATATCATCATTCTCACAGGAAGTAAAACCTGTAAAGAAAATGATTAATAATAACAAGAA
TAAAAATTATAGTGACAATTGTGCATATTGCAAACTACCAGGGCATTATTTAATTCAATG
CCATAAATTTAAAATAATGAATCCAGCAGAACGGTCTGACTGGGTAAGAAAAAATGGGAT
TTGCCTAAGATGTCTGAGGCATCCGTTTGGTAAAAAATGTATAAGCGAGCAGCTTTGTTC
GACTTGTCGTAAACCTCACCACACGTTACTTCACTTTGCAGGTCATAATCCAGAAAAAGT
GAATACGTGTAGAACAACAGGTCAAGCCTTGTTGGCCACGGCCTTGATTCAAGTAAAGTC
GAGGTATGGAGGCTTTGAACAATTAAGAGCATTGATTGATAGTGGCTCTCAAAGCACAAT
TATTTCAGAAGAGTCTGCACAGATTCTAAAATTGAAAAAATTTCGGTCTCATACTGAAAT
AAGTGGAGTATCTTCCACAGGAACGTGCATCTCCAAGCACAAAGCGGTTATTTCGATAAG
AAATTCTCCGAAAAATTTAGAAATTGAAGCAATTATTCTCCCAAAACTTATGAAGGCACT
TCCAGTCAACACGATTAATGTTGATCAGAAAAAATGGAAGAACTTTAAATTAGCCGACCC
CGATTTTAATAAACCGGGTCGCATTGATTTAATCATTGGAGCAGACGTATATACTCACAT
TCTGCAAAATGGAGTTATAAAAATAGACGGTCTCCTTGGGCAAAAAACTGATTTCGGGTG
GATAGTTTCTGGATGTAAAAAATCCAAAGGAAAAGAAACCATTGTAGCCACAACAATAGA
AATAAAAGAGTTAGATCGCTACTGGGAAGTGGAAGAAGAAGAAAAAGATGATATCGAGTC
TGAAATCTGTGAAAATAAATTTATCAAAACGACAAAAAAAGATTCAGATGGGCGATACAT
TGTGTCAATTCCATTCAAGGAGGATGTCACCTTAGGAGATTCAAAGAAACAAGCGATAGC
TCGTTACATGAATCTGGAGAAAAAACTAAAAAGAAATGAAAAACTTAAGGTTGACTACAC
TAAATTCATGAATGAATACATGGATTTAGGACACATGATTGAAGTGAGTGATGAAGGCAA
ATATTTTTTACCGCACCAGGCAGTGATTAGAGATTCAAGCCTTACGACCAAATTGAGAGT
AGTTTTTGATGCTTCAGCAAAAACTACGAATAACAAAAGTTTGAACGACATAATGTGGGT
TGGGCCACGAGTTCAAAAAGATATTTTTGACATTATTATTAAATGGAGAAAATGGGAATT
TGTTGTTTCGGCAGACATTGAAAAGATGTACCGACAAATTAAAATAGATAATAATGATCA
AAAATATCAATATATTTTATGGAGAAATTCTCCAAAAGAAAAAATTAAAACATATAAATT
AACCACAGTCACTTACGGAACTGCATCTGCACCATATTTGGCTACCAGGGTTCTGGTAGA
TATTGCAGATAAATGTAAAAACCAAGTTATTAGTGCAATAATTAGGAATGATTTCTATAT
GGATGACCTAATGACTGGAGCTGATTCGGTAGAAGAAGCTAATAAATTAATAACATTAAT
TCCCCATGAATTGCAGAAAGTTGGATTCAACTTAAGGAAATGGATTTCCAACAATTCCAA
AATATTAACCACTGTGGAGGACACAGGGGACAATAAGGTTCTCAATATTATCGAAAATGA
ATGTGTTAAAACTTTAGGACTAAAATGGGAACCTCAAAAGGATTTATTTAAGTTCAGCGT
AAATTGTAATGATGAATCAAAAAATATAAATAAGCGCGTTGTGTTATCAACGCTAGCAAA
AATATTTGATCCGTTAGGATGGTTGGCACCAGTCACGGTTTCAGGAAAACTTTTTATTCA
AAAACTTTGGATAAATAAAAGTGAATGGGATCAGGAATTATCCATAGAAGATAAAAATTA
TTGGGAAAAATATAAAGAAAATTTATTATTGTTAGAGAATATTCGAATCCCAAGGTGGAT
TAATTCAAACAGTTCTTCAGTCATTCAGATTCACGGATTTGCGGACGCCTCCGAAAAAGC
ATATGCTGCAGTAGTCTATGCTAAAGTAGGACCTCATGTTAATATAATAGCTAGCAAAAG
TAGAGTCAACCCTATAAAAAATAGGAAGACAATTCCCAAACTCGAGCTGTGTGCAGCTCA
CCTGCTTAGTGAATTAATCCAAAGACTAAAAGGATCAATTGACAATATAATGGAGATCTA
TGCTTGGAGTGATTCCACGATTACCTTAGCATGGATTAACAGTGGTCAAAGTAAGATCAA
ATTTATAAAAAGAAGAACGGATGACATTCGGAAATTAAAAAATACTGAATGGAATCATGT
TAAGTCAGAGGATAATCCAGCAGATTTAGCATCCAGGGGAGTGGATTCTAACCAGTTGAT
CAACTGTGATTTTTGGTGGAAAGGTCCGAAATGGCTAGCAGACCCAAAAGAACTTTGGCC
TCGGCAGCAGTCTGTAGAAGAACCTGTCTTAATAAATACGGTATTAAATGACAAAATAGA
TGATCCTATTTACGAATTAATAGAAAGGTATTCCAGTATAGAAAAACTTATACGTATAAT
AGCATACATAAATAGATTCGTGCAGATGAAAACAAGAAATAAAGCCTATTCATCAATTAT
TTCAGTAAAGGAGATAAGAATAGCGGAAACAGTTGTTATTAAGAAACAACAAGAATACCA
GTTTAGGCAAGAGATAAAGTGCCTTAAAATCAAAAAGGAAATCAAGACAAATAATAAAAT
ATTGTCATTGAATCCATTTTTGGACAAGGATGGGGTTCTAAGAGTTGGAGGAAGATTGCA
AAATTCCAATGCAGAATTTAATGTTAAACATCCAATCATTTTAGAAAAATGCCACCTAAC
AAGCTTATTAATAAAAAATGCTCATAAGGAAACATTGCATGGAGGGATAAACCTAATGCG
AAACTATATCCAAAGAAAGTATTGGATTTTCGGGTTGAAAAATTCGTTGAAAAAGTATTT
AAGAGAATGTGTAACGTGTGCAAGGTATAAACAAAATACAGCTCAGCAAATAATGGGTAA
CTTGCCAAAATATAGAGTGACGATGACATTCCCGTTTCTTAATACTGGAATAGATTACGC
AGGTCCTTATTATGTTAAATGTTCAAAAAATCGTGGCCAAAAAACATTTAAAGGATACGT
TGCTGTATTCGTTTGCATGGCCACCAAAGCCATACACTTAGAAATGGTAAGCGATCTAAC
TTCAGACGCATTTTTAGCAGCACTCAGAAGATTTATTGCTAGACGGGGAAAATGTTCCAA
TATCTATTCAGACAACGGAACAAATTTTGTAGGAGCTGCAAGAAAATTAGATCAAGAGTT
ATTTAATGCAATACAAGAAAATATAACGATTGCAGCGCAGCTTGAAAAGGACAGGATTGA
TTGGCATTTTATTCCCCCGGCAGGACCTCACTTCGGAGGTATTTGGGAAGCTGGAGTTAA
GTCAATGAAATACCATTTAAAGCGTATAATCGGCGACACTATTTTGACTTATGAAGAAAT
GTCAACTCTTTTATGTCAAATAGAAGCATGCTTAAATTCAAGGCCATTATACACTATAGT
TAGTGAGAAGGACCAACAAGAAGTTTTAACACCAGGTCATTTTTTAATTGGAAGACCACC
TTTAGAAATAGTCGAACCAATGGAAGATGAAAAAATCGGAAATTTGGATAGGTGGAGACT
TATCCAAAAAATGAAGAAAGATTTCTGGGTTAAGTGGAAAAGTGAATATTTGCATACGCT
CCAGCAAAGGAATAAATGGAAAAAGGAAATTCCTAATATAGAAGAAGGGCAAATAGTTTT
ATTAAAGGATGAGAATTGTCATCCTGCAAGATGGCCTTTAGGAAAGGTGGAAAAGGTGCA
TAAGGGGAATGATGATAAGGTCCGAGTGGCTAAAGTAAAGATGCAGGAAGGATATATCAC
TAGACCCATTACTAAAATTTGTCCCTTGGAAGGAATAAAGTCTGTTGACAAAAATGAGGC
TGACCAAGAGCCAAAAAGACGAACTAGAGCGACATCGGGAATGTCCAAGATCGGAATCAT
TATGGCAATGTTGTTGTTTGTGTTAAGTTGTCAAGTTTCTAGCGCATTACCTAAAGATAT
AGCACCAAGATATTCTATAGACAAAATAAATAAAACCTCAGCAATATATCTAGACCCGCT
AGGAGATGTTGAGATTGTGAGTACTTCTTGGAATTTGGTTATCTATTATAAAATGGATCC
ATATTTTAAAATGTTAACAAAGGGTAATGCGCTTATACAAAGTATGAGGAAAGTTTGCGA
AAGACTTCATAGCTTTGAAGAGCAATGTAGTCTAGTCTTAGATAATATGCAAAGTCAGTT
ATCGGAACTTGAAGAAAACAATAAATTGTTTATGATGCAGTCTAGATCTAGAAGCAAGCG
TGCTCCTTTCGAATTTATGGGTTCCTTGTATCATATTTTATTTGGTATAATGGATGAAGA
TGATAGAGAGCAATTAGAAGAAAATATGAAGAATTTGTTAGATAACCAGAACAACCTTGA
TAAACTAATTCAAAAACAAACATCTGTGGTTGATTCAACTTCTAATCTATTAAAGAGAAC
AACAGAAGATGTTAACTCCAATTTTAGAAGTATGCAAATAAGAATTGAGAACATGACAGA
AGTTCTTAAAGAAAATTATTATGTTTATAAGGAATCAATAAAATTCTTTATGATTACGAA
ACAGCTACACTCATTGATTGAAGAAGGCGAAAAAATTCAAGCAGGCATTATAAGCCTGTT
GATTGATATTAATCACGGTAGGCTAAATACAAATATTCTCAGGCCAAATCAGCTTAAAAA
AGAAATTGCCAAAATTCAGCAGAGTCTTTCAGAGAACCTAGTAATTCCAGGAAAACGGTC
AGGTACGGAACTTAAGGAGGTGTATACACTGTTAACAGCCAGGGGTTTATTCATCGACGA
TAAATTGATCATTAGTGCAAAAGTGCCTCTGTTTAGCAGGCATCCATCCAAATTGTTCAG
GCTTATTCCGGTGCCAATTCGAAATGAAGATCGGATAATCAAAGGAAGTTGGCCCTGGAA
TTCAGCGAATGATAATGCATGTGAGATTCAGCCTCTAAAGCCAGATAAAGCGGCGAACTG
CATCTATAAAACAGTAGTCGACTCTAAAAGTTACTGGGTAGAGTTAGAAAAGAAAAGTAG
TTGGTTGTTTAAGGTTCCTGCGAATTCAAAAGTCCGTCTGCAATGTACTGGCTCTCAAAT
TGAATTGTTTGATTTGCCTCAGCAAGGAGTTTTAAGCATTGCGCCATATTGTACGGCAAG
AACCGACGATAAAATTCTAGTTGCCCACCATAACATTCAGTCCGAAAGTGAAGAATTATT
ATCAACACCTTATATAGGAGAAGTTAGTGGAGTGCCGAAGATTATTTGGGATCCGCTGAA
ACTATCAATATTAAATCATACTGAGGAATTTGAACGATTGAATAATGAAATTAAATTTAT
GAAAGAGAACCATCAAAAATTGAAAGATTTACATTTCCATCATATTTCCGGACATGCTGG
ATTAATTATTGCTTTAATACTAATGATAGTATTAATAATATATTTCATACGGAAATGTGC
TGTGCAACAAAGAATGCAAGCAATAACCTTTGCAGGTCCGTTGCCAGTACTATAAATATC
AATAGTAAATAAACAATAAAATAATATAACAAATAAAAATATACAGTCCACTAATAGAAA
ATGTACTTCTACATAGAAAAAGCAAAATGTTTAAAATAAGTTAATTGAGTACAAATTGTT
GAATTAAAAATAATATAAACCATAATTGTAATCCAATAAAATTAAAAGCCAGAAAAACTA
GGCCCATTGAAATCTTAGTTGCAAAATAAATGAACATATATCAAATAAATACAGCCCACT
ACTGTTATAAATGCAACTAATATACTAATGTACATCTCAGCTTTGCTGGCCCTTTGGCAG
AATGTTCACACATGAACACGAATATATTTAAAGACTTACAATTTTGGGCTCCGTTCATAT
CTTATGTAAATGAATCGAGAGCGATAAATTATATTTAGGATTTTGTTATCTAAGGCGACA
TGGGTGCATTGCTCAAAAACATGTAATTTAAGTGCACACTACATGAGTCAGTCACTTGAG
ATCGTTCCCCGCCTCCTAAAATAGTCCCTTAGTGGGAGACCACAGATAAGGTCCTCGCCG
CTCAAGATAGGCAGATGTGCCCGAGCGTGGGACCTCGATAAGGCGGGGACTATTTACGTA
GGCCTCTGCGTAGGCCATTTACTTTAAGATGCGATTCTCATGTCACCTATTTAAACCGAA
GATATTTCCAAATAAAATCAGTTTCTTACAAAAACTCAACGAGTAAAGTCTTCTTATTTG
GGATTTTACA
>6_NC-57_1
TGTACGGATTATGAGCGGAGTCACCCGGTGCTTCAGCTGTCTTAACAGCGGATTAACATT
TTATATATCGATGCTAATTGAACTGAACTGTATTCTTTCTTTCGCTCTTGTAATTTTGCG
GTCATAGCGATCAGACGTGATTTTTGTATATGAAAAAATAAATGAAGTTAAATAGTGTAT
ATATGATTCTTATTTGCGAACCCCATTACAATGATGTCAAAGCAGTGAGGCATCACAACT
ATTCATTGGTGGCCCATGAGGGGAACCTTGCTCATAAGAATCATAATTAATAATTGCTAA
AAGCTGTTTGGCAATTTTATCTTCGTGGTCGGCTTCATCCAGATAAATCACCGTGCCTAC
GTTTTCTATCGCGCTCGCTCTCATCACGACAGAGCAGTATACGCAAACATTCGCGCTCGC
TCTCATCACGACAGAGCTAAGTCCCGTTGCCCTTCGATTCCGTTAGATTTGCCGGAATCT
CTGCCAACTCAAAAAAACAAGACGTCAAAGAAGAACACCGATAACATACGAGCATTTGTG
CATATTACATACAGTGGAGCAACGTCAGTATAAACAATGTCGAAATTTGATCAACTGGTG
CGAGTTCAAACTGACCGCATTGAGTCTTTGAAGCGCTTGTTCAGTAATGTGAAAAAAGAC
TCGAGTGCGCGGAAAACGGAAATATATTTCGAAAAACGTTTGAATCAAATCGACGAGTTT
AACAAAGAATTTCATCAGGCGCATCACACACTTATATGCATGGCAGACTACGAAGAAAGT
GTGTATAAGCAACAAAATACAATCAGCCAATTCGAAGACCTGGGCATGGAAGTTTACTGT
TTCGTGGCCGAAGAAAAGAAACGAATTTATCCAGGCACAGTGACGCACAACGAATCAGCT
AACTCTACAATAACAACACATGTAGAGGAAGTACGGATACCACTGCCAAAATTACCAGTT
CCGAAATTCTCTGGCAACTGCGCGGACTGGCCAAGTTTTCATGATGCATTTTTACGCTTA
ATTCACAATAATGAGCGTCTGGATAAGATTCAAAGGTTCCATTTTTTAAAGGAAGCATTA
CCAGTAGGCCTGGACAACGACATTCGCCAAATCGCTTTAACTGAAGCAAACTATGAAGTC
GCTTGGACCACACTTCTACAACGATATAACAACCCACGAATTGTGTTCGCCAGCCACATG
AACATGCTCTACAACTTACCGAATCTTTCGAAAGAAAAATCTGCTGACATACGGTCTATG
GTTAGTACAGTCAACGTCTGCATTGCCGCTTGCAATACCGTCAAGGCGCCACTACAGGGA
GGAGATTTTTGGTTGACTCATTATCTAACAACCAAACTACCCAAAGACACTCACACAGCT
TGGGAGCATCATCTGGGCAGCAAGATTGACGTTCCTTCATACAAAGATCTGCAACAGTTC
CTCAATGATCGACTTGTTACGTTAGACGCTATTGAAAGCCGTAACGCGTGCAGCGGCATG
AAACAGTCAAATGAAACTTCAGACGGTACTAAACGCGTGCGTGTGCACAGCGCCCACACC
AGGTCGGGTGCTTCCGCGTCCGCTTGCTATCATTGTGGCAACTTACACATACTTCGAAGA
TGTCCGCAATTTCTTTCAATGGATTGCTACCAACGGAAGGAAGTGGCCAGCAAGGCAAAA
TTGTGTCTCAATTGCCTGGGAAAATCGCACACACAAGCAAGCTGCCCCAGCAACAAGAAT
TGTCTTCATTGTGGTCAACGTCATCACACGATGTTACATTTTCCAGCAACACAGCCAACG
CTGATACCCTCCTCGACATCATGCCAAAGTTCAGCAGCCAGTTCAGATGCCAAGCCGACT
CTACAGTGCATGTCAACTACAACTTCATCTATGACTCATCGAAAGGTACTACTAGCAACA
GCTCGGGTTGTACTCAGTAACACACAGACAGGATGCCAGGCCACGGTAAACGCGCTTCTT
GACCAAGGATCGGAAGCAACTATCATTTCGGAGCATGCTGTACAGTCTCTCCAGCTCTCC
CGAAGCACAACTCGCACTTCAATCACCGGAGTCGGTCAAGATTCAGGACGACGCTGCAAA
TTCATCGTAAGTTGTTCGGTGCAAACAGCAACTAACCCAAATTTCTCGTTAAAGGTCGAC
GATGCTTATGTTTTGAACACGTTGACATCACACATGCCAAGTCAAAGTTTTCCAGCAGGA
AACTGGAGTCATATCCATGGTCTCATGCTCGCAGACCCCTATTATTATAGATCCAAGCGA
ATCGATATCATTTTTGGAGCCGACCTTATGGCACAACTCTTGTTACCTGGAACTAAGATT
GGCTTGCCAAACGAACCCATAGCGCAGAATACTCAACTCGGATGGGTTCTGTTAGGCAAT
GTTGGCAACACGCATATTACACGCCACATTCGATGTAATCATGCCATAATAAACTCCGAA
GAGCTGCTTAAGGTATTTTGCGAGGTAGAATCAGTTCCAGAACGCCCAAAGCTCTCCAAA
GAAGATCAATGGTGCGAGTCTTTCTTTAAGCAGACCCATCAACGTCAACCAGACGGCAGT
TATCAAGTCCGTTTGCCATTCAAGAGGAACTTTGACCCCAGTATGACGCTCGGAAAATCT
CATCAGATCGCCCTGAACAGATATCTTCAACTCGAAAGGCGCCTTCAAAGGGACCCAGAC
AAATGGATCAGATACTGCAAAGGAATTGAAGAATATTTTCAACTAGGTCAAATCACGTTG
GCAGAGACGAGCGAAAACTCAACCATAACCACGGATTCCTACGGTCGGCATGTTGCATCA
TGCGTGCTACCACATCATGCAGTTTTCAAAGAAGAAAGCCTCACCACAAAACAACGTATC
GTTTTTGACGCATCGGCCCGGACCTCAAATGGCAGATCGTTAAACGATGTACTATGTGTA
GGTCCCACGCTGCAAAATGATCTGCCAGCCGTTCTCTTGAATTGGAGACAATATCAGTTT
GTTTTCACTGCCGATATACAACGAATGTATCGCTGTATCAATGTCCACCCTGATGACACG
CAGTACCAGAGGATTTTATGGCGGGCGGCGGATGGAGTCATCAAACAGCATTGCTTAACT
ACCGTCACGTTTGGAACAGCGTCTGCACCTTATACAGCTATAAGAGTCATCCATCAAATA
GCTGAAGACACACAGACAAAATATCCTATGGCATCCAACGTTCTCAAAAATGAGATATAT
GTCGACGACATTCTCTCAGGCGATCATTCACAAGAGGCAGCAATACGGAAAAGTTTGCAA
ACTATGCTAGCTTTAAAATCCTCTGGCATGGAGCTACGAAAATGGGCTAGTAATGACCAG
GATCTGATGGCAACGATACCTCTCGAGCATCGATGCAAGCAGACATCCCTCAGTTGGGAC
AATGCGGACACCATCAAAACACTGGGTATGTACTGGTTGCCCAAGCAAGATTGCTTCACT
TATAAATTACTAGCAAATACTCCAGCCGGTATAACAAAACGAGAAATCCTATCGACCATA
GCACGTTTATTTGATCCTCTTGGATTAATCGCTCCAGTTGTAATTTCAGCAAAGATTATA
TTGAAAGAAATCACACTAGCGAAGCAATATCGCGAGGACGGATCGAGTACCTCACTGGAT
TGGGATGAGCCAGTTCCCAACACCATTGCCGTCAAATGGCAACAATTTCGACAGCAACTA
ATGAAGGTTAAGACGATCAAAATACCACGCAGCGTCAAATTTACGCCACTATTTAGTAGT
GAGATACAACTGCACACCTTTTGCGATGGATCCTCCAGTGCTTACGCAGCAGCAGTGTAT
GCACGCACCCAACAGTCTGATGGGACTTTCTATACAACGCTCATCGTCGCAAAATCAAAA
ATTTCGCCAACCAAGCCGTTAACAATACCGCGCACTGAGCTATGCGGTGCAGTATTAGCT
ACCAAACTCACCAAATGGGTGCTGGAGAATAACCGATGGACCAATGCACATATATCTACC
TTTTACTGGACCGATGCTACCATTGTTCTGCACTGGATTAAAGGAGACATTACTAGGTGG
AAAACGTTTGTAGCCAACCGAGTGTCTTACATTCTCGACCACACCTCAGCGGCTCAGTGG
CACCACATAGACACATCGGAAAACCCAGCAGATTGCGCAACCAGAGGCTTACCACCGAGC
CAAATACCTGATATTTGGTGGCATGGCCCATCCTGGCTATGCAAACCACACAATATTTGG
CCAAACACGCAATCACAATTGCTCAATCCAGAAGAACGGGATCTGGAGGCCAAATCCATA
AAAATTAGAGCCTTCACTACCTTGTCAGACACAAAGGATTCTATTATTGACCGATTCTCG
TCGTATACAAAACTGCTACGTGTCACGGCATACATGTTACGATTCTGCCACAATGCTCAT
GCTCGAGCACAACGAAGTCACGGATCACTCTCTCCTGACGAGCTGGATGAGGCCCTGTGC
TGCATAGCTCGCCTTGCACAATCCGATACATTTCACGCCGACATCCAAGCGCTTAAAAGG
AACAAGCCGTTACCACCCCGTAGCACACTTTCAAATCTTACACCGTTTCTTGACAACAAT
ATCTTGAGGATTCGTGGCCGTCTCAAGCATTCAAATCTCTCTTTTTCTCGAAAACATCCA
ATTATATTACCTCATTGTCACCTATTTACAGATTTGGTAATTCAACACTCTCATCAGCTC
ACTCTACATGGCGGCGCTCAATTAACACTGGCTCACATACGCTACAAATTCTGGATTCCC
AGAGGCAGACAAGCAGTCAGGCGAATCATCCGGAAATGCGTCACATGTTTTAAGGTAGCT
CCAGTCGTAGCGAAGCAATTGATGGGTGACTTGCCATTACATCGAGTCAACCCCCCAACT
CGTCCGTTCATTACAACAGGAGTTGACTACACTGGTGCGATTGAACTTCAAGCCGCGCGT
GTACGAGGATCAACCACCTACAAAGGCTATGTAGCCATTTTTATATGCTTAGCAACCAAG
GCGGTCCACTTGGAAGCCGTCACTGGACTTTCAACAGAGCACTTCCTGCAAGCATTTACG
CGATTCACCGGACGTCGAGGACAAGTTCAACATATGTATAGTGATAACGGCACAAATTTT
GTTGGCGCGAGTACATCGCTTAACCAGCCCATCACTTGCAAGGCAGCCCTAAACGAATCG
ACATGTCAACATGGGACAAGGTGGCATTTCACACCTCCATATTCTCCCAATTTTGGTGGC
ATCTGGGAGGCAAACGTGAAAGCAATGAAGCATCATCTTAAACGGATCGTCGGCAGCCAC
AAGCAGACGTATGAGGAGCTTACTACAGTTTTGATCAGGATTGAAGCATGTTTGAACTCA
CGTCCACTTTGCCCGCTAACCGCCGACCCTGACGATTTAGAAGTACTAACTCCAGCACAT
TTCTTAATTGGTGACGCACTACTGGCACCGCCACAAGGTCGGCCGAATAATAAGCCTTTG
CGTGAACTATTTCTCGCACAACAACACATGACGCGACAATTCTGGTCTCAATGGTCTCGT
GATTGGTTATCACACTTGCAAACTCGGCCAAAGTGGTGCCAAATCAAAGATAATCTTAAC
ATCAACGACTTAGTCATTATAAAGGATGATAATCTACCACCAGCTAAATGGACTATAGGC
CGAGTCGTCGAACTGCACCCTGGATCGGACTCGCTAGTCAGAGTGGTTACATTAAAGACG
AAATCTGGCATTCAAAAGAGGTCAATCACAAAGCTTTGTCCACTTCCGATTTCAACATAA
TTATGATCAACACACGGATCAAGAATCACAAGGAGCCTTCATGCTGGACGACGCATTGGC
GGGCGGCATGTACGGATTATGAGCGGAGTCACCCGGTGCTTCAGCTGTCTTAACAGCGGA
TTAACATTTTATATATCGATGCTAATTGAACTGAACTGTATTCTTTCTTTCGCTCTTGTA
ATTTTGCGGTCATAGCGATCAGACGTGATTTTTGTATATGAAAAAATAAATGAAGTTAAA
TAGTGTATATATGATTCTTATTTGCGAACCCCATTACAATGATGTCAAAGCAGTGAGGCA
TCACAACTATTCA
>7_NC-3_1
TGTTCACACATGAACACGAATATATTTAAAGACTTACAATTTTGGGCTCCGTTCATATCT
TATGTAAATGAATCGAGAGCGATAAATTATATTTAGGATTTTGTTATCTAAGGCGACATG
GGTGCATTGCTCAAAAACATGTAATTTAAGTGCACACTACATGAGTCAGTCACTTGAGAT
CGTTCCCCGCCTCCTAAAATAGTCCCTTAGTGGGAGACCACAGATAAGGTCCTCGCCGCT
CAAGATAGGCAGATGTGCCCGAGCGTGGGACCTCGATAAGGCGGGGACTATTTACTTAGG
CCTCTGCGTAGGCCATTTACTTTAAGATGCGATTCTCATGTCACCTATTTAAACCGAAGA
TATTTCCAAATAAAATCAGTTTCTTACAAAAACTCAACGAGTAAAGTCTTCTTATTTGGG
ATTTTACATTTGGTCAATCGAGCCTTTAATCGACTCTGCAGTTTCCCCCTACCAAAGGTA
AGGAACTCAGAGAAAGGCCAGCTCCTTTAAGCATCTTACAGCTAAAGGTAGCAAAAATAA
GTGACTCTTGTTTCCCCCTACCAAAGGTAAGGAACAGAGTATAAATATAAAAAGCAAAAG
ATACAAAAGAATCTTTTATGTTTTAAACAAGCACCTTATAGTCTATAGCTAAAGGTTGCT
TTGTGTACCATTATAAATTGTGGTAAGGCGTGCTTGAGGCCATACATCAGCAATTGTGAA
ATTAAAAAGTGCATAACAAAAGTGCCTTATAAATGCTCTAATAGCATTAAATCAGCTCAT
AAATAGAGTGCAGTGTATATGCCATAAGAGCATAAATTAAATAAAAAGTGCCTGAAAACA
GTGCCTTATAAATGCTCTAATAGCATTAAATCAGCTCATAAATAGAGTGCAGTGTATATG
CCAAAAGAGCATAAATGCCGAAATAAATGGCTAAAAAACAAAAAATCTGACTGGACTACA
AAAATAATAAAACGTGCCAAAAAAAAAAAAAAAAAAAAAAAAAAAAAAAAAAAAAAAAAT
CATCTTTAAACATCGACGGAGCCTTAAAGAAGAGAAGGAAGTCAAATTCAAAGGAGCCTC
TACCAGCAGCAGAAGCAGCAACAACAGCAGCAGCAGAAGCAGCAACAGCAGTAGCAACAG
CAGCAACAACAGCAGCAACAGCAGCAGCAACAACAACGACATCAGCTAAGTCAAAACAAG
AATTTTCTGTTTATCCAAACACACATATATATATAAATACATATAAAATACATATACACG
TACTATATATATTAAGAAATTACAAAAAATTTTCAAAATGATGTCAGAAAAGACTATTCA
ATTCCTTAAGAAGCAGTCCGAAATTATTTTGGAAATTAGAAAGTTGGAAGTAAAACCAAC
ATTAACAGATGTAGAAATTCTAAAATTAAATGAGCTTCAAAAATGTTTCATTGCTAATCA
TAGCAATTTGTTAAAGATCGGCGTTGTCGATCATGAATATTTTAACGCGAAGCAGTATGA
TTTAATAATGATGGTGTTAGAAAAAATTAAAAATAAAAATGAAAAAATTAAGGGCGAGTC
GGTAGAAAACACTTTCCCTAAATCAAACACTGTCCCTAAATCAAACCCTCCCCCTACATT
AAACCTTGAAATGCGTGGTCACCCTGAAAAAGAGGGTATAGCACAAAACAACGCTTTAAA
AGTAGAGCAGGCATTTCGTAATAATGTTGGCCAATTTCGAGTATATCTAGAAGATACGTC
TAAACTAATAGACAGTAGTCCAGATTTCCTTAAAATAAGGAAAAATAAAATTGAATTTTT
ATGGCATAAAATAGATAACCTGATTGAACAGGTGAATAGTCATTTTGAGAGTTCGCTATT
CGAAGAAGAAATTAGCGAACTTGAATTTGACAAACAAAATATTCTTACAGCCATTAATAG
TCGACTCAGTGGCACAATAAATAAAGCTGAAATGTCGACGGTTGTTAAGGCGGAGGAGTT
ACCAACCCTGCCTAAAATACAGATTCCCACCTTCTTTGGTGATTCCAAAGAATGGGATCT
TTTTAATGAACTCTTTACAGAGCTCATACATGTGAGAGAGGATCTCAGTCCTTCTCTCAA
ATTTAATTATCTAAAGTCAGCATTAAAAGGAGAAGCCAGAAATGTGGTTACTCATTTACT
GCTCGGCTCTGGAGAAAATTATGAAGCCACTTGGGAGTTTTTGACCAAGCGATATGAGAA
TAAAAGAAACATATTCTCAGATCATATGAATAGGCTTATGGATATACCAAATTTAAATTT
AGAATCCAATAAGCAAATAAAGACATTTATTGACACGATTAACGAGTCAATTTATATTAT
AAAATTAAAGGCACAATTACCAGAAGATGTGGATGCAATTTTCGCTCACATAATTCTTCG
GAAATTCAATAAAGAATCACTCAATTTATATGAAAGCCATGTTAAAAAGACAAAAGAAAT
ACAGGCACTTTCTGATGTCATGGACTTTTTAGAGCAAAGGCTCAATTCTATATCATCATT
CTCACAGGAAGTAAAACCTGTAAAGAAAATGATTAATAATAACAAGAATAAAAATTATAG
TGACAATTGTGCATATTGCAAACTACCAGGGCATTATTTAATTCAATGCCATAAATTTAA
AATAATGAATCCAGCAGAACGGTCTGACTGGGTAAGAAAAAATGGGATTTGCCTAAGATG
TCTGAGGCATCCGTTTGGTAAAAAATGTATAAGCGAGCAGCTTTGTTCGACTTGTCGTAA
ACCTCACCACACGTTACTTCACCTTGCAGGTCATAATCCAGAAAAAGTGAATACGTGTAG
AACAACAGGTCAAGCCTTGTTGGCCACGGCCTTGATTCAAGTAAAGTCGAGGTATGGAGG
CTTTGAACAATTAAGAGCATTGATTGATAGTGGCTCTCAAAGCACAATTATTTCAGAAGA
GTCTGCACAGATTCTAAAATTGAAAAAATTTCGGTCTCATACTGAAATAAGTGGAGTATC
TTCCACAGGAACGTGCATCTCCAAGCACAAAGCGGTTATTTCGATAAGAAATTCTCCGAA
AAATTTAGAAATTGAAGCAATTATTCTCCCAAAACTTATGAAGGCACTTCCAGTCAACAC
GATTAATGTTGATCAGAAAAAATGGAAGAACTTTAAATTAGCCGACCCCGATTTTAATAA
ACCGGGTCGCATTGATTTAATCATTGGAGCAGACGTATATACTCACATTCTGCAAAATGG
AGTTATAAAAATAGACGGTCTCCTTGGGCAAAAAACTGATTTCGGGTGGATAGTTTCTGG
ATGTAAAAAATCCAAAGGAAAAGAAACCATTGTAGCCACAACAATAGAAATAAAAGAGTT
AGATCGCTACTGGGAAGTGGAAGAAGAAGAAAAAGATGATATCGAGTCTGAAATCTGTGA
AAATAAATTTATCAAAACGACAAAAAAAGATTCAGATGGGCGATACATTGTGTCAATTCC
ATTCAAGGAGGATGTCACCTTAGGAGATTCAAAGAAACAAGCGATAGCTCGTTACATGAA
TCTGGAGAAAAAACTAAAAAGAAATGAAAAACTTAAGGTTGACTACACTAAATTCATGAA
TGAATACATGGATTTAGGACACATGATTGAAGTGAGTGATGAAGGCAAATATTTTTTACC
GCACCAGGCAGTGATTAGAGATTCAAGCCTTACGACCAAATTGAGAGTAGTTTTTGATGC
TTCAGCAAAAACTACGAATAACAAAAGTTTGAACGACATAATGTGGGTTGGGCCACGAGT
TCAAAAAGATATTTTTGACATTATTATTAAATGGAGAAAATGGGAATTTGTTGTTTCGGC
AGACATTGAAAAGATGTACCGACAAATTAAAATAGATAATAATGATCAAAAATATCAATA
TATTTTATGGAGAAATTCTCCAAAAGAAAAAATTAAAACATATAAATTAACCACAGTCAC
TTACGGAACTGCATCTGCACCATATTTGGCTACCAGGGTTCTGGTAGATATTGCAGATAA
ATGTAAAAACCAAGTTATTAGTGCAATAATTAGGAATGATTTCTATATGGATGACCTAAT
GACTGGAGCTGATTCGGTAGAAGAAGCTAATAAATTAATAACATTAATTCCCCATGAATT
GCAGAAAGTTGGATTCAACTTAAGGAAATGGATTTCCAACAATTCCAAAATATTAACCAC
TGTGGAGGACACAGGGGACAATAAGGTTCTCAATATTATCGAAAATGAATGTGTTAAAAC
TTTAGGACTAAAATGGGAACCTCAAAAGGATTTATTTAAGTTCAGCGTAAATTGTAATGA
TGAATCAAAAAATATAAATAAGCGCGTTGTGTTATCAACGCTAGCAAAAATATTTGATCC
ATTAGGATGGTTGGCACCAGTCACGGTTTCAGGAAAACTTTTTATTCAAAAACTTTGGAT
AAATAAAAGTGAATGGGATCAGGAATTATCCATAGAAGATAAAAATTATTGGGAAAAATA
TAAAGAAAATTTATTATTGTTAGAGAATATTCGAATCCCAAGGTGGATTAATTCAAACAG
TTCTTCAGTCATTACAAGAAATAAAGCCTATTCATCAATTATTTCAGTAAAGGAGATAAG
AATAGCGGAAACAGTTGTTATTAAGAAACAACAAGAATACCAGTTTAGGCAAGAGATAAA
GTGCCTTAAAATCAAAAAGGAAATCAAGACAAATAATAAAATATTGTCATTGAATCCATT
TTTGGACAAGGATGGGGTTCTAAGAGTTGGAGGAAGATTGCAAAATTCCAATGCAGAATT
TAATGTTAAACATCCAATCATTTTAGAAAAATGCCACCTAACAAGCTTATTAATAAAAAA
TGCTCATAAGGAAACATTGCATGGAGGGATAAACCTAATGCGAAACTATATCCAAAGAAA
GTATTGGATTTTCGGGTTGAAAAATTCGTTGAAAAAGTATTTAAGAGAATGTGTAACGTG
TGCAAGGTATAAACAAAATACAGCTCAGCAAATAATGGGTAACTTGCCAAAATATAGAGT
GACGATGACATTCCCGTTTCTTAATACTGGAATAGATTACGCAGGTCCTTATTATGTTAA
ATGTTCAAAAAATCGTGGCCAAAAAACATTTAAAGGATACGTTGCTGTATTCGTTTGCAT
GGCCACCAAAGCCATACACTTAGAAATGGTAAGCGATCTAACTTCAGACGCATTTTTAGC
AGCACTCAGAAGATTTATTGCTAGACGGGGAAAATGTTCCAATATCTATTCAGACAACGG
AACAAATTTTGTAGGAGCTGCAAGAAAATTAGATCAAGAGTTATTTAATGCAATACAAGA
AAATATAACGATTGCAGCGCAGCTTGAAAAGGACAGGATTGATTGGCATTTTATTCCCCC
GGCAGGACCTCACTTCGGAGGTATTTGGGAAGCTGGAGTTAAGTCAATGAAATACCATTT
AAAGCGTATAATCGGCGACACTATTTTGACTTACGAAGAAATGTCAACTCTTTTATGTCA
AATAGAAGCATGCTTAAATTCAAGGCCATTATACACTATAGTTAGTGAGAAGGACCAACA
AGAAGTTTTAACACCAGGTCATTTTTTAATTGGAAGACCACCTTTAGAAATAGTCGAACC
AATGGAAGATGAAAAAATCGGAAATTTGGATAGGTGGAGACTTATCCAAAAAATGAAGAA
AGATTTCTGGGTTAAGTGGAAAAGTGAATATTTGCATACGCTCCAGCAAAGGAATAAATG
GAAAAAGGAAATTCCTAATATAGAAGAAGGGCAAATAGTTTTATTAAAGGATGAGAATTG
TCATCCTGCAAGATGGCCTTTAGGAAAGGTGGAAAAGGTGCATAAAGGTTCCTGCGAATT
CAAAAGTCCGTCTGCAATGTACTGGCTCTCAAATTGAATTGTTTGACTTGCCTCAGCAAG
GAGTTTTAAGCATTGCGCCATATTGTACGGCAAGAACCGACGATAAAATTTTAGTTGCCC
ACCATAACATTCAGTCCGAAAGTGAAGAATTATTATCAACACCTTATATAGGAGAAGTTA
GTGAAGCGCCGAAGATTATTTGGGATCCGCTGAAACTATCAATATTAAATCATACTGAGG
AATTTGAACGATTGAATAATGAAATTAAATTTATGAAAGAGAACCATCAAAAATTGAAAG
ATTTACATTTCCATCATATTTCCGGACATGCTGGATTAATTATTGCTTTAATACTAATGA
TAGTATTAATAATATATTTCATACGGAAATGTGCTGTGCAACAAAGAATGCAAGCAATAA
CCTTTGCAGGTCCGTTGCCAGTACTATAAATATCAATAGTAAATAAACAATAAAAATATA
CAGTCCACTATATCGTTGTTTAATAGAAAATGTACTTCTACATAGAAAAAGCAAAATGTT
TAAAATAAGTTAATTGAGTACAAATTGTTGAATTAAAAATAATATAAACCATAATTGTAA
TCCAATAAAATTAAAAGCCAGAAAAACTAGGCCCATTGAAATCTTAGTTGCAAAATAAAT
GAACATATATCAAATAAATACAGTCCACTACTGTTATAAATGCAACTAATATACTAATGT
ACATCTCAGCTTGCTGGCCCTTTGGCAGAATGTTCACACATGAACACGAATATATTTAAA
GACTTACAATTTTGGGCTCCGTTCATATCTTATGTAAATGAATCGAGAGCGATAAATTAT
ATTTAGGATTTTGTTATCTAAGGCGACATGGGTGCATTGCTCAAAAACATGTAATTTAAG
TGCACACTACATGAGTCAGTCACTTGAGATCGTTCCCCGCCTCCTAAAATAGTCCCTTAG
TGGGAGACCACAGATAAGGTCCTCGCCGCTCAAGATAGGCAGATGTGCCCGAGCGTGGGA
CCTCGATAAGGCGGGGACTATTTACTTAGGCCTCTGCGTAGGCCATTTACTTTAAGATGC
GATTCTCATGTCACCTATTTAAACCGAAGATATTTCCAAATAAAATCAGTTTCTTACAAA
AACTCAACGAGTAAAGTCTTCTTATTTGGGATTTTACA
>8_NC-3_1
TGTTCACACATGAACACGAATATATTTAAAGACTTACAATTTTGGGCTCCGTTCATATCT
TATGTAAATGAATCGAGAGCGATAAATTATATTTAGGATTTTGTTATCTAAGGCGACATG
GGTGCATTGCTCAAAAAACATGTAATTTAAGTGCACACTACATGAGTCAGTCACTTGAGA
TCGTTCCCCGCCTCCTAAAATAGTCCCTTAGTGGGAGACCACAGATAAGGTCCTCGCCGC
TCAAGATAGGCAGATGTGCCCGAGCGTGGGACCTCGATAAGGCGGGGACTATTTACTTAG
GCCTCTGCGTAGGCCATTTACTTTAAGATGCGATTCTCATGTCACCTATTTAAACCGAAG
ATATTTCCAAATAAAATCAGTTTCTTACAAAAACTCAACGAGTAAAGTCTTCTTATTTGG
GATTTTACATTTGGTCAATCGAGCCTTTAATCGACTCTGCAGTTTCCCCCTACCAAAGGT
AAGGAACTCAGAGAAAGGCCAGCTCCTTTAAGCATCTTACAGCTAAAGGTAGCAAAAATA
AGTGACTCTTGTTTCCCCCTACCAAAGGTAAGGAACAGAGTATAAATATAAAAAGCAAAA
GATACAAAAGAATCTTTTATGTTTTAAAACAAGCACCTTATAGTCTATAGCTAAAGGTTG
CTTTGTGTACCATTATAAATTGTGGTAAGGCGTGCTTGAGGCCATACATCAGCAATTGTG
AAATTAAAAAGTGCATAACAAAAGTGCCTTATAAATGCTCTAATAGCATTAAATCAGCTC
ATAAATAGAGTGCAGTGTATATGCCATAAGAGCATAAATTAAATAAAAAGTGCCTGAAAA
CAGTGCCTTATAAATGCTCTAATAGCATTAAATCAGCTCATAAATAGAGTGCAGTGTATA
TGCCAAAAGAGCATAAATGCCGAAATAAATGGCTAAAAAACAAAAAATCTGACTGGACTA
CAAAAATAATAAAACGTGCCAAAAAAAAAAAAAAAAAAAAAAAAATCATCTTTAAACATC
GACGGAGCCTTAAAGAAGAGAAGGAAGTCAAATTCAAAGGAGCCTCTACCAGCAGCAGAA
GCAGCAACAACAGCAGCAGCAGAAGCAGCAACAGCAGTAGCAACAGCAGCAACAACAGCA
GCAACAGCAGCAGCAACAACAACGACATCAGCTAAGTCAAAACAAGAATTTTCTGTTTAT
CCAAACACACATATATATATAAATACATATAAAATACATATACACGTACTATATATATTA
AGAAATTACAAAAAATTTTCAAAATGATGTCAGAAAAGACTATTCAATTCCTTAAGAAGC
AGTCCGAAATTATTTTGGAAATTAGAAAGTTGGAAGTAAAACCAACATTAACAGATGTAG
AAATTCTAAAATTAAATGAGCTTCAAAAATGTTTCATTGCTAATCATAGCAATTTGTTAA
AGATCGGCGTTGTCGATCATGAATATTTTAACGCGAAGCAGTATGATTTAATAATGATGG
TGTTAGAAAAAATTAAAAATAAAAATGAAAAAATTAAGGGCGAGTCGGTAGAAAACACTT
TCCCTAAATCAAACACTGTCCCTAAATCAAACCCTCCCCCTACATTAAACCTTGAAATGC
GTGGTCACCCTGAAAAAGAGGGTATAGCACAAAACAACGCTTTAAAAGTAGAGCAGGCAT
TTCGTAATAATGTTGGCCAATTTCGAGTATATCTAGAAGATACGTCTAAACTAATAGACA
GTAGTCCAGATTTCCTTAAAATAAGGAAAAATAAAATTGAATTTTTATGGCATAAAATAG
ATAACCTGATTGAACAGGTGAATAGTCATTTTGAGAGTTCGCTATTCGAAGAAGAAATTA
GCGAACTTGAATTTGACAAACAAAATATTCTTACAGCCATTAATAGTCGACTCAGTGGCA
CAATAAATAAAGCTGAAATGTCGACGGTTGTTAAGGCGGAGGAGTTACCAACCCTGCCTA
AAATACAGATTCCCACCTTCTTTGGTGATTCCAAAGAATGGGATCTTTTTAATGAACTCT
TTACAGAGCTCATACATGTGAGAGAGGATCTCAGTCCTTCTCTCAAATTTAATTATCTAA
AGTCAGCATTAAAAGGAGAAGCCAGAAATGTGGTTACTCATTTACTGCTCGGCTCTGGAG
AAAATTATGAAGCCACTTGGGAGTTTTTGACCAAGCGATATGAGAATAAAAGAAACATAT
TCTCAGATCATATGAATAGGCTTATGGATATGCCAAATTTAAATTTAGAATCCAATAAGC
AAATAAAGACATTTATTGACACGATTAACGAGTCAATTTATATTATAAAATTAAAGGCAC
AATTACCAGAAGATGTGGATGCAATTTTCGCTCACATAATTCTTCGGAAATTCAATAAAG
AATCACTCAATTTATATGAAAGCCATGTTAAAAAGACAAAAGAAATACAGGCACTTTCTG
ATGTCATGGACTTTTTAGAGCAAAGGCTCAATTCTATATCATCATTCTCACAGGAAGTAA
AACCTGTAAAGAAAATGATTAATAATAACAAGAATAAAAATTATAGTGACAATTGTGCAT
ATTGCAAACTACCAGGGCATTATTTAATTCAATGCCATAAATTTAAAATAATGAATCCAG
CAGAACGGTCTGACTGGGTAAGAAAAAATGGGATTTGCCTAAGATGTCTGAGGCATCCGT
TTGGTAAAAAATGTATAAGCGAGCAGCTTTGTTCGACTTGTCGTAAACCTCACCACACGT
TACTTCACTTTGCAGGTCATAATCCAGAAAAAGTGAATACGTGTAGAACAACAGGTCAAG
CCTTGTTGGCCACGGCCTTGATTCAAGTAAAGTCGAGGTATGGAGGCTTTGAACAATTAA
GAGCATTGATTGATAGTGGCTCTCAAAGCACAATTATTTCAGAAGAGTCTGCACAGATTC
TAAAATTGAAAAAATTTCGGTCTCATACTGAAATAAGTGGAGTATCTTCCACAGGAACGT
GCATCTCCAAGCACAAAGCGGTTATTTCGATAAGAAATTCTCCGAAAAATTTAGAAATTG
AAGCAATTATTCTCCCAAAACTTATGAAGGCACTTCCAGTCAACACGATTAATGTTGATC
AGAAAAAATGGAAGAACTTTAAATTAGCCGTCCCCGATTTTAATAAACCGGGTCGCATTG
ATTTAATCATTGGAGCAGACGTATATACTCACATTCTGCAAAATGGAGTTATAAAAATAG
ACGGTCTCCTTGGGCAAAAAACTGATTTCGGGTGGATAGTTTCTGGATGTAAAAAATCCA
AAGGAAAAGAAACCATTGTAGCCACAACAATAGAAATAAAAGAGTTAGATCGCTACTGGG
AAGTGGAAGAAGAAGAAAAAGATGATATCGAGTCTGAAATCTGTGAAAATAAATTTATCA
AAACGACAAAAAAAGATTCAGATGGGCGATACATTGTGTCAATTCCATTCAAGGAGGATG
TCACCTTAGGAGATTCAAAGAAACAAGCGATAGCTCGTTACATGAATCTGGAGAAAAAAC
TAAAAAGAAATGAAAAACTTAAGGTTGACTACACTAAATTCATGAATGAATACATGGATT
TAGGACACATGATTGAAGTGAGTGATGAAGGCAAATATTTTTTACCGCACCAGGCAGTGA
TTAGAGATTCAAGCCTTACGACCAAATTGAGAGTAGTTTTTGATGCTTCAGCAAAAACTA
CGAATAACAAAAGTTTGAACGACATAATGTGGGTTGGGCCACGAGTTCAAAAAGATATTT
TTGACATTATTATTAAATGGAGAAAATGGGAATTTGTTGTTTCGGCAGACATTGAAAAGA
TGTACCGACAAATTAAAATAGATAATAATGATCAAAAATATCAATATATTTTATGGAGAA
ATTCTCCAAAAGAAAAAATTAAAACATATAAATTAACCACAGTCACTTACGGAACTGCAT
CTGCACCATATTTGGCTACCAGGGTTCTGGTAGATATTGCAGATAAATGTAAAAACCAAG
TTATTAGTGCAATAATTAGGAATGATTTCTATATGGATGACCTAATGACTGGAGCTGATT
CGGTAGAAGAAGCTAATAAATTAATAACATTAATTCCCCATGAATTGCAGAAAGTTGGAT
TCAACTTAAGGAAATGGATTTCCAACAATTCCAAAATATTAACCACTGTGGAGGACACAG
GGGACAATAAGGTTCTCAATATTATCGAAAATGAATGTGTTAAAACTTTAGGACTAAAAT
GGGAACCTCAAAAGGATTTATTTAAGTTCAGCGTAAATTGTAATGATGAATCAAAAAATA
TAAATAAGCGCGTTGTGTTATCAACGCTAGCAAAAATATTTGATCCGTTAGGATGGTTGG
CACCAGTCACGGTTTCAGGAAAACTTTTTATTCAAAAACTTTGGATAAATAAAAGTGAAT
GGGATCAGGAATTATCCATAGAAGATAAAAATTATTGGGAAAAATATAAAGAAAATTTAT
TATTGTTAGAGAATATTCGAATCCCAAGGTGGATTAATTCAAACAGTTCTTCAGTCATTC
AGATTCACGGATTTGCGGACGCCTCCGAAAAAGCATATGCTGCAGTAGTCTATGCTAAAG
TAGGACCTCATGTTAATATAATAGCTAGCAAAAGTAGAGTCAACCCTATAAAAAATAGGA
AGACAATTCCCAAACTCGAGCTGTGTGCAGCTCACCTGCTTAGTGAATTAATCCAAAGAC
TAAAAGGATCAATTGACAATATAATGGAGATCTATGCTTGGAGTGATTCCACGATTACCT
TAGCATGGATTAACAGTGGTCAAAGTAAGATCAAATTTATAAAAAGAAGAACGGATGACA
TTCGGAAATTAAAAAATACTGAATGGAATCATGTTAAGTCAGAGGATAATCCAGCAGATT
TAGCATCCAGGGGAGTGGATTCTAACCAGTTGATCAACTGTGATTTTTGGTGGAAAGGTC
CGAAATGGCTAGCAGACCCAAAAGAACTTTGGCCTCGGCAGCAGTCTGTAGAAGAACCTG
TCTTAATAAATACGGTATTAAATGACAAAATAGATGATCCTATTTACGAATTAATAGAAA
GGTATTCCAGTATAGAAAAACTTATACGTATAATAGCATACATAAATAGATTCGTGCAGA
TGAAAACAAGAAATAAAGCCTATTCATCAATTATTTCAGTAAAGGAGATAAGAATAGCGG
AAACAGTTGTTATTAAGAAACAACAAGAATACCAGTTTAGGCAAGAGATAAAGTGCCTTA
AAATCAAAAAGGAAATCAAGACAAATAATAAAATATTGTCATTGAATCCATTTTTGGACA
AGGATGGGGTTCTAAGAGTTGGAGGAAGATTGCAAAATTCCAATGCAGAATTTAATGTTA
AACATCCAATCATTTTAGAAAAATGCCACCTAACAAGCTTATTAATAAAAAATGCTCATA
AGGAAACATTGCATGGAGGGATAAACCTAATGCGAAACTATATCCAAAGAAAGTATTGGA
TTTTCGGGTTGAAAAATTCGTTGAAAAAGTATTTAAGAGAATGTGTAACGTGTGCAAGGT
ATAAACAAAATACAGCTCAGCAAATAATGGGTAACTTGCCAAAATATAGAGTGACGATGA
CATTCCCGTTTCTTAATACTGGAATAGATTACGCAGGTCCTTATTATGTTAAATGTTCAA
AAAATCGTGGCCAAAAAACATTTAAAGGATACGTTGCTGTATTCGTTTGCATGGCCACCA
AAGCCATACACTTAGAAATGGTAAGCGATCTAACTTCAGACGCATTTTTAGCAGCACTCA
GAAGATTTATTGCTAGACGGGGAAAATGTTCCAATATCTATTCAGACAACGGAACAAATT
TTGTAGGAGCTGCAAGAAAATTAGATCAAGAGTTATTTAATGCAATACAAGAAAATATAA
CGATTGCAGCGCAGCTTGAAAAGGACAGGATTGATTGGCATTTTATTCCCCCGGCAGGAC
CTCACTTCGGAGGTATTTGGGAAGCTGGAGTTAAGTCAATGAAATACCATTTAAAGCGTA
TAATCGGCGACACTATTTTGACTTACGAAGAAATGTCAACTCTTTTATGTCAAATAGAAG
CATGCTTAAATTCAAGGCCATTATACACTATAGTTAGTGAGAAGGACCAACAAGAAGTTT
TAACACCAGGTCATTTTTTAATTGGAAGACCACCTTTAGAAATAGTCGAACCAATGGAAG
ATGAAAAAATCGGAAATTTGGATAGGTGGAGACTTATCCAAAAAATGAAGAAAGATTTCT
GGGTTAAGTGGAAAAGTGAATATTTGCATACGCTCCAGCAAAGGAATAAATGGAAAAAGG
AAATTCCTAATATAGAAGAAGGGCAAATAGTTTTATTAAAGGATGAGAATTGTCATCCTG
CAAGATGGCCTTTAGGAAAGGTGGAAAAGGTGCATAAGGGGAATGATGATAAGGTCCGAG
TGGCTAAAGTAAAGATGCAGGAAGGATATATCACTAGACCCATTACTAAAATTTGTCCCT
TGGAAGGAATAAAGTCTGTTGACAAAAATGAGGCTGACCAAGAGCCAAAAAGACGAACTA
GAGCGACATCGGGAATGTCCAAGATCGGAATCATTATGGCAATGTTGTTGTTTGTGTTAA
GTTGTCAAGTTTCTAGCGCATTACCTAAAGATATAGCACCAAGATATTCTATAGACAAAA
TAAATAAAACCTCAGCAATATATCTAGACCCGCTAGGAGATGTTGAGATTGTGAGTACTT
CTTGGAATTTGGTTATCTATTATAAAATGGATCCATATTTTAAAATGTTAACAAAGGGTA
ATGCGCTTATACAAAGTATGAGGAAAGTTTGCGAAAGACTTCATAGCTTTGAAGAGCAAT
GTAGTCTAGTCTTAGATAATATGCAAAGTCAGTTATCGGAACTTGAAGAAAACAATAAAT
TGTTTATGATACAGTCTAGATCTAGAAGCAAGCGTGCTCCTTTCGAATTTATGGGTTCCT
TGTATCATATTTTATTTGGTATAATGGATGAAGATGATAGAGAGCAATTAGAAGAAAATA
TGAAGAATTTGTTAGATAACCAGAACAACCTTGATAAACTAATTCAAAAACAAACATCTG
TGGTTGATTCAACTTCTAATCTATTAAAGAGAACAACAGAAGATGTTAACTCCAATTTTA
GAAGTATGCAAATAAGAATTGAGAACATGACAGAAGTTCTTAAAGAAAATTATTATGTTT
ATAAGGAATCAATAAAATTCTTTATGATTACGAAACAGCTACACTCATTGATTGAAGAAG
GCGAAAAAATTCAAGCAGGCATTATAAGCCTGTTGATTGATATTAATCACGGTAGGCTAA
ATACAAATATTCTCAGGCCAAATCAGCTTAAAAAAGAAATTGCCAAAATTCAGCAGAGTC
TTTCGGAGAACCTAGTAATTCCAGGAAAACGGTCAGGTACGGAACTTAAGGAGGTGTATA
CACTGTTAACAGCCAGGGGTTTATTCATCGACGATAAATTGATCATTAGTGCAAAAGTGC
CTCTGTTTAGCAGGCATCCATCCAAATTGTTCAGGCTTATTCCGGTGCCAATTCGAAATG
AAGATCGGATAATAATGGTGCATACAACGTCCGAATATTTAATTTATAATTTTGAGATAG
ATTCCTATCACATAATGACGGAAGCCACATTAAATCAATGTCAGAAATGGCAACTAAATA
AGAGAATATGCAAAGGAAGTTGGCCCTGGAATTCAGCGAATGATAATGCATGTGAGATTC
AGCCTCTAAAGCCAGATAAAGCGGCGAACTGCATCTATAAAACAGTAGTCGACTCTAAAA
GTTACTGGGTAGAGTTAGAAAAGAAAAGTAGTTGGTTGTTTAAGGTTCCTGCGAATTCAA
AAGTCCGTCTGCAATGTACTGGCTCTCAAATTGAATTGTTTGATTTGCCTCAGCAAGGAG
TTTTAAGCATTGCGCCATATTGTACGGCAAGAACCGACGATAAAATTCTAGTTGCCCACC
ATAACATTCAGTCCGAAAGTGAAGAATTATTATCAACACCTTATATAGGAGAAGTTAGTG
AAGCGCCGAAGATTATTTGGGATCCGCTGAAACTATCAATATTAAATCATACTGAGGAAT
TTGAACGATTGAATAATGAAATTAAATTTATGAAAGAGAACCATCAAAAATTGAAAGATT
TACATTTCCATCATATTTCCGGACATGCTGGATTAATTATTGCTTTAATACTAATGATAG
TATTAATAATATATTTCATACGGAAATGTGCTGTGCAACAAAGAATGCAAGCAATAACCT
TTGCAGGTCCGTTGCCAGTACTATAAATATCAATAGTAAATAAACAATAAAATAATATAA
CAAATAAAAATATACAGTCCACTATATCGTTGTTTAATAGAAAATGTACTTCTACATAGA
AAAAGCAAAATGTTTAAAATAAGTTAATTGAGTACAAATTGATGAATTAAAAATAATATA
AACCATAATTGTAATCCAATAAAATTAAAAGCCAGAAAAACTAGGCCCATTGAAATCTTA
GTTGCAAAATAAATGAACATATATCAAATAAATACAGTCCACTACTGTTATAAATGCAAC
TAATATACTAATGTACATCTCAGCTTGCTGGCCCTTTGGCAGAATGTTCACACATGAACA
CGAATATATTTAAAGACTTACAATTTTGGGCTCCGTTCATATCTTATGTAAATGAATCGA
GAGCGATAAATTATATTTAGGATTTTGTTATCTAAGGCGACATGGGTGCATTGCTCAAAA
AACATGTAATTTAAGTGCACACTACATGAGTCAGTCACTTGAGATCGTTCCCCGCCTCCT
AAAATAGTCCCTTAGTGGGAGACCACAGATAAGGTCCTCGCCGCTCAAGATAGGCAGATG
TGCCCGAGCGTGGGACCTCGATAAGGCGGGGACTATTTACTTAGGCCTCTGCGTAGGCCA
TTTACTTTAAGATGCGATTCTCATGTCACCTATTTAAACCGAAGATATTTCCAAATAAAA
TCAGTTTCTTACAAAAACTCAACGAGTAAAGTCTTCTTATTTGGGATTTTACA
>9_NC-3_1
TGTTCACACATGAACACGAATATATTTAAAGACTTACAATTTTGGGCTCCGTTCATATCT
TATGTAAATGAATCGAGAGCGATAAATTATATTTAGGATTTTGTTATCTAAGGCGACATG
GGTGCATTGCTCAAAAACATGTAATTTAAGTGCACACTACATGAGTCAGTCACTTGAGAT
CGTTCCCCGCCTCCTAAAATAGTCCCTTAGTGGGAGACCACAGATAAGGTCCTCGCCGCT
CAAGATAGGCAGATGTGCCCGAGCGTGGGACCTCGATAAGGCGGGGACTATTTACTTAGG
CCTCTGCGTAGGCCATTTACTTTAAGATGCGATTCTCATGTCACCTATTTAAACCGAAGA
TATTTCCAAATAAAATCAGTTTCTTACAAAAACTCAACGAGTAAAGTCTTCTTATTTGGG
ATTTTACATTTGGTCAATCGAGCCTTTAATCGACTCTGCAGTTTCCCCCTACCAAAGGTA
AGGAACTCAGAGAAAGGCCAGCTCCTTTAAGCATCTTACAGCTAAAGGTAGCAAAAATAA
GTGACTCTTGTTTCCCCCTACCAAAGGTAAGGAACAGAGTATAAATATAAAAAGCAAAAG
ATACAAAAGAATCTTTTATGTTTTAAAACAAGCACCTTATAGTCTATAGCTAAAGGTTGC
TTTGTGTACCATTATAAATTGTGGTAAGGCGTGCTTGAGGCCATACATCAGCAATTGTGA
AATTAAAAAGTGCATAACAAAAGTGCCTTATAAATGCTCTAATAGCATTAAATCAGCTCA
TAAATAGAGTGCAGTGTATATGCCATAAGAGCATAAATTAAATAAAAAGTGCCTGAAAAC
AGTGCCTTATAAATGCTCTAATAGCATTAAATCAGCTCATAAATAGAGTGCAGTGTATAT
GCCAAAAGAGCATAAATGCCGAAATAAATGGCTAAAAAACAAAAAATCTGACTGGACTAC
AAAAATAATAAAACGTGCCAAAAAAAAAAAAAAAATCATCTTTAAACATCGACGGAGCCT
TAAAGAAGAGAAGGAAGTCAAATTCAAAGGAGCCTCTACCAGCAGCAGAAGCAGCAACAA
CAGCAGCAGCAGAAGCAGCAACAGCAGTAGCAACAGCAGCAACAACAGCAGCAACAGCAG
CAGCAACAACAACGACATCAGCTAAGTCAAAACAAGAATTTTCTGTTTATCCAAACACAC
ATATATATATAAATACATATAAAATACATATACACGTACTATATATATTAAGAAATTACA
AAAAATTTTCAAAATGATGTCAGAAAAGACTATTCAATTCCTTAAGAAGCAGTCCGAAAT
TATTTTGGAAATTAGAAAGTTGGAAGTAAAACCAACATTAACAGATGTAGAAATTCTAAA
ATTAAATGAGCTTCAAAAATGTTTCATTGCTAATCATAGCAATTTGTTAAAGATCGGCGT
TGTCGATCATGAATATTTTAACGCGAAGCAGTATGATTTAATAATGATGGTGTTAGAAAA
AATTAAAAATAAAAATGAAAAAATTAAGGGCGAGTCGGTAGAAAACACTTTCCCTAAATC
AAACACTGTCCCTAAATCAAACCCTCCCCCTACATTAAACCTTGAAATGCGTGGTCACCC
TGAAAAAGAGGGTATAGCACAAAACAACGCTTTAAAAGTAGAGCAGGCATTTCGTAATAA
TGTTGGCCAATTTCGAGTATATCTAGAAGATACGTCTAAACTAATAGACAGTAGTCCAGA
TTTCCTTAAAATAAGGAAAAATAAAATTGAATTTTTATGGCATAAAATAGATAACCTGAT
TGAACAGGTGAATAGTCATTTTGAGAGTTCGCTATTCGAAGAAGAAATTAGCGAACTTGA
ATTTGACAAACAAAATATTCTTACAGCCATTAATAGTCGACTCAGTGGCACAATAAATAA
AGCTGAAATGTCGACGGTTGTTAAGGCGGAGGAGTTACCAACCCTGCCTAAAATACAGAT
TCCCACCTTCTTTGGTGATTCCAAAGAATGGGATCTTTTTAATGAACTCTTTACAGAGCT
CATACATGTGAGAGAGGATCTCAGTCCTTCTCTCAAATTTAATTATCTAAAGTCAGCATT
AAAAGGAGAAGCCAGAAATGTGGTTACTCATTTACTGCTCGGCTCTGGAGAAAATTATGA
AGCCACTTGGGAGTTTTTGACCAAGCGATATGAGAATAAAAGAAACATATTCTCAGATCA
TATGAATAGGCTTATGGATATGCCAAATTTAAATTTAGAATCCAATAAGCAAATAAAGAC
ATTTATTGACACGATTAACGAGTCAATTTATATTATAAAATTAAAGGCACAATTACCAGA
AGATGTGGATGCAATTTTCGCTCACATAATTCTTCGGAAATTCAATAAAGAATCACTCAA
TTTATATGAAAGCCATGTTAAAAAGACAAAAGAAATACAGGCACTTTCTGATGTCATGGA
CTTTTTAGAGCAAAGGCTCAATTCTATATCATCATTCTCACAGGAAGTAAAACCTGTAAA
GAAAATGATTAATAATAACAAGAATAAAAATTATAGTGACAATTGTGCATATTGCAAACT
ACCAGGGCATTATTTAATTCAATGCCATAAATTTAAAATAATGAATCCAGCAGAACGGTC
TGACTGGGTAAGAAAAAATGGGATTTGCCTAAGATGTCTGAGGCATCCGTTTGGTAAAAA
ATGTATAAGCGAGCAGCTTTGTTCGACTTGTCGTAAACCTCACCACACGTTACTTCACTT
TGCAGGTCATAATCCAGAAAAAGTGAATACGTGTAGAACAACAGGTCAAGCCTTGTTGGC
CACGGCCTTGATTCAAGTAAAGTCGAGGTATGGAGGCTTTGAACAATTAAGAGCATTGAT
TGATAGTGGCTCTCAAAGCACAATTATTTCAGAAGAGTCTGCACAGATTCTAAAATTGAA
AAAATTTCGGTCTCATACTGAAATAAGTGGAGTATCTTCCACAGGAACGTGCATCTCCAA
GCACAAAGCGGTTATTTCGATAAGAAATTCTCCGAAAAATTTAGAAATTGAAGCAATTAT
TCTCCCAAAACTTATGAAGGCACTTCCAGTCAACACGATTAATGTTGATCAGAAAAAATG
GAAGAACTTTAAATTAGCCGACCCCGATTTTAATAAACCGGGTCGCATTGATTTAATCAT
TGGAGCAGACGTATATACTCACATTCTGCAAAATGGAGTTATAAAAATAGACGGTCTCCT
TGGGCAAAAAACTGATTTCGGGTGGATAGTTTCTGGATGTAAAAAATCCAAAGGAAAAGA
AACCATTGTAGCCACAACAATAGAAATAAAAGAGTTAGATCGCTACTGGGAAGTGGAAGA
AGAAGAAAAAGATGATATCGAGTCTGAAATCTGTGAAAATAAATTTATCAAAACGACAAA
AAAAGATTCAGATGGGCGATACATTGTGTCAATTCCATTCAAGGAGGATGTCACCTTAGG
AGATTCAAAGAAACAAGCGATAGCTCGTTACATGAATCTGGAGAAAAAACTAAAAAGAAA
TGAAAAACTTAAGGTTGACTACACTAAATTCATGAATGAATACATGGATTTAGGACACAT
GATTGAAGTGAGTGATGAAGGCAAATATTTTTTACCGCACCAGGCAGTGATTAGAGATTC
AAGCCTTACGACCAAATTGAGAGTAGTTTTTGATGCTTCAGCAAAAACTACGAATAACAA
AAGTTTGAACGACATAATGTGGGTTGGGCCACGAGTTCAAAAAGATATTTTTGACATTAT
TATTAAATGGAGAAAATGGGAATTTGTTGTTTCGGCAGACATTGAAAAGATGTACCGACA
AATTAAAATAGATAATAATGATCAAAAATATCAATATATTTTATGGAGAAATTCTCCAAA
AGAAAAAATTAAAACATATAAATTAACCACAGTCACTTACGGAACTGCATCTGCACCATA
TTTGGCTACCAGGGTTCTGGTAGATATTGCAGATAAATGTAAAAACCAAGTTATTAGTGC
AATAATTAGGAATGATTTCTATATGGATGACCTAATGACTGGAGCTGATTCGGTAGAAGA
AGCTAATAAATTAATAACATTAATTCCCCATGAATTGCAGAAAGTTGGATTCAACTTAAG
GAAATGGATTTCCAACAATTCCAAAATATTAACCACTGTGGAGGACACAGGGGACAATAA
GGTTCTCAATATTATCGAAAATGAATGTGTTAAAACTTTAGGACTAAAATGGGAACCTCA
AAAGGATTTATTTAAGTTCAGCGTAAATTGTAATGATGAATCAAAAAATATAAATAAGCG
CGTTGTGTTATCAACGCTAGCAAAAATATTTGATCCGTTAGGATGGTTGGCACCAGTCAC
GGTTTCAGGAAAACTTTTTATTCAAAAACTTTGGATAAATAAAAGTGAATGGGATCAGGA
ATTATCCATAGAAGATAAAAATTATTGGGAAAAATATAAAGAAAATTTATTATTGTTAGA
GAATATTCGAATCCCAAGGTGGATTAATTCAAACAGTTCTTCAGTCATTCAGATTCACGG
ATTTGCGGACGCCTCCGAAAAAGCATATGCTGCAGTAGTCTATGCTAAAGTAGGACCTCA
TGTTAATATAATAGCTAGCAAAAGTAGAGTCAACCCTATAAAAAATAGGAAGACAATTCC
CAAACTCGAGCTGTGTGCAGCTCACCTGCTTAGTGAATTAATCCAAAGACTAAAAGGATC
AATTGACAATATAATGGAGATCTATGCTTGGAGTGATTCCACGATTACCTTAGCATGGAT
TAACAGTGGTCAAAGTAAGATCAAATTTATAAAAAGAAGAACGGATGACATTCGGAAATT
AAAAAATACTGAATGGAATCATGTTAAGTCAGAGGATAATCCAGCAGATTTAGCATCCAG
GGGAGTGGATTCTAACCAGTTGATCAACTGTGAATTTTGGTGGAAAGGTCCGAAATGGCT
AGCAGACCCAAAAGAACTTTGGCCTCGGCAGCAGTCTGTAGAAGAACCTGTCTTAATAAA
TACGGTATTAAATGACAAAATAAATAAAACCTCAGCAATATATCTAGACCCGCTAGGAGA
TGTTGAGATTGTGAGTACTTCTTGGAATTTGGTTATCTATTATAAAATGGATCCATATTT
TAAAATGTTAACAAAGGGTAATGCGCTTATACAAAGTATGAGGAAAGTTTGCGAAAGACT
TCATAGCTTTGAAGAGCAATGTAGTCTAGTCTTAGATAATATGCAAAGTCAGTTATCGGA
ACTTGAAGAAAACAATAAATTGTTTATGATACAGTCTAGATCTAGAAGCAAGCGTGCTCC
TTTCGAATTTATGGGTTCCTTGTATCATATTTTATTTGGTATAATGGATGAAGATGATAG
AGAGCAATTAGAAGAAAATATGAAGAATTTGTTAGATAACCAGAACAACCTTGATAAACT
AATTCAAAAACAAACATCTGTGGTTGATTCAACTTCTAATCTATTAAAGAGAACAACAGA
AGATGTTAACTCCAATTTTAGAAGTATGCAAATAAGAATTGAGAACATGACAGAAGTTCT
TAAAGAAAATTATTATGTTTATAAGGAATCAATAAAATTCTTTATGATTACGAAACAGCT
ACACTCATTGATTGAAGAAGGCGAAAAAATTCAAGCAGGCATTATAAGCCTGTTGATTGA
TATTAATCACGGTAGGCTAAATACAAATATTCTCAGGCCAAATCAGCTTAAAAAAGAAAT
TGCCAAAATTCAGCAGAGTCTTTCGGAGAACCTAGTAATTCCAGGAAAACGGTCAGGTAC
GGAACTTAAGGAGGTGTATACACTGTTAACAGCCAGGGGTTTATTCATCGACGATAAATT
GATCATTAGTGCAAAAGTGCCTCTGTTTAGCAGGCATCCATCCAAATTGTTCAGGCTTAT
TCCGGTGCCAATTCGAAATGAAGATCGGATAATAATGGTGCATACAACGTCCGAATATTT
AATTTATAATTTTGAGATAGATTCCTATCACATAATGACGGAAGCCACATTAAATCAATG
TCAGAAATGGCAACTAAATAAGAGAATATGCAAAGGAAGTTGGCCCTGGAATTCAGCGAA
TGATAATGCATGTGAGATTCAGCCTCTAAAGCCAGATAAAGCGGCGAACTGCATCTATAA
AACAGTAGTCGACTCTAAAAGTTACTGGGTAGAGTTAGAAAAGAAAAGTAGTTGGTTGTT
TAAGGTTCCTGCGAATTCAAAAGTCCGTCTGCAATGTACTGGCTCTCAAATTGAATTGTT
TGATTTGCCTCAGCAAGGAGTTTTAAGCATTGCGCCATATTGTACGGCAAGAACCGACGA
TAAAATTCTAGTTGCCCACCATAACATTCAGTCCGAAAGTGAAGAATTATTATCAACACC
TTATATAGGAGAAGTTAGTGAAGCGCCGAAGATTATTTGGGATCCGCTGAAACTATCAAT
ATTAAATCATACTGAGGAATTTGAACGATTGAATAATGAAATTAAATTTATGAAAGAGAA
CCATCAAAAATTGAAAGATTTACATTTCCATCATATTTCCGGACATGCTGGATTAATTAT
TGCTTTAATACTAATGATAGTATTAATAATATATTTCATACGGAAATGTGCTGTGCAACA
AAGAATGCAAGCAATAACCTTTGCAGGTCCGTTGCCAGTACTATAAATATCAATAGTAAA
TAAACAATAAAATAATATAACAAATAAAAATATACAGTCCACTATATCGTTGTTTAATAG
AAAATGTACTTCTACATAGAAAAAGCAAAATGTTTAAAATAAGTTAATTGAGTACAAATT
GTTGAATTAAAAATAATATAAACCATAATTGTAATCCAATAAAATTAAAAGCCAGAAAAA
CTAGGCCCATTGAAATCTTAGTTGCAAAATAAATGAACATATATCAAATAAATACAGTCC
ACTACTGTTATAAATGCAACTAATATACTAATGTACATCTCAGCTTGCTGGCCCTTTGGC
AGAATGTTCACACATGAACACGAATATATTTAAAGACTTACAATTTTGGGCTCCGTTCAT
ATCTTATGTAAATGAATCGAGAGCGATAAATTATATTTAGGATTTTGTTATCTAAGGCGA
CATGGGTGCATTGCTCAAAAACATGTAATTTAAGTGCACACTACATGAGTCAGTCACTTG
AGATCGTTCCCCGCCTCCTAAAATAGTCCCTTAGTGGGAGACCACAGATAAGGTCCTCGC
CGCTCAAGATAGGCAGATGTGCCCGAGCGTGGGACCTCGATAAGGCGGGGACTATTTACT
TAGGCCTCTGCGTAGGCCATTTACTTTAAGATGCGATTCTCATGTCACCTATTTAAACCG
AAGATATTTCCAAATAAAATCAGTTTCTTACAAAAACTCAACGAGTAAAGTCTTCTTATT
TGGGATTTTACA
>10_NC-3_1
TGTTCACACATGAACACGAATATATTTAAAGACTTACAATTTTGGGCTCCGTTCATATCT
TATGTAAATGAATCGAGAGCGATAAATTATATTTAGGATTTTGTTATCTAAGGCGACATG
GGTGCATTGCTCAAAAACATGTAATTTAAGTGCACACTACATGAGTCAGTCACTTGAGAT
CGTTCCCCGCCTCCTAAAATAGTCCCTTAGTGGGAGACCACAGATAAGGTCCTCGCCGCT
CAAGATAGGCAGATGTGCCCGAGCGTGGGACCTCGATAAGGCGGGGACTATTTACTTAGG
CCTCTGCGTAGGCCATTTACTTTAAGATGCGATTCTCATGTCACCTATTTAAACCGAAGA
TATTTCCAAATAAAATCAGTTTCTTACAAAAACTCAACGAGTAAAGTCTTCTTATTTGGG
ATTTTACATTTGGTCAATCGAGCCTTTAATCGACTCTGCAGTTTCCCCCTACCAAAGGTA
AGGAACTCAGAGAAAGGCCAGCTCCTTTAAGCATCTTACAGCTAAAGGTAGCAAAAATAA
GTGACTCTTGTTTCCCCCTACCAAAGGTAAGGAACAGAGTATAAATATAAAAAGCAAAAG
ATACAAAAGAATCTTTTATGTTTTAAAACAAGCACCTTATAGTCTATAGCTAAAGGTTGC
TTTGTGTACCATTATAAATTGTGGTAAGGCGTGCTTGAGGCCATACATCAGCAATTGTGA
AATTAAAAAGTGCATAACAAAAGTGCCTTATAAATGCTCTAATAGCATTAAATCAGCTCA
TAAATAGAGTGCAGTGTATATGCCATAAGAGCATAAATTAAATAAAAAGTGCCTGAAAAC
AGTGCCTTATAAATGCTCTAATAGCATTAAATCAGCTCATAAATAGAGTGCAGTGTATAT
GCCAAAAGAGCATAAATGCCGAAATAAATGGCTAAAAAACAAAAAATCTGACTGGACTAC
AAAAATAATAAAACGTGCCAAAAAAAAAAAAAAAAAAAAAAAAAAAAAAAAAAAAAAAAA
AAAAAAAAAAAAAAAAAAAAAAAAAAAAAATCATCTTTAAACATCGACGGAGCCTTAAAG
AAGAGAAGGAAGTCAAATTCAAAGGAGCCTCTACCAGCAGCAGAAGCAGCAACAACAGCA
GCAGCAGAAGCAGCAACAGCAGTAGCAACAGCAGCAACAACAGCAGCAACAGCAGCAGCA
ACAACAACGACATCAGCTAAGTCAAAACAAGAATTTTCTGTTTATCCAAACACACATATA
TATATAAATACATATAAAATACATATACACGTACTATATATATTAAGAAATTACAAAAAA
TTTTCAAAATGATGTCAGAAAAGACTATTCAATTCCTTAAGAAGCAGTCCGAAATTATTT
TGGAAATTAGAAAGTTGGAAGTAAAACCAACATTAACAGATGTAGAAATTCTAAAATTAA
ATGAGCTTCAAAAATGTTTCATTGCTAATCATAGCAATTTGTTAAAGATCGGCGTTGTCG
ATCATGAATATTTTAACGCGAAGCAGTATGATTTAATAATGATGGTGTTAGAAAAAATTA
AAAATAAAAATGAAAAAATTAAGGGCGAGTCGGTAGAAAACACTTTCCCTAAATCAAACA
CTGTCCCTAAATCAAACCCTCCCCCTACATTAAACCTTGAAATGCGTGGTCACCCTGAAA
AAGAGGGTATAGCACAAAACAACGCTTTAAAAGTAGAGCAGGCATTTCGTAATAATGTTG
GCCAATTTCGAGTATATCTAGAAGATACGTCTAAACTAATAGACAGTAGTCCAGATTTCC
TTAAAATAAGGAAAAATAAAATTGAATTTTTATGGCATAAAATAGATAACCTGATTGAAC
AGGTGAATAGTCATTTTGAGAGTTCGCTATTCGAAGAAGAAATTAGCGAACTTGAATTTG
ACAAACAAAATATTCTTACAGCCATTAATAGTCGACTCAGTGGCACAATAAATAAAGCTG
AAATGTCGACGGTTGTTAAGGCGGAGGAGTTACCAACCCTGCCTAAAATACAGATTCCCA
CCTTCTTTGGTGATTCCAAAGAATGGGATCTTTTTAATGAACTCTTTACAGAGCTCATAC
ATGTGAGAGAGGATCTCAGTCCTTCTCTCAAATTTAATTATCTAAAGTCAGCATTAAAAG
GAGAAGCCAGAAATGTGGTTACTCATTTACTGCTCGGCTCTGGAGAAAATTATGAAGCCA
CTTGGGAGTTTTTGACCAAGCGATATGAGAATAAAAGAAACATATTCTCAGATCATATGA
ATAGGCTTATGGATATGCCAAATTTAAATTTAGAATCCAATAAGCAAATAAAGACATTTA
TTGACACGATTAACGAGTCAATTTATATTATAAAATTAAAGGCACAATTACCAGAAGATG
TGGATGCAATTTTCGCTCACATAATTCTTCGGAAATTCAATAAAGAATCACTCAATTTAT
ATGAAAGCCATGTTAAAAAGACAAAAGAAATACAGGCACTTTCTGATGTCATGGACTTTT
TAGAGCAAAGGCTCAATTCTATATCATCATTCTCACAGGAAGTAAAACCTGTAAAGAAAA
TGATTAATAATAACAAGAATAAAAATTATAGTGACAATTGTGCATATTGCAAACTACCAG
GGCATTATTTAATTCAATGCCATAAATTTAAAATAATGAATCCAGCAGAACGGTCTGACT
GGGTAAGAAAAAATGGGATTTGCCTAAGATGTCTGAGGCATCCGTTTGGTAAAAAATGTA
TAAGCGAGCAGCTTTGTTCGACTTGTCGTAAACCTCACCACACGTTACTTCACTTTGCAG
GTCATAATCCAGAAAAAGTGAATACGTGTAGAACAACAGGTCAAGCCTTGTTGGCCACGG
CCTTGATTCAAGTAAAGTCGAGGTATGGAGGCTTTGAACAATTAAGAGCATTGATTGATA
GTGGCTCTCAAAGCACAATTATTTCAGAAGAGTCTGCACAGATTCTAAAATTGAAAAAAT
TTCGGTCTCATACTGAAATAAGTGGAGTATCTTCCACAGGAACGTGCATCTCCAAGCACA
AAGCGGTTATTTCGATAAGAAATTCTCCGAAAAATTTAGAAATTGAAGCAATTATTCTCC
CAAAACTTATGAAGGCACTTCCAGTCAACACGATTAATGTTGATCAGAAAAAATGGAAGA
ACTTTAAATTAGCCGACCCCGATTTTAATAAACCGGGTCGCATTGATTTAATCATTGGAG
CAGACGTATATACTCACATTCTGCAAAATGGAGTTATAAAAATAGACGGTCTCCTTGGGC
AAAAAACTGATTTCGGGTGGATAGTTTCTGGATGTAAAAAATCCAAAGGAAAAGAAACCA
TTGTAGCCACAACAATAGAAATAAAAGAGTTAGATCGCTACTGGGAAGTGGAAGAAGAAG
AAAAAGATGATATCGAGTCTGAAATCTGTGAAAATAAATTTATCAAAACGACAAAAAAAG
ATTCAGATGGGCGATACATTGTGTCAATTCCATTCAAGGAGGATGTCACCTTAGGAGATT
CAAAGAAACAAGCGATAGCTCGTTACATGAATCTGGAGAAAAAACTAAAAAGAAATGAAA
AACTTAAGGTTGACTACACTAAATTCATGAATGAATACATGGATTTAGGACACATGATTG
AAGTGAGTGATGAAGGCAAATATTTTTTACCGCACCAGGCAGTGATTAGAGATTCAAGCC
TTACGACCAAATTGAGAGTAGTTTTTGATGCTTCAGCAAAAACTACGAATAACAAAAGTT
TGAACGACATAATGTGGGTTGGGCCACGAGTTCAAAAAGATATTTTTGACATTATTATTA
AATGGAGAAAATGGGAATTTGTTGTTTCGGCAGACATTGAAAAGATGTACCGACAAATTA
AAATAGATAATAATGATCAAAAATATCAATATATTTTATGGAGAAATTCTCCAAAAGAAA
AAATTAAAACATATAAATTAACCACAGTCACTTACGGAACTGCATCTGCACCATATTTGG
CTACCAGGGTTCTGGTAGATATTGCAGATAAATGTAAAAACCAAGTTATTAGTGCAATAA
TTAGGAATGATTTCTATATGGATGACCTAATGACTGGAGCTGATTCGGTAGAAGAAGCTA
ATAAATTAATAACATTAATTCCCCATGAATTGCAGAAAGTTGGATTCAACTTAAGGAAAT
GGATTTCCAACAATTCCAAAATATTAACCACTGTGGAGGACACAGGGGACAATAAGGTTC
TCAATATTATCGAAAATGAATGTGTTAAAACTTTAGGACTAAAATGGGAACCTCAAAAGG
ATTTATTTAAGTTCAGCGTAAATTGTAATGATGAATCAAAAAATATAAATAAGCGCGTTG
TGTTATCAACGCTAGCAAAAATATTTGATCCGTTAGGATGGTTGGCACCAGTCACGGTTT
CAGGAAAACTTTTTATTCAAAAACTTTGGATAAATAAAAGTGAATGGGATCAGGAATTAT
CCATAGAAGATAAAAATTATTGGGAAAAATATAAAGAAAATTTATTATTGTTAGAGAATA
TTCGAATCCCAAGGTGGATTAATTCAAACAGTTCTTCAGTCATTCAGATTCACGGATTTG
CGGACGCCTCCGAAAAAGCATATGCTGCAGTAGTCTATGCTAAAGTAGGACCTCATGTTA
ATATAATAGCTAGCAAAAGTAGAGTCAACCCTATAAAAAATAGGAAGACAATTCCCAAAC
TCGAGCTGTGTGCAGCTCACCTGCTTAGTGAATTAATCCAAAGACTAAAAGGATCAATTG
ACAATATAATGGAGATCTATGCTTGGAGTGATTCCACGATTACCTTAGCATGGATTAACA
GTGGTCAAAGTAAGATCAAATTTATAAAAAGAAGAACGGATGACATTCGGAAATTAAAAA
ATACTGAATGGAATCATGTTAAGTCAGAGGATAATCCAGCAGATTTAGCATCCAGGGGAG
TGGATTCTAACCAGTTGATCAACTGTGATTTTTGGTGGAAAGGTCCGAAATGGCTAGCAG
ACCCAAAAGAACTTTGGCCTCGGCAGCAGTCTGTAGAAGAACCTGTCTTAATAAATACGG
TATTAAATGACAAAATAGATGATCCTATTTACGAATTAATAGAAAGGTATTCCAGTATAG
AAAAACTTATACGTATAATAGCATACATAAATAGATTCGTGCAGATGAAAACAAGAAATA
AAGCCTATTCATCAATTATTTCAGTAAAGGAGATAAGAATAGCGGAAACAGTTGTTATTA
AGAAACAACAAGAATACCAGTTTAGGCAAGAGATAAAGTGCCTTAAAATCAAAAAGGAAA
TCAAGACAAATAATAAAATATTGTCATTGAATCCATTTTTGGACAAGGATGGGGTTCTAA
GAGTTGGAGGAAGATTGCAAAATTCCAATGCAGAATTTAATGTTAAACATCCAATCATTT
TAGAAAAATGCCACCTAACAAGCTTATTAATAAAAAATGCTCATAAGGAAACATTGCATG
GAGGGATAAACCTAATGCGAAACTATATCCAAAGAAAGTATTGGATTTTCGGGTTGAAAA
ATTCGTTGAAAAAGTATTTAAGAGAATGTGTAACGTGTGCAAGGTATAAACAAAATACAG
CTCAGCAAATAATGGGTAACTTGCCAAAATATAGAGTGACGATGACATTCCCGTTTCTTA
ATACTGGAATAGATTACGCAGGTCCTTATTATGTTAAATGTTCAAAAAATCGTGGCCAAA
AAACATTTAAAGGATACGTTGCTGTATTCGTTTGCATGGCCACCAAAGCCATACACTTAG
AAATGGTAAGCGATCTAACTTCAGACGCATTTTTAGCAGCACTCAGAAGATTTATTGCTA
GACGGGGAAAATGTTCCAATATCTATTCAGACAACGGAACAAATTTTGTAGGAGCTGCAA
GAAAATTAGATCAAGAGTTATTTAATGCAATACAAGAAAATATAACGATTGCAGCGCAGC
TTGAAAAGGACAGGATTGATTGGCATTTTATTCCCCCGGCAGGACCTCACTTCGGAGGTA
TTTGGGAAGCTGGAGTTAAGTCAATGAAATACCATTTAAAGCGTATAATCGGCGACACTA
TTTTGACTTACGAAGAAATGTCAACTCTTTTATGTCAAATAGAAGCATGCTTAAATTCAA
GGCCATTATACACTATAGTTAGTGAGAAGGACCAACAAGAAGTTTTAACACCAGGTCATT
TTTTAATTGGAAGACCACCTTTAGAAATAGTCGAACCAATGGAAGATGAAAAAATCGGAA
ATTTGGATAGGTGGAGACTTATCCAAAAAATGAAGAAAGATTTCTGGGTTAAGTGGAAAA
GTGAATATTTGCATACGCTCCAGCAAAGGAATAAATGGAAAAAGGAAATTCCTAATATAG
AAGAAGGGCAAATAGTTTTATTAAAGGATGAGAATTGTCATCCTGCAAGATGGCCTTTAG
GAAAGGTGGAAAAGGTGCATAAGGGGAATGATGATAAGGTCCGAGTGGCTAAAGTAAAGA
TGCAGGAAGGATATATCACTAGACCCATTACTAAAATTTGTCCCTTGGAAGGAATAAAGT
CTGTTGACAAAAATGAGGCTGACCAAGAGCCAAAAAGACGAACTAGAGCGACATCGGGAA
TGTCCAAGATCGGAATCATTATGGCAATGTTGTTGTTTGTGTTAAGTTGTCAAGTTTCTA
GCGCATTACCTAAAGATATAGCACCAAGATATTCTATAGACAAAATAAATAAAACCTCAG
CAATATATCTAGACCCGCTAGGAGATGTTGAGATTGTGAGTACTTCTTGGAATTTGGTTA
TCTATTATAAAATGGATCCATATTTTAAAATGTTAACAAAGGGTAATGCGCTTATACAAA
GTATGAGGAAAGTTTGCGAAAGACTTCATAGCTTTGAAGAGCAATGTAGTCTAGTCTTAG
ATAATATGCAAAGTCAGTTATCGGAACTTGAAGAAAACAATAAATTGTTTATGATACAGT
CTAGATCTAGAAGCAAGCGTGCTCCTTTCGAATTTATGGGTTCCTTGTATCATATTTTAT
TTGGTATAATGGATGAAGATGATAGAGAGCAATTAGAAGAAAATATGAAGAATTTGTTAG
ATAACCAGAACAACCTTGATAAACTAATTCAAAAACAAACATCTGTGGTTGATTCAACTT
CTAATCTATTAAAGAGAACAACAGAAGATGTTAACTCCAATTTTAGAAGTATGCAAATAA
GAATTGAGAACATGACAGAAGTTCTTAAAGAAAATTATTATGTTTATAAGGAATCAATAA
AATTCTTTATGATTACGAAACAGCTACACTCATTGATTGAAGAAGGCGAAAAAATTCAAG
CAGGCATTATAAGCCTGTTGATTGATATTAATCACGGTAGGCTAAATACAAATATTCTCA
GGCCAAATCAGCTTAAAAAAGAAATTGCCAAAATTCAGCAGAGTCTTTCGGAGAACCTAG
TAATTCCAGGAAAACGGTCAGGTACGGAACTTAAGGAGGTGTATACACTGTTAACAGCCA
GGGGTTTATTCATCGACGATAAATTGATCATTAGTGCAAAAGTGCCTCTGTTTAGCAGGC
ATCCATCCAAATTGTTCAGGCTTATTCCGGTGCCAATTCGAAATGAAGATCGGATAATAA
TGGTGCATACAACGTCCGAATATTTAATTTATAATTTTGAGATAGATTCCTATCACATAA
TGACGGAAGCCACATTAAATCAATGTCAGAAATGGCAACTAAATAAGAGAATATGCAAAG
GAAGTTGGCCCTGGAATTCAGCGAATGATAATGCATGTGAGATTCAGCCTCTAAAGCCAG
ATAAAGCGGCGAACTGCATCTATAAAACAGTAGTCGACTCTAAAAGTTACTGGGTAGAGT
TAGAAAAGAAAAGTAGTTGGTTGTTTAAGGTTCCTGCGAATTCAAAAGTCCGTCTGCAAT
GTACTGGCTCTCAAATTGAATTGTTTGATTTGCCTCAGCAAGGAGTTTTAAGCATTGCGC
CATATTGTACGGCAAGAACCGACGATAAAATTCTAGTTGCCCACCATAACATTCAGTCCG
AAAGTGAAGAATTATTATCAACACCTTATATAGGAGAAGTTAGTGAAGCGCCGAAGATTA
TTTGGGATCCGCTGAAACTATCAATATTAAATCATACTGAGGAATTTGAACGATTGAATA
ATGAAATTAAATTTATGAAAGAGAACCATCAAAAATTGAAAGATTTACATTTCCATCATA
TTTCCGGACATGCTGGATTAATTATTGCTTTAATACTAATGATAGTATTAATAATATATT
TCATACGGAAATGTGCTGTGCAACAAAGAATGCAAGCAATAACCTTTGCAGGTCCGTTGC
CAGTACTATAAATATCAATAGTAAATAAACAATAAAATAATATAACAAATAAAAATATAC
AGTCCACTATATCGTTGTTTAATAGAAAATGTACTTCTACATAGAAAAAGCAAAATGTTT
AAAATAAGTTAATTGAGTACAAATTGTTGAATTAAAAATAATATAAACCATAATTGTAAT
CCAATAAAATTAAAAGCCAGAAAAACTAGGCCCATTGAAATCTTAGTTGCAAAATAAATG
AACATATATCAAATAAATACAGTCCACTACTGTTATAAATGCAACTAATATACTAATGTA
CATCTCAGCTTGCTGGCCCTTTGGCAGAATGTTCACACATGAACACGAATATATTTAAAG
ACTTACAATTTTGGGCTCCGTTCATATCTTATGTAAATGAATCGAGAGCGATAAATTATA
TTTAGGATTTTGTTATCTAAGGCGACATGGGTGCATTGCTCAAAAACATGTAATTTAAGT
GCACACTACATGAGTCAGTCACTTGAGATCGTTCCCCGCCTCCTAAAATAGTCCCTTAGT
GGGAGACCACAGATAAGGTCCTCGCCGCTCAAGATAGGCAGATGTGCCCGAGCGTGGGAC
CTCGATAAGGCGGGGACTATTTACTTAGGCCTCTGCGTAGGCCATTTACTTTAAGATGCG
ATTCTCATGTCACCTATTTAAACCGAAGATATTTCCAAATAAAATCAGTTTCTTACAAAA
ACTCAACGAGTAAAGTCTTCTTATTTGGGATTTTACA
>11_NC-3_1
TGTTCACACATGAACACGAATATATTTAAAGACTTACAATTTTGGGCTCCGTTCATATCT
TATGTAAATGAATCGAGAGCGATAAATTATATTTAGGATTTTGTTATCTAAGGCGACATG
GGTGCATTGCTCAAAAACATGTAATTTAAGTGCACACTACATGAGTCAGTCACTTGAGAT
CGTTCCCCGCCTCCTAAAATAGTCCCTTAGTGGGAGACCACAGATAAGGTCCTCGCCGCT
CAAGATAGGCAGATGTGCCCGAGCGTGGGACCTCGATAAGGCGGGGACTATTTACGTAGG
CCTCTGCGTAGGCCATTTACTTTAAGATGCGATTCTCATGTCACCTATTTAAACCGAAGA
TATTTCCAAATAAAATCAGTTTTTTTACAAAAACTCAACGAGTAAAGTCTTCTTATTTGG
GATTTTACATTTGGTCAATCGAGCCTTTAATCGACTCTGCAGTTTCCCCCTACCAAAGGT
AAGGAACTCAGAGAAAGGCCAGCTCCTTTAAGCATCTTACAGCTAAAGGTAGCAAAAATA
AGTGACTCTTGTTTCCCCCTACCAAAGGTAAGGAACAGAGTATAAATATAAAAAGCAAAA
GATACAAAAGAATCTTTTATGTTTTAAAACAAGCACCTTATAGTCTATAGCTAAAGGTTG
CTTTGTGTACCATTATAAATTGTGGTAAGGCGTGCTTGAGGCCATACATCAGCAATTGTG
AAATTAAAAAGTGCATAACAAAAGTGCCTTATAAATGCTCTAATAGCATTAAATCAGCTC
ATAAATAGAGTGCAGTGTATATGCCATAAGAGCATAAATTAAATAAAAAGTGCCTGAAAA
CAGTGCCTTATAAATGCTCTAATAGCATTAAATCAGCTCATAAATAGAGTGCAGTGTATA
TGCCAAAAGAGCATAAATGCCGAAATAAATGGCTAAAAAACAAAAAATCTGACTGGACTA
CAAAAATAATAAAACGTGCCAAAAAAAAAAAAAAAATCATCTTTAAACATCGACGGAGCC
TTAAAGAAGAGAAGGAAGTCAAATTCAAAGGAGCCTCTACCAGCAGCAGAAGCAGCAACA
ACAGCAGCAGCAGAAGCAGCAACAGCAGTAGCAACAGCAGCAACAACAGCAGCAACAGCA
GCAGCAACAACAACGACATCAGCTAAGTCAAAACAAGAATTTTCTGTTTATCCAAACACA
CATATATATATAAATACATATAAAATACATATACACGTACTATATATATTAAGAAATTAC
AAAAAATTTTCAAAATGATGTCAGAAAAGACTATTCAATTCCTTAAGAAGCAGTCCGAAA
TTATTTTGGAAATTAGAAAGTTGGAAGTAAAACCAACATTAACAGATGTAGAAATTCTAA
AATTAAATGAGCTTCAAAAATGTTTCATTGCTAATCATAGCAATTTGTTAAAGATCGGCG
TTGTCGATCATGAATATTTTAACGCGAAGCAGTATGATTTAATAATGATGGTGTTAGAAA
AAATTAAAAATAAAAATGAAAAAATTAAGGGCGAGTCGGTAGAAAACACTTTCCCTAAAT
CAAACACTGTCCCTAAATCAAACCCTCCCCCTACATTAAACCTTGAAATGCGTGGTCACC
CTGAAAAAGAGGGTATAGCACAAAACAACGCTTTAAAAGTAGAGCAGGCATTTCGTAATA
ATGTTGGCCAATTTCGAGTATATCTAGAAGATACGTCTAAACTAATAGACAGTAGTCCAG
ATTTCCTTAAAATAAGGAAAAATAAAATTGAATTTTTATGGCATAAAATAGATAACCTGA
TTGAACAGGTGAATAGTCGTTTTGAGAGTTCGCTATTCGAAGAAGAAATTAGCGAACTTG
AATTTGACAAACAAAATATTCTTACAGCCATTAATAGTCGACTCAGTGGCACAATAAATA
AAGCTGAAATGTCGACGGTTGTTAAGGCGGAGGAGTTACCAACCCTGCCTAAAATACAGA
TTCCCACCTTCTTTGGTGATTCCAAAGAATGGGATCTTTTTAATGAACTCTTTACAGAGC
TCATACATGTGAGAGAGGATCTCAGTCCTTCTCTCAAATTTAATTATCTAAAGTCAGCAT
TAAAAGGAGAAGCCAGAAATGTGGTTACTCATTTACTGCTCGGCTCTGGAGAAAATTATG
AAGCCACTTGGGAGTTTTTGACCAAGCGATATGAGAATAAAAGAAACATATTCTCAGATC
ATATGAATAGGCTTATGGATATGCCAAATTTAAATTTAGAATCCAATAAGCAAATAAAGA
CATTTATTGACACGATTAACGAGTCAATTTATATTATAAAATTAAAGGCACAATTACCAG
AAGATGTGGATGCAATTTTCGCTCACATAATTCTTCGGAAATTCAATAAAGAATCACTCA
ATTTATATGAAAGCCATGTTAAAAAGACAAAAGAAATACAGGCACTTTCTGATGTCATGG
ACTTTTTAGAGCAAAGGCTCAATTCTATATCATCATTCTCACAGGAAGTAAAACCTGTAA
AGAAAATGATTAATAATAACAAGAATAAAAATTATAGTGACAATTGTGCATATTGCAAAC
TACCAGGGCATTATTTAATTCAATGCCATAAATTTAAAATAATGAATCCAGCAGAACGGT
CTGACTGGGTAAGAAAAAATGGGATTTGCCTAAGATGTCTGAGGCATCCGTTTGGTAAAA
AATGTATAAGCGAGCAGCTTTGTTCGACTTGTCGTAAACCTCACCACACGTTACTTCACT
TTGCAGGTCATAATCCAGAAAAAGTGAATACGTGTAGAACAACAGGTCAAGCCTTGTTGG
CCACGGCCTTGATTCAAGTAAAGTCGAGGTATGGAGGCTTTGAACAATTAAGAGCATTGA
TTGATAGTGGCTCTCAAAGCACAATTATTTCAGAAGAGTCTGCACAGATTCTAAAATTGA
AAAAATTTCGGTCTCATACTGAAATAAGTGGAGTATCTTCCACAGGAACGTGCATCTCCA
AGCACAAAGCGGTTATTTCGATAAGAAATTCTCCGAAAAATTTAGAAATTGAAGCAATTA
TTCTCCCAAAACTTATGAAGGCACTTCCAGTCAACACGATTAATGTTGATCAGAAAAAAT
GGAAGAACTTTAAATTAGCCGACCCCGATTTTAATAAACCGGGTCGCATTGATTTAATCA
TTGGAGCAGACGTATATACTCACATTCTGCAAAATGGAGTTATAAAAATAGACGGTCTCC
TTGGGCAAAAAACTGATTTCGGGTGGATAGTTTCTGGATGTAAAAAATCCAAAGGAAAAG
AAACCATTGTAGCCACAACAATAGAAATAAAAGAGTTAGATCGCTACTGGGAAGTGGAAG
AAGAAGAAAAAGATGATATCGAGTCTGAAATCTGTGAAAATAAATTTATCAAAACGACAA
AAAAAGATTCAGATGGGCGATACATTGTGTCAATTCCATTCAAGGAGGATGTCACCTTAG
GAGATTCAAAGAAACAAGCGATAGCTCGTTACATGAATCTGGAGAAAAAACTAAAAAGAA
ATGAAAAACTTAAGGTTGACTACACTAAATTCATGAATGAATACATGGATTTAGGACACA
TGATTGAAGTGAGTGATGAAGGCAAATATTTTTTACCGCACCAGGCAGTGATTAGAGATT
CAAGCCTTACGACCAAATTGAGAGTAGTTTTTGATGCTTCAGCAAAAACTACGAATAACA
AAAGTTTGAACGACATAATGTGGGTTGGGCCACGAGTTCAAAAAGATATTTTTGACATTA
TTATTAAATGGAGAAAATGGGAATTTGTTGTTTCGGCAGACATTGAAAAGATGTACCGAC
AAATTAAAATAGATAATAATGATCAAAAATATCAATATATTTTATGGAGAAATTCTCCAA
AAGAAAAAATTAAAACATATAAATTAACCACAGTCACTTACGGAACTGCATCTGCACCAT
ATTTGGCTACCAGGGTTCTGGTAGATATTGCAGATAAATGTAAAAACCAAGTTATTAGTG
CAATAATTAGGAATGATTTCTATATGGATGACCTAATGACTGGAGCTGATTCGGTAGAAG
AAGCTAATAAATTAATAACATTAATTCCCCATGAATTGCAGAAAGTTGGATTCAACTTAA
GGAAATGGATTTCCAACAATTCCAAAATATTAACCACTGTGGAGGACACAGGGGACAATA
AGGTTCTCAATATTATCGAAAATGAATGTGTTAAAACTTTAGGACTAAAATGGGAACCTC
AAAAGGATTTATTTAAGTTCAGCGTAAATTGTAATGATGAATCAAAAAATATAAATAAGC
GCGTTGTGTTATCAACGCTAGCAAAAATATTTGATCCGTTAGGATGGTTGGCACCAGTCA
CGGTTTCAGGAAAACTTTTTATTCAAAAACTTTGGATAAATAAAAGTGAATGGGATCAGG
AATTATCCATAGAAGATAAAAATTATTGGGAAAAATATAAAGAAAATTTATTATTGTTAG
AGAATATTCGAATCCCAAGGTGGATTAATTCAAACAGTTCTTCAGTCATTCAGATTCACG
GATTTGCGGACGCCTCCGAAAAAGCATATGCTGCAGTAGTCTATGCTAAAGTAGGACCTC
ATGTTAATATAATAGCTAGCAAAAGTAGAGTCAACCCTATAAAAAATAGGAAGACAATTC
CCAAACTCGAGCTGTGTGCAGCTCACCTGCTTAGTGAATTAATCCAAAGACTAAAAGGAT
CAATTGACAATATAATGGAGATCTATGCTTGGAGTGATTCCACGATTACCTTAGCATGGA
TTAACAGTGGTCAAAGTAAGATCAAATTTATAAAAAGAAGAACGGATGACATTCGGAAAT
TAAAAAATACTGAATGGAATCATGTTAAGTCAGAGGATAATCCAGCAGATTTAGCATCCA
GGGGAGTGGATTCTAACCAGTTGATCAACTGTGATTTTTGGTGGAAAGGTCCGAAATGGC
TAGCAGACCCAAAAGAACTTTGGCCTCGGCAGCAGTCTGTAGAAGAACCTGTCTTAATAA
ATACGGTATTAAATGACAAAATAGATGATCCTATTTACGAATTAATAGAAAGGTATTCCA
GTATAGAAAAACTTATACGTATAATAGCATACATAAATAGATTCGTGCAGATGAAAACAA
GAAATAAAGCCTATTCATCAATTATTTCAGTAAAGGAGATAAGAATAGCGGAAACAGTTG
TTATTAAGAAACAACAAGAATACCAGTTTAGGCAAGAGATAAAGTGCCTTAAAATCAAAA
AGGAAATCAAGACAAATAATAAAATATTGTCATTGAATCCATTTTTGGACAAGGATGGGG
TTCTAAGAGTTGGAGGAAGATTGCAAAATTCCAATGCAGAATTTAATGTTAAACATCCAA
TCATTTTAGAAAAATGCCACCTAACAAGCTTATTAATAAAAAATGCTCATAAGGAAACAT
TGCATGGAGGGATAAACCTAATGCGAAACTATATCCAAAGAAAGTATTGGATTTTCGGGT
TGAAAAATTCGTTGAAAAAGTATTTAAGAGAATGTGTAACGTGTGCAAGGTATAAACAAA
ATACAGCTCAGCAAATAATGGGTAACTTGCCAAAATATAGAGTGACGATGACATTCCCGT
TTCTTAATACTGGAATAGATTACGCAGGTCCTTATTATGTTAAATGTTCAAAAAATCGTG
GCCAAAAAACATTTAAAGGATACGTTGCTGTATTCGTTTGCATGGCCACCAAAGCCATAC
ACTTAGAAATGGTAAGCGATCTAACTTCAGACGCATTTTTAGCAGCACTCAGAAGATTTA
TTGCTAGACGGGGAAAATGTTCCAATATCTATTCAGACAACGGAACAAATTTTGTAGGAG
CTGCAAGAAAATTAGATCAAGAGTTATTTAATGCAATACAAGAAAATATAACGATTGCAG
CGCAACTTGAAAAGGACAGGATTGATTGGCATTTTATTCCCCCGGCAGGACCTCACTTCG
GAGGTATTTGGGAAGCTGGAGTTAAGTCAATGAAATACCATTTAAAGCGTATAATCGGCG
ACACTATTTTTACTTATGAAGAAATGTCAACTCTTTTATGTCAAATAGAAGCATGCTTAA
ATTCAAGGCCATTATACACTATAGTTAGTGAGAAGGACCAACAAGAAGTTTTAACACCAG
GTCATTTTTTAATTGGAAGACCACCTTTAGAAATAGTCGAACCAATGGAAGATGAAAAAA
TCGGAAATTTGGATAGGTGGAGACTTATCCAAAAAATAAAGAAAGATTTCTGGGTTAAGT
GGAAAAGTGAATATTTGCATACGCTCCAGCAAAGGAATAAATGGAAAAAGGAAATTCCTA
ATATAGAAGAAGGGCAAATAGTTTTATTAAAGGATGAGAATTGTCATCCTGCAAGATGGC
CTTTAGGAAAGGTGGAAAAGGTGCATAAGGGGAATGATGATAAGGTCCGAGTGGCTAAAG
TAAAGATGCAGGAAGGATATATCACTAGACCCATTACTAAAATTTGTCCCTTGGAAGGAA
TAAAGTCTGTTGACAAAAATGAGGCTGACCAAGAGCCAAAAAGACGAACTAGAGCGACAT
CGGGAATGTCCAAGATCGGAATCATTATGGCAATGTTGTTGTTTGTGTTAAGTTGTCAAG
TTTCTAGCGCATTACCTAAAGATATAGCACCAAGATATTCTATAGACAAAATAAATAAAA
CCTCAGCAATATATCTAGACCCGCTAGGAGATGTTGAGATTGTGAGTACTTCTTGGAATT
TGGTTATCTATTATAAAATGGATCCATATTTTAAAATGTTAACAAAGGGTAATGCGCTTA
TACAAAGTATGAGGAAAGTTTGCGAAAGACTTCATAGCTTTGAAGAGCAATGTAGTCTAG
TCTTAGATAATATGCAAAGTCAGTTATCGGAACTTGAAGAAAACAATAAATTGTTTATGA
TGCAGTCTAGATCTAGAAGCAAGCGTGCTCCTTTCGAATTTATGGGTTCCTTGTATCATA
TTTTATTTGGTATAATGGATGAAGATGATAGAGAGCAATTAGAAGAAAATATGAAGAATT
TGTTAGATAACCAGAACAACCTTGATAAACTAATTCAAAAACAAACATCTGTGGTTGATT
CAACTTCTAATCTATTAAAGAGAACAACAGAAGATGTTAACTCCAATTTTAGAAGTATGC
AAATAAGAATTGAGAACATGACAGAAGTTCTTAAAGAAAATTATTATGTTTATAAGGAAT
CAATAAAATTCTTTATGATTACGAAACAGCTACACTCATTGATTGAAGAAGGCGAAAAAA
TTCAAGCAGGCATTATAAGCCTGTTGATTGATATTAATCACGGTAGGCTAAATACAAATA
TTCTCAGGCCAAATCAGCTTAAAAAAGAAATTGCCAAAATTCAGCAGAGTCTTTCAGAGA
ACCTAGTAATTCCAGGAAAACGGTCAGGTACGGAACTTAAGGAGGTGTATACACTGTTAA
CAGCCAGGGGTTTATTCATCGACGATAAATTGATCATTAGTGCAAAAGTGCCTCTGTTTA
GCAGGCATCCATCCAAATTGTTCAGGCTTATTCCGGTGCCAATTCGAAATGAAGATCGGA
TAATAATGGTGCATACAACGTCCGAATATTTAATTTATAATTTTGAGATAGATTCCTATC
ACATAATGACGGAAGCCACATTAAATCAATGTCAGAAATGGCAACTAAATAAGAGAATAT
GCAAAGGAAGTTGGCCCTGGAATTCAGCGAATGATAATGCATGTGAGATTCAGCCTCTAA
AGCCAGATAAAGCGGCGAACTGCATCTATAAAACAGTAGTCGACTCTAAAAGTTACTGGG
TAGAGTTAGAAAAGAAAAGTAGTTGGTTGTTTAAGGTTCCTGCGAATTCAAAAGTCCGTC
TGCAATGTACTGGCTCTCAAATTGAATTGTTTGATTTGCCTCAGCAAGGAGTTTTAAGCA
TTGCGCCATATTGTACGGCAAGAACCGACGATAAAATTCTAGTTGCCCACCATAACATTC
AGTCCGAAAGTGAAGAATTATTATCAACACCTTATATAGGAGAAGTTAGTGGAGTGCCGA
AGATTATTTGGGATCCGCTGAAACTATCAATATTAAATCATACTGAGGAATTTGAACGAT
TGAATAATGAAATTAAATTTATGAAAGAGAACCATCAAAAATTGAAAGATTTACATTTCC
ATCATATTTCCGGACATGCTGGATTAATTATTGCTTTAATACTAATGATAGTATTAATAA
TATATTTCATACGGAAATGTGCTGTGCAACAAAGAATGCAAGCAATAACCTTTGCAGGTC
CGTTGCCAGTACTATAAATATCAATAGTAAATAAACAATAAAATAATATAACAAATAAAA
ATATACAGTCCACTAATAGAAAATGTACTTCTACATAGAAAAAGCAAAATGTTTAAAATA
AGTTAATTAAGTACAAATTGTTGAATTAAAAATAATATAAACCATAATTGTAATCCAATA
AAATTAAAAGCCAGAAAAACTAGGCCCATTGAAATCTTAGTTGCAAAATAAATGAACATA
TATCAAATAAATACAGTCCACTACTGTTATAAATGCAACTAATATACTAATGTACATCTC
AGCTTTGCTGGCCCTTTGGCAGAATGTTCACACATGAACACGAATATATTTAAAGACTTA
CAATTTTGGGCTCCGTTCATATCTTATGTAAATGAATCGAGAGCGATAAATTATATTTAG
GATTTTGTTATCTAAGGCGACATGGGTGCATTGCTCAAAAACATGTAATTTAAGTGCACA
CTACATGAGTCAGTCACTTGAGATCGTTCCCCGCCTCCTAAAATAGTCCCTTAGTGGGAG
ACCACAGATAAGGTCCTCGCCGCTCAAGATAGGCAGATGTGCCCGAGCGTGGGACCTCGA
TAAGGCGGGGACTATTTACGTAGGCCTCTGCGTAGGCCATTTACTTTAAGATGCGATTCT
CATGTCACCTATTTAAACCGAAGATATTTCCAAATAAAATCAGTTTCTTACAAAAACTCA
ACGAGTAAAGTCTTCTCATTTGGGATTTTACA
>12_NC-3_1
TGTTCACACATGAACACGAATATATTTAAAGACTTACAATTTTGGGCTCCGTTCATATCT
TATGTAAATGAATCGAGAGCGATAAATTATATTTAGGATTTTGTTATCTAAGGCGACATG
GGTGCATTGCTCAAAAACATGTAATTTAAGTGCACACTACATGAGTCAGTCACTTGAGAT
CGTTCCCCGCCTCCTAAAATAGTCCCTTAGTGGGAGACCACAGATAAGGTCCTCGCCGCT
CAAGATAGGCAGATGTGCCCGAGCGTGGGACCTCGATAAGGCGGGGACTATTTACTTAGG
CCTCTGCGTAGGCCATTTACTTTAAGATGCGATTCTCATGTCACCTATTTAAACCGAAGA
TATTTCCAAATAAAATCAGTTTCTTACAAAAACTCAACGAGTAAAGTCTTCTTATTTGGG
ATTTTACATTTGGTCAATCGAGCCTTTAATCGACTCTGCAGTTTCCCCCTACCAAAGGTA
AGGAACTCAGAGAAAGGCCAGCTCCTTTAAGCATCTTACAGCTAAAGGTAGCAAAAATAA
GTGACTCTTGTTTCCCCCTACCAAAGGTAAGGAACAGAGTATAAAAATAAAAAGCAAAAG
ATACAAAAGAATCTTTTATGTTTTAAAACAAGCACCTTATAGTCTATAGCTAAAGGTTGC
TTTGTGTACCATTATAAATTGTGGTAAGGCGTGCTTGAGGCCATACATCAGCAATTGTGA
AATTAAAAAGTGCATAACAAAAGTGCCTTATAAATGCTCTAATAGCATTAAATCAGCTCA
TAAATAGAGTGCAGTGTATATGCCATAAGAGCATAAATTAAATAAAAAGTGCCTGAAAAC
AGTGCCTTATAAATGCTCTAATAGCATTAAATCAGCTCATAAATAGAGTGCAGTGTATAT
GCCAAAAGAGCATAAATGCCGAAATAAATGGCTAAAAAACAAAAAATCTGACTGGACTAC
AAAAATAATAAAACGTGCCAAAAAAAAAAAAAAAAAAATCATCTTTAAACATCGACGGAG
CCTTAAAGAAGAGAAGGAAGTCAAATTCAAAGGAGCCTCTACCAGCAGCAGAAGCAGCAA
CAACAGCAGCAGCAGAAGCAGCAACAGCAGTAGCAACAGCAGCAACAACAGCAGCAACAG
CAGCAGCAACAACAACGACATCAGCTAAGTCAAAACAAGAATTTTCTGTTTATCCAAACA
CACATATATATATAAATACATATAAAATACATATACACGTACTATATATATTAAGAAATT
ACAAAAAATTTTCAAAATGATGTCAGAAAAGACTATTCAATTCCTTAAGAAGCAGTCCGA
AATTATTTTGGAAATTAGAAAGTTGGAAGTAAAACCAACATTAACAGATGTAGAAATTCT
AAAATTAAATGAGCTTCAAAAATGTTTCATTGCTAATCATAGCAATTTGTTAAAGATCGG
CGTTGTCGATCATGAATATTTTAACGCGAAGCAGTATGATTTAATAATGATGGTGTTAGA
AAAAATTAAAAATAAAAATGAAAAAATTAAGGGCGAGTCGGTAGAAAACACTTTCCCTAA
ATCAAACACTGTCCCTAAATCAAACCCTCCCCCTACATTAAACCTTGAAATGCGTGGTCA
CCCTGAAAAAGAGGGTATAGCACAAAACAACGCTTTAAAAGTAGAGCAGGCATTTCGTAA
TAATGTTGGCCAATTTCGAGTATATCTAGAAGATACGTCTAAACTAATAGACAGTAGTCC
AGATTTCCTTAAAATAAGGAAAAATAAAATTGAATTTTTATGGCATAAAATAGATAACCT
GATTGAACAGGTGAATAGTCATTTTGAGAGTTCGCTATTCGAAGAAGAAATTAGCGAACT
TGAATTTGACAAACAAAATATTCTTACAGCCATTAATAGTCGACTCAGTGGCACAATAAA
TAAAGCTGAAATGTCGACGGTTGTTAAGGCGGAGGAGTTACCAACCCTGCCTAAAATACA
GATTCCCACCTTCTTTGGTGATTCCAAAGAATGGGATCTTTTTAATGAACTCTTTACAGA
GCTCATACATGTGAGAGAGGATCTCAGTCCTTCTCTCAAATTTAATTATCTAAAGTCAGC
ATTAAAAGGAGAAGCCAGAAATGTGGTTACTCATTTACTGCTCGGCTCTGGAGAAAATTA
TGAAGCCACTTGGGAGTTTTTGACCAAGCGATATGAGAATAAAAGAAACATATTCTCAGA
TCATATGAATAGGCTTATGGATATGCCAAATTTAAATTTAGAATCCAATAAGCAAATAAA
GACATTTATTGACACGATTAACGAGTCAATTTATATTATAAAATTAAAGGCACAATTACC
AGAAGATGTGGATGCAATTTTCGCTCACATAATTCTTCGGAAATTCAATAAAGAATCACT
CAATTTATATGAAAGCCATGTTAAAAAGACAAAAGAAATACAGGCACTTTCTGATGTCAT
GGACTTTTTAGAGCAAAGGCTCAATTCTATATCATCATTCTCACAGGAAGTAAAACCTGT
AAAGAAAATGATTAATAATAACAAGAATAAAAATTATAGTGACAATTGTGCATATTGCAA
ACTACCAGGGCATTATTTAATTCAATGCCATAAATTTAAAATAATGAATCCAGCAGAACG
GTCTGACTGGGTAAGAAAAAATGGGATTTGCCTAAGATGTCTGAGGCATCCGTTTGGTAA
AAAATGTATAAGCGAGCAGCTTTGTTCGACTTGTCGTAAACCTCACCACACGTTACTTCA
CTTTGCAGGTCATAATCCAGAAAAAGTGAATACGTGTAGAACAACAGGTCAAGCCTTGTT
GGCCACGGCCTTGATTCAAGTAAAGTCGAGGTATGGAGGCTTTGAACAATTAAGAGCATT
GATTGATAGTGGCTCTCAAAGCACAATTATTTCAGAAGAGTCTGCACAGATTCTAAAATT
GAAAAAATTTCGGTCTCATACTGAAATAAGTGGAGTATCTTCCACAGGAACGTGCATCTC
CAAGCACAAAGCGGTTATTTCGATAAGAAATTCTCCGAAAAATTTAGAAATTGAAGCAAT
TATTCTCCCAAAACTTATGAAGGCACTTCCAGTCAACACGATTAATGTTGATCAGAAAAA
ATGGAAGAACTTTAAATTAGCCGACCCCGATTTTAATAAACCGGGTCGCATTGATTTAAT
CATTGGAGCAGACGTATATACTCACATTCTGCAAAATGGAGTTATAAAAATAGACGGTCT
CCTTGGGCAAAAAACTGATTTCGGGTGGATAGTTTCTGGATGTAAAAAATCCAAAGGAAA
AGAAACCATTGTAGCCACAACAATAGAAATAAAAGAGTTAGATCGCTACTGGGAAGTGGA
AGAAGAAGAAAAAGATGATATCGAGTCTGAAATCTGTGAAAATAAATTTATCAAAACGAC
AAAAAAAGATTCAGATGGGCGATACATTGTGTCAATTCCATTCAAGGAGGATGTCACCTT
AGGAGATTCAAAGAAACAAGCGATAGCTCGTTACATGAATCTGGAGAAAAAACTAAAAAG
AAATGAAAAACTTAAGGTTGACTACACTAAATTCATGAATGAATACATGGATTTAGGACA
CATGATTGAAGTGAGTGATGAAGGCAAATATTTTTTACCGCACCAGGCAGTGATTAGAGA
TTCAAGCCTTACGACCAAATTGAGAGTAGTTTTTGATGCTTCAGCAAAAACTACGAATAA
CAAAAGTTTGAACGACATAATGTGGGTTGGGCCACGAGTTCAAAAAGATATTTTTGACAT
TATTATTAAATGGAGAAAATGGGAATTTGTTGTTTCGGCAGACATTGAAAAGATGTACCG
ACAAATTAAAATAGATAATAATGATCAAAAATATCAATATATTTTATGGAGAAATTCTCC
AAAAGAAAAAATTAAAACATATAAATTAACCACAGTCACTTACGGAACTGCATCTGCACC
ATATTTGGCTACCAGGGTTCTGGTAGATATTGCAGATAAATGTAAAAACCAAGTTATTAG
TGCAATAATTAGGAATGATTTCTATATGGATGACCTAATGACTGGAGCTGATTCGGTAGA
AGAAGCTAATAAATTAATAACATTAATTCCCCATGAATTGCAGAAAGTTGGATTCAACTT
AAGGAAATGGATTTCCAACAATTCCAAAATATTAACCACTGTGGAGGACACAGGGGACAA
TAAGGTTCTCAATATTATCGAAAATGAATGTGTTAAAACTTTAGGACTAAAATGGGAACC
TCAAAAGGATTTATTTAAGTTCAGCGTAAATTGTAATGATGAATCAAAAAATATAAATAA
GCGCGTTGTGTTATCAACGCTAGCAAAAATATTTGATCCGTTAGGATGGTTGGCACCAGT
CACGGTTTCAGGAAAACTTTTTATTCAAAAACTTTGGATAAATAAAAGTGAATGGGATCA
GGAATTATCCATAGAAGATAAAAATTATTGGGAAAAATATAAAGAAAATTTATTATTGTT
AGAGAATATTCGAATCCCAAGGTGGATTAATTCAAACAGTTCTTCAGTCATTCAGATTCA
CGGATTTGCGGACGCCTCCGAAAAAGCATATGCTGCAGTAGTCTATGCTAAAGTAGGACC
TCATGTTAATATAATAGCTAGCAAAAGTAGAGTCAACCCTATAAAAAATAGGAAGACAAT
TCCCAAACTCGAGCTGTGTGCAGCTCACCTGCTTAGTGAATTAATCCAAAGACTAAAAGG
ATCAATTGACAATATAATGGAGATCTATGCTTGGAGTGATTCCACGATTACCTTAGCATG
GATTAACAGTGGTCAAAGTAAGATCAAATTTATAAAAAGAAGAACGGATGACATTCGGAA
ATTAAAAAATACTGAATGGAATCATGTTAAGTCAGAGGATAATCCAGCAGATTTAGCATC
CAGGGGAGTGGATTCTAACCAGTTGATCAACTGTGATTTTTGGTGGAAAGGTCCGAAATG
GCTAGCAGACCCAAAAGAACTTTGGCCTCGGCAGCAGTCTGTAGAAGAACCTGTCTTAAT
AAATACGGTATTAAATGACAAAATAGATGATCCTATTTACGAATTAATAGAAAGGTATTC
CAGTATAGAAAAACTTATACGTATAATAGCATACATAAATAGATTCGTGCAGATGAAAAC
AAGAAATAAAGCCTATTCATCAATTATTTCAGTAAAGGAGATAAGAATAGCGGAAACAGT
TGTTATTAAGAAACAACAAGAATACCAGTTTAGGCAAGAGATAAAGTGCCTTAAAATCAA
AAAGGAAATCAAGACAAATAATAAAATATTGTCATTGAATCCATTTTTGGACAAGGATGG
GGTTCTAAGAGTTGGAGGAAGATTGCAAAATTCCAATGCAGAATTTAATGTTAAACATCC
AATCATTTTAGAAAAATGCCACCTAACAAGCTTATTAATAAAAAATGCTCATAAGGAAAC
ATTGCATGGAGGGATAAACCTAATGCGAAACTATATCCAAAGAAAGTATTGGATTTTCGG
GTTGAAAAATTCGTTGAAAAAGTATTTAAGAGAATGTGTAACGTGTGCAAGGTATAAACA
AAATACAGCTCAGCAAATAATGGGTAACTTGCCAAAATATAGAGTGACGATGACATTCCC
GTTTCTTAATACTGGAATAGATTACGCAGGTCCTTATTATGTTAAATGTTCAAAAAATCG
TGGCCAAAAAACATTTAAAGGATACGTTGCTGTATTCGTTTGCATGGCCACCAAAGCCAT
ACACTTAGAAATGGTAAGCGATCTAACTTCAGACGCATTTTTAGCAGCACTCAGAAGATT
TATTGCTAGACGGGGAAAATGTTCCAATATCTATTCAGACAACGGAACAAATTTTGTAGG
AGCTGCAAGAAAATTAGATCAAGAGTTATTTAATGCAATACAAGAAAATATAACGATTGC
AGCGCAGCTTGAAAAGGACAGGATTGATTGGCATTTTATTCCCCCGGCAGGACCTCACTT
CGGAGGTATTTGGGAAGCTGGAGTTAAGTCAATGAAATACCATTTAAAGCGTATAATCGG
CGACACTATTTTGACTTACGAAGAAATGTCAACTCTTTTATGTCAAATAGAAGCATGCTT
AAATTCAAGGCCATTATACACTATAGTTAGTGAGAAGGACCAACAAGAAGTTTTAACACC
AGGTCATTTTTTAATTGGAAGACCACCTTTAGAAATAGTCGAACCAATGGAAGATGAAAA
AATCGGAAATTTGGATAGGTGGAGACTTATCCAAAAAATGAAGAAAGATTTCTGGGTTAA
GTGGAAAAGTGAATATTTGCATACGCTCCAGCAAAGGAATAAATGGAAAAAGGAAATTCC
TAATATAGAAGAAGGGCAAATAGTTTTATTAAAGGATGAGAATTGTCATCCTGCAAGATG
GCCTTTAGGAAAGGTGGAAAAGGTGCATAAGGGGAATGATGATAAGGTCCGAGTGGCTAA
AGTAAAGATGCAGGAAGGATATATCACTAGACCCATTACTAAAATTTGTCCCTTGGAAGG
AATAAAGTCTGTTGACAAAAATGAGGCTGACCAAGAGCCAAAAAGACGAACTAGAGCGAC
ATCGGGAATGTCCAAGATCGGAATCATTATGGCAATGTTGTTGTTTGTGTTAAGTTGTCA
AGTTTCTAGCGCATTACCTAAAGATATAGCACCAAGATATTCTATAGACAAAATAAATAA
AACCTCAGCAATATATCTAGACCCGCTAGGAGATGTTGAGATTGTGAGTACTTCTTGGAA
TTTGGTTATCTATTATAAAATGGATCCATATTTTAAAATGTTAACAAAGGGTAATGCGCT
TATACAAAGTATGAGGAAAGTTTGCGAAAGACTTCATAGCTTTGAAGAGCAATGTAGTCT
AGTCTTAGATAATATGCAAAGTCAGTTATCGGAACTTGAAGAAAACAATAAATTGTTTAT
GATACAGTCTAGATCTAGAAGCAAGCGTGCTCCTTTCGAATTTATGGGTTCCTTGTATCA
TATTTTATTTGGTATAATGGATGAAGATGATAGAGAGCAATTAGAAGAAAATATGAAGAA
TTTGTTAGATAACCAGAACAACCTTGATAAACTAATTCAAAAACAAACATCTGTGGTTGA
TTCAACTTCTAATCTATTAAAGAGAACAACAGAAGATGTTAACTCCAATTTTAGAAGTAT
GCAAATAAGAATTGAGAACATGACAGAAGTTCTTAAAGAAAATTATTATGTTTATAAGGA
ATCAATAAAATTCTTTATGATTACGAAACAGCTACACTCATTGATTGAAGAAGGCGAAAA
AATTCAAGCAGGCATTATAAGCCTGTTGATTGATATTAATCACGGTAGGCTAAATACAAA
TATTCTCAGGCCAAATCAGCTTAAAAAAGAAATTGCCAAAATTCAGCAGAGTCTTTCGGA
GAACCTAGTAATTCCAGGAAAACGGTCAGGTACGGAACTTAAGGAGGTGTATACACTGTT
AACAGCCAGGGGTTTATTCATCGACGATAAATTGATCATTAGTGCAAAAGTGCCTCTGTT
TAGCAGGCATCCATCCAAATTGTTCAGGCTTATTCCGGTGCCAATTCGAAATGAAGATCG
GATAATAATGGTGCATACAACGTCCGAATATTTAATTTATAATTTTGAGATAGATTCCTA
TCACATAATGACGGAAGCCACATTAAATCAATGTCAGAAATGGCAACTAAATAAGAGAAT
ATGCAAAGGAAGTTGGCCCTGGAATTCAGCGAATGATAATGCATGTGAGATTCAGCCTCT
AAAGCCAGATAAAGCGGCGAACTGCATCTATAAAACAGTAGTCGACTCTAAAGGTTACTG
GGTAGAGTTAGAAAAGAAAAGTAGTTGGTTGTTTAAGGTTCCTGCGAATTCAAAAGTCCG
TCTGCAATGTACTGGCTCTCAAATTGAATTGTTTGATTTGCCTCAGCAAGGAGTTTTAAG
CATTGCGCCATATTGTACGGCAAGAACCGACGATAAAATTCTAGTTGCCCACCATAACAT
TCAGTCCGAAAGTGAAGAATTATTATCAACACCTTATATAGGAGAAGTTAGTGAAGCGCC
GAAGATTATTTGGGATCCGCTGAAACTATCAATATTAAATCATACTGAGGAATTTGAACG
ATTGAATAATGAAATTAAATTTATGAAAGAGAACCATCAAAAATTGAAAGATTTACATTT
CCATCATATTTCCGGACATGCTGGATTAATTATTGCTTTAATACTAATGATAGTATTAAT
AATATATTTCATACGGAAATGTGCTGTGCAACAAAGAATGCAAGCAATAACCTTTGCAGG
TCCGTTGCCAGTACTATAAATATCAATAGTAAATAAACAATAAAATAATATAACAAATAA
AAATATACAGTCCACTATATCGTTGTTTAATAGAAAATGTACTTCTACATAGAAAAAGCA
AAATGTTTAAAATAAGTTAATTGAGTACAAATTGTTGAATTAAAAATAATATAAACCATA
ATTGTAATCCAATAAAATTAAAAGCCAGAAAAACTAGGCCCATTGAAATCTTAGTTGCAA
AATAAATGAACATATATCAAATAAATACAGTCCACTACTGTTATAAATGCAACTAATATA
CTAATGTACATCTCAGCTTGCTGGCCCTTTGGCAGAATGTTCACACATGAACACGAATAT
ATTTAAAGACTTACAATTTTGGGCTCCGTTCATATCTTATGTAAATGAATCGAGAGCGAT
AAATTATATTTAGGATTTTGTTATCTAAGGCGACATGGGTGCATTGCTCAAAAACATGTA
ATTTAAGTGCACACTACATGAGTCAGTCACTTGAGATCGTTCCCCGCCTCCTAAAATAGT
CCCTTAGTGGGAGACCACAGATAAGGTCCTCGCCGCTCAAGATAGGCAGATGTGCCCGAG
CGTGGGACCTCGATAAGGCGGGGACTATTTACTTAGGCCTCTGCGTAGGCCATTTACTTT
AAGATGCGATTCTCATGTCACCTATTTAAACCGAAGATATTTCCAAATAAAATCAGTTTC
TTACAAAAACTCAACGAGTAAAGTCTTCTTATTTGGGATTTTACA
>13_NC-3_1
TGTTCACACATGAACACGAATATATTTAAAGACTTACAATTTTGGGCTCCGTTCATATCT
TATGTAAATGAATCGAGAGCGATAAATTATATTTAGGATTTTGTTATCTAAGGCGACATG
GGTGCATTGCTCAAAAACATGTAATTTAAGTGCACACTACATGAGTCAGTCACTTGAGAT
CGTTCCCCGCCTCCTAAAATAGTCCCTTAGTGGGAGACCACAGATAAGGTCCTCGCCGCT
CAAGATAGGCAGATGTGCCCGAGCGTGGGACCTCGATAAGGCGGGGACTATTTACTTAGG
CCTCTGCGTAGGCCATTTACTTTAAGATGCGATTCTCATGTCACCTATTTAAACCGAAGA
TATTTCCAAATAAAATCAGTTTCTTACAAAAACTCAACGAGTAAAGTCTTCTTATTTGGG
ATTTTACATTTGGTCAATCGAGCCTTTAATCGACTCTGCAGTTTCCCCCTACCAAAGGTA
AGGAACTCAGAGAAAGGCCAGCTCCTTTAAGCATCTTACAGCTAAAGGTAGCAAAAATAA
GTGACTCTTGTTTCCCCCTACCAAAGGTAAGGAACAGAGTATAAATATAAAAAGCAAAAG
ATACAAAAGAATCTTTTATGTTTTAAAACAAGCACCTTATAGTCTATAGCTAAAGGTTGC
TTTGTGTACCATTATAAATTGTGGTAAGGCGTGCTTGAGGCCATACATCAGCAATTGTGA
AATTAAAAAGTGCATAACAAAAGTGCCTTATAAATGCTCTAATAGCATTAAATCAGCTCA
TAAATAGAGTGCAGTGTATATGCCATAAGAGCATAAATTAAATAAAAAGTGCCTGAAAAC
AGTGCCTTATAAATGCTCTAATAGCATTAAATCAGCTCATAAATAGAGTGCAGTGTATAT
GCCAAAAGAGCATAAATGCCGAAATAAATGGCTAAAAAACAAAAAATCTGACTGGACTAC
AAAAATAATAAAACGTGCCAAAAAAAAAAAAAAAAATCATCTTTAAACATCGACGGAGCC
TTAAAGAAGAGAAGGAAGTCAAATTCAAAGGAGCCTCTACCAGCAGCAGAAGCAGCAACA
ACAGCAGCAGCAGAAGCAGCAACAGCAGTAGCAACAGCAGCAACAACAGCAGCAACAGCA
GCAGCAACAACAACGACATCAGCTAAGTCAAAACAAGAATTTTCTGTTTATCCAAACACA
CATATATATATAAATACATATAAAATACATATACACGTACTATATATATTAAGAAATTAC
AAAAAATTTTCAAAATGATGTCAGAAAAGACTATTCAATTCCTTAAGAAGCAGTCCGAAA
TTATTTTGGAAATTAGAAAGTTGGAAGTAAAACCAACATTAACAGATGTAGAAATTCTAA
AATTAAATGAGCTTCAAAAATGTTTCATTGCTAATCATAGCAATTTGTTAAAGATCGGCG
TTGTCGATCATGAATATTTTAACGCGAAGCAGTATGATTTAATAATGATGGTGTTAGAAA
AAATTAAAAATAAAAATGAAAAAATTAAGGGCGAGTCGGTAGAAAACACTTTCCCTAAAT
CAAACACTGTCCCTAAATCAAACCCTCCCCCTACATTAAACCTTGAAATGCGTGGTCACC
CTGAAAAAGAGGGTATAGCACAAAACAACGCTTTAAAAGTAGAGCAGGCATTTCGTAATA
ATGTTGGCCAATTTCGAGTATATCTAGAAGATACGTCTAAACTAATAGACAGTAGTCCAG
ATTTCCTTAAAATAAGGAAAAATAAAATTGAATTTTTATGGCATAAAATAGATAACCTGA
TTGAACAGGTGAATAGTCATTTTGAGAGTTCGCTATTCGAAGAAGAAATTAGCGAACTTG
AATTTGACAAACAAAATATTCTTACAGCCATTAATAGTCGACTCAGTGGCACAATAAATA
AAGCTGAAATGTCGACGGTTGTTAAGGCGGAGGAGTTACCAACCCTGCCTAAAATACAGA
TTCCCACCTTCTTTGGTGATTCCAAAGAATGGGATCTTTTTAATGAACTCTTTACAGAGC
TCATACATGTGAGAGAGGATCTCAGTCCTTCTCTCAAATTTAATTATCTAAAGTCAGCAT
TAAAAGGAGAAGCCAGAAATGTGGTTACTCATTTACTGCTCGGCTCTGGAGAAAATTATG
AAGCCACTTGGGAGTTTTTGACCAAGCGATATGAGAATAAAAGAAACATATTCTCAGATC
ATATGAATAGGCTTATGGATATGCCAAATTTAAATTTAGAATCCAATAAGCAAATAAAGA
CATTTATTGACACGATTAACGAGTCAATTTATATTATAAAATTAAAGGCACAATTACCAG
AAGATGTGGATGCAATTTTCGCTCACATAATTCTTCGGAAATTCAATAAAGAATCACTCA
ATTTATATGAAAGCCATGTTAAAAAGACAAAAGAAATACAGGCACTTTCTGATGTCATGG
ACTTTTTAGAGCAAAGGCTCAATTCTATATCATCATTCTCACAGGAAGTAAAACCTGTAA
AGAAAATGATTAATAATAACAAGAATAAAAATTATAGTGACAATTGTGCATATTGCAAAC
TACCAGGGCATTATTTAATTCAATGCCATAAATTTAAAATAATGAATCCAGCAGAACGGT
CTGACTGGGTAAGAAAAAATGGGATTTGCCTAAGATGTCTGAGGCATCCGTTTGGTAAAA
AATGTATAAGCGAGCAGCTTTGTTCGACTTGTCGTAAACCTCACCACACGTTACTTCACT
TTGCAGGTCATAATCCAGAAAAAGTGAATACGTGTAGAACAACAGGTCAAGCCTTGTTGG
CCACGGCCTTGATTCAAGTAAAGTCGAGGTATGGAGGCTTTGAACAATTAAGAGCATTGA
TTGATAGTGGCTCTCAAAGCACAATTATTTCAGAAGAGTCTGCACAGATTCTAAAATTGA
AAAAATTTCGGTCTCATACTGAAATAAGTGGAGTATCTTCCACAGGAACGTGCATCTCCA
AGCACAAAGCGGTTATTTCGATAAGAAATTCTCCGAAAAATTTAGAAATTGAAGCAATTA
TTCTCCCAAAACTTATGAAGGCACTTCCAGTCAACACGATTAATGTTGATCAGAAAAAAT
GGAAGAACTTTAAATTAGCCGACCCCGATTTTAATAAACCGGGTCGCATTGATTTAATCA
TTGGAGCAGACGTATATACTCACATTCTGCAAAATGGAGTTATAAAAATAGACGGTCTCC
TTGGGCAAAAAACTGATTTCGGGTGGATAGTTTCTGGATGTAAAAAATCCAAAGGAAAAG
AAACCATTGTAGCCACAACAATAGAAATAAAAGAGTTAGATCGCTACTGGGAAGTGGAAG
AAGAAGAAAAAGATGATATCGAGTCTGAAATCTGTGAAAATAAATTTATCAAAACGACAA
AAAAAGATTCAGATGGGCGATACATTGTGTCAATTCCATTCAAGGAGGATGTCACCTTAG
GAGATTCAAAGAAACAAGCGATAGCTCGTTACATGAATCTGGAGAAAAAACTAAAAAGAA
ATGAAAAACTTAAGGTTGACTACACTAAATTCATGAATGAATACATGGATTTAGGACACA
TGATTGAAGTGAGTGATGAAGGCAAATATTTTTTACCGCACCAGGCAGTGATTAGAGATT
CAAGCCTTACGACCAAATTGAGAGTAGTTTTTGATGCTTCAGCAAAAACTACGAATAACA
AAAGTTTGAACGACATAATGTGGGTTGGGCCACGAGTTCAAAAAGATATTTTTGACATTA
TTATTAAATGGAGAAAATGGGAATTTGTTGTTTCGGCAGACATTGAAAAGATGTACCGAC
AAATTAAAATAGATAATAATGATCAAAAATATCAATATATTTTATGGAGAAATTCTCCAA
AAGAAAAAATTAAAACATATAAATTAACCACAGTCACTTACGGAACTGCATCTGCACCAT
ATTTGGCTACCAGGGTTCTGGTAGATATTGCAGATAAATGTAAAAACCAAGTTATTAGTG
CAATAATTAGGAATGATTTCTATATGGATGACCTAATGACTGGAGCTGATTCGGTAGAAG
AAGCTAATAAATTAATAACATTAATTCCCCATGAATTGCAGAAAGTTGGATTCAACTTAA
GGAAATGGATTTCCAACAATTCCAAAATATTAACCACTGTGGAGGACACAGGGGACAATA
AGGTTCTCAATATTATCGAAAATGAATGTGTTAAAACTTTAGGACTAAAATGGGAACCTC
AAAAGGATTTATTTAAGTTCAGCGTAAATTGTAATGATGAATCAAAAAATATAAATAAGC
GCGTTGTGTTATCAACGCTAGCAAAAATATTTGATCCGTTAGGATGGTTGGCACCAGTCA
CGGTTTCAGGAAAACTTTTTATTCAAAAACTTTGGATAAATAAAAGTGAATGGGATCAGG
AATTATCCATAGAAGATAAAAATTATTGGGAAAAATATAAAGAAAATTTATTATTGTTAG
AGAATATTCGAATCCCAAGGTGGATTAATTCAAACAGTTCTTCAGTCATTCAGATTCACG
GATTTGCGGACGCCTCCGAAAAAGCATATGCTGCAGTAGTCTATGCTAAAGTAGGACCTC
ATGTTAATATAATAGCTAGCAAAAGTAGAGTCAACCCTATAAAAAATAGGAAGACAATTC
CCAAACTCGAGCTGTGTGCAGCTCACCTGCTTAGTGAATTAATCCAAAGACTAAAAGGAT
CAATTGACAATATAATGGAGATCTATGCTTGGAGTGATTCCACGATTACCTTAGCATGGA
TTAACAGTGGTCAAAGTAAGATCAAATTTATAAAAAGAAGAACGGATGACATTCGGAAAT
TAAAAAATACTGAATGGAATCATGTTAAGTCAGAGGATAATCCAGCAGATTTAGCATCCA
GGGGAGTGGATTCTAACCAGTTGATCAACTGTGATTTTTGGTGGAAAGGTCCGAAATGGC
TAGCAGACCCAAAAGAACTTTGGCCTCGGCAGCAGTCTGTAGAAGAACCTGTCTTAATAA
ATACGGTATTAAATGACAAAATAGATGATCCTATTTACGAATTAATAGAAAGGTATTCCA
GTATAGAAAAACTTATACGTATAATAGCATACATAAATAGATTCGTGCAGATGAAAACAA
GAAATAAAGCCTATTCATCAATTATTTCAGTAAAGGAGATAAGAATAGCGGAAACAGTTG
TTATTAAGAAACAACAAGAATACCAGTTTAGGCAAGAGATAAAGTGCCTTAAAATCAAAA
AGGAAATCAAGACAAATAATAAAATATTGTCATTGAATCCATTTTTGGACAAGGATGGGG
TTCTAAGAGTTGGAGGAAGATTGCAAAATTCCAATGCAGAATTTAATGTTAAACATCCAA
TCATTTTAGAAAAATGCCACCTAACAAGCTTATTAATAAAAAATGCTCATAAGGAAACAT
TGCATGGAGGGATAAACCTAATGCGAAACTATATCCAAAGAAAGTATTGGATTTTCGGGT
TGAAAAATTCGTTGAAAAAGTATTTAAGAGAATGTGTAACGTGTGCAAGGTATAAACAAA
ATACAGCTCAGCAAATAATGGGTAACTTGCCAAAATATAGAGTGACGATGACATTCCCGT
TTCTTAATACTGGAATAGATTACGCAGGTCCTTATTATGTTAAATGTTCAAAAAATCGTG
GCCAAAAAACATTTAAAGGATACGTTGCTGTATTCGTTTGCATGGCCACCAAAGCCATAC
ACTTAGAAATGGTAAGCGATCTAACTTCAGACGCATTTTTAGCAGCACTCAGAAGATTTA
TTGCTAGACGGGGAAAATGTTCCAATATCTATTCAGACAACGGAACAAATTTTGTAGGAG
CTGCAAGAAAATTAGATCAAGAGTTATTTAATGCAATACAAGAAAATATAACGATTGCAG
CGCAGCTTGAAAAGGACAGGATTGATTGGCATTTTATTCCCCCGGCAGGACCTCACTTCG
GAGGTATTTGGGAAGCTGGAGTTAAGTCAATGAAATACCATTTAAAGCGTATAATCGGCG
ACACTATTTTGACTTACGAAGAAATGTCAACTCTTTTATGTCAAATAGAAGCATGCTTAA
ATTCAAGGCCATTATACACTATAGTTAGTGAGAAGGACCAACAAGAAGTTTTAACACCAG
GTCATTTTTTAATTGGAAGACCACCTTTAGAAATAGTCGAACCAATGGAAGATGAAAAAA
TCGGAAATTTGGATAGGTGGAGACTTATCCAAAAAATGAAGAAAGATTTCTGGGTTAAGT
GGAAAAGTGAATATTTGCATACGCTCCAGCAAAGGAATAAATGGAAAAAGGAAATTCCTA
ATATAGAAGAAGGGCAAATAGTTTTATTAAAGGATGAGAATTGTCATCCTGCAAGATGGC
CTTTAGGAAAGGTGGAAAAGGTGCATAAGGGGAATGATGATAAGGTCCGAGTGGCTAAAG
TAAAGATGCAGGAAGGATATATCACTAGACCCATTACTAAAATTTGTCCCTTGGAAGGAA
TAAAGTCTGTTGACAAAAATGAGGCTGACCAAGAGCCAAAAAGACGAACTAGAGCGACAT
CGGGAATGTCCAAGATCGGAATCATTATGGCAATGTTGTTGTTTGTGTTAAGTTGTCAAG
TTTCTAGCGCATTACCTAAAGATATAGCACCAAGATATTCTATAGACAAAATAAATAAAA
CCTCAGCAATATATCTAGACCCGCTAGGAGATGTTGAGATTGTGAGTACTTCTTGGAATT
TGGTTATCTATTATAAAATGGATCCATATTTTAAAATGTTAACAAAGGGTAATGCGCTTA
TACAAAGTATGAGGAAAGTTTGCGAAAGACTTCATAGCTTTGAAGAGCAATGTAGTCTAG
TCTTAGATAATATGCAAAGTCAGTTATCGGAACTTGAAGAAAACAATAAATTGTTTATGA
TACAGTCTAGATCTAGAAGCAAGCGTGCTCCTTTCGAATTTATGGGTTCCTTGTATCATA
TTTTATTTGGTATAATGGATGAAGATGATAGAGAGCAATTAGAAGAAAATATGAAGAATT
TGTTAGATAACCAGAACAACCTTGATAAACTAATTCAAAAACAAACATCTGTGGTTGATT
CAACTTCTAATCTATTAAAGAGAACAACAGAAGATGTTAACTCCAATTTTAGAAGTATGC
AAATAAGAATTGAGAACATGACAGAAGTTCTTAAAGAAAATTATTATGTTTATAAGGAAT
CAATAAAATTCTTTATGATTACGAAACAGCTACACTCATTGATTGAAGAAGGCGAAAAAA
TTCAAGCAGGCATTATAAGCCTGTTGATTGATATTAATCACGGTAGGCTAAATACAAATA
TTCTCAGGCCAAATCAGCTTAAAAAAGAAATTGCCAAAATTCAGCAGAGTCTTTCGGAGA
ACCTAGTAATTCCAGGAAAACGGTCAGGTACGGAACTTAAGGAGGTGTATACACTGTTAA
CAGCCAGGGGTTTATTCATCGACGATAAATTGATCATTAGTGCAAAAGTGCCTCTGTTTA
GCAGGCATCCATCCAAATTGTTCAGGCTTATTCCGGTGCCAATTCGAAATGAAGATCGGA
TAATAATGGTGCATACAACGTCTGAATATTTAATTTATAATTTTGAGATAGATTCCTATC
ACATAATGACGGAAGCCACATTAAATCAATGTCAGAAATGGCAACTAAATAAGAGAATAT
GCAAAGGAAGTTGGCCCTGGAATTCAGCGAATGATAATGCATGTGAGATTCAGCCTCTAA
AGCCAGATAAAGCGGCGAACTGCATCTATAAAACAGTAGTCGACTCTAAAAGTTACTGGG
TAGAGTTAGAAAAGAAAAGTAGTTGGTTGTTTAAGGTTCCTGCGAATTCAAAAGTCCGTC
TGCAATGTACTGGCTCTCAAATTGAATTGTTTGACTTGCCTCAGCAAGGAGTTTTAAGCA
TTGCGCCATATTGTACGGCAAGAACCGACGATAAAATTCTAGTTGCCCACCATAACATTC
AGTCCGAAAGTGAAGAATTATTATCAACACCTTATATAGGAGAAGTTAGTGAAGCGCCGA
AGATTATTTGGGATCCGCTGAAACTATCAATATTAAATCATACTGAGGAATTTGAACGAT
TGAATAATGAAATTAAATTTATGAAAGAGAACCATCAAAAATTGAAAGATTTACATTTCC
ATCATATTTCCGGACATGCTGGATTAATTATTGCTTTAATACTAATGATAGTATTAATAA
TATATTTCATACGGAAATGTGCTGTGCAACAAAGAATGCAAGCAATAACCTTTGCAGGTC
CGTTGCCAGTACTATAAATATCAATAGTAAATAAACAATAAAATAATATAACAAATAAAA
ATATACAGTCCACTATATCGTTGTTTAATAGAAAATGTACTTCTACATAGAAAAAGCAAA
ATGTTTAAAATAAGTTAATTGAGTACAAATTGTTGAATTAAAAATAATATAAACCATAAT
TGTAATCCAATAAAATTAAAAGCCAGAAAAACTAGGCCCATTGAAATCTTAGTTGCAAAA
TAAATGAACATATATCAAATAAATACAGTCCACTACTGTTATAAATGCAACTAATATACT
AATGTACATCTCAGCTTGCTGGCCCTTTGGCAGAATGTTCACACATGAACACGAATATAT
TTAAAGACTTACAATTTTGGGCTCCGTTCATATCTTATGTAAATGAATCGAGAGCGATAA
ATTATATTTAGGATTTTGTTATCTAAGGCGACATGGGTGCATTGCTCAAAAACATGTAAT
TTAAGTGCACACTACATGAGTCAGTCACTTGAGATCGTTCCCCGCCTCCTAAAATAGTCC
CTTAGTGGGAGACCACAGATAAGGTCCTCGCCGCTCAAGATAGGCAGATGTGCCCGAGCG
TGGGACCTCGATAAGGCGGGGACTATTTACTTAGGCCTCTGCGTAGGCCATTTACTTTAA
GATGCGATTCTCATGTCACCTATTTAAACCGAAGATATTTCCAAATAAAATCAGTTTCTT
ACAAAAACTCAACGAGTAAAGTCTTCTTA
>14_NC-3_1
TGTTCACACATGAACACGAATATATTTAAAGACTTACAATTTTGGGCTCCGTTCATATCT
TATGTAAATGAATCGAGAGCGATAAATTATATTTAGGATTTTGTTATCTAAGGCGACATG
GGTGCATTGCTCAAAAACATGTAATTTAAGTGCACACTACATGAGTCAGTCACTTGAGAT
CGTTCCCCGCCTCCTAAAATAGTCCCTTAGTGGGAGACCACAGATAAGGTCCTCGCCGCT
CAAGATAGGCAGATGTGCCCGAGCGTGGGACCTCGATAAGGCGGGGACTATTTACGTAGG
CCTCTGCGTAGGCCATTTACTTTAAGATGCGATTCTCATGTCACCTATTTAAACCGAAGA
TATTTCCAAATAAAATCAGTTTCTTACAAAAACTCAACGAGTAAAGTCTTCTCATTTGGG
ATTTTACACTTGGTCAATCGAGCCTTTAATCGACTCTGCAGTTTCCCCCTACCAAAGGTA
AGGAACTCAGAGAAAGGCCAGCTCCTTTAAGCATCTTACAGCTAAAGGTAGCAAAAATAA
GTAACTCTTGTTTCCCCCTACCAAAGGTAAGGAACAGAGTATAAATATAAAAAGCAAAAG
ATACAAAAGAATCTTTTATGTTTTAAAACAAGCACCTTATAGTCTATAGCTAAAGGTTGC
TTTGTGTACCATTATAAATTGTGGTAAGGCGTGCTTGAGGCCATACATCAGCAATTGTGA
AATTAAAAAGTGCATAACAAAAGTGCCTTATAAATGCTCTAATAGCATTAAATCAGCTCA
TAAATAGAGTGCAGTGTATATGCCATAAGAGCATAAATTAAATAAAAAGTGCCTGAAAAC
AGTGCCTTATAAATGCTCTAATAGCATTAAATCAGCTCATAAATAGAGTGCAGTGTATAT
GCCAAAAGAGCATAAATGCCGAAATAAATGGCTAAAAAACAAAAAATCTGACTGGACTAC
AAAAATAATAAAACGTGCAAAAAAAAAAAAAAAAAAAAAAAAATCATCTTTAAACATCGA
CGGAGCCTTAAAGAAGAGAAGGAAGTCAAATTCAAAAGCAGCAACAACAGCAGCAGCAGA
AGCAGCAACAGCAGTAGCAACAGCAGCAACAACAGCAGCAACAGCAGCAGCAACAACAAC
GACATCAGCTAAGTCAAAACAAGAATTTTCTGTTTATCCAAACACACATATATATATAAA
TACATATAAAATACATATACACGTACTATATATATTAAGAAATTACAAAAAATTTTCAAA
ATGATGTCAGAAAAGACTATTCAATTCCTTAAGAAGCAGTCCGAAATTATTTTGGAAATT
AGAAAGTTGGAAGTAAAACCAACATTAACAGATGTAGAAATTCTAAAATTAAATGAGCTT
CAAAAATGTTTCATTGCTAATCATAGCAATTTGTTAAAGATCGGCGTTGTCGATCATGAA
TATTTTAACGCGAAGCAGTATGATTTAATAATGATGGTGTTAGAAAAAATTAAAAATAAA
AATGAAAAAATTAAGGGCGAGTCGGTAGAAAACACTTTCCCTAAATCAAACACTGTCCCT
AAATCAAACCCTCCCCCTACATTAAACCTTGAAATGCGTGGTCACCCTGAAAAAGAGGGT
ATAGCACAAAACAACGCTTTAAAAGTAGAGCAGGCATTTCGTAATAATGTTGGCCAATTT
CGAGTATATCTAGAAGATACGTCTAAACTAATAGACAGTAGTCCAGATTTCCTTAAAATA
AGGAAAAATAAAATTGAATTTTTATGGCATAAAATAGATAACCTGATTGAACAGGTGAAT
AGTCATTTTGAGAGTTCGCTATTCGAAGAAGAAATTAGCGAACTTGAATTTGACAAACAA
AATATTCTTACAGCCATTAATAGTCGACTCAGTGGCACAATAAATAAAGCTGAAATGTCG
ACGGTTGTTAAGGCGGAGGAGTTACCAACCCTGCCTAAAATACAGATTCCCACTTTCTTT
GGTGATTCCAAAGAATGGGATCTTTTTAATGAACTCTTTACAGAGCTCATACATGTGAGA
GAGGATCTCAGTCCTTCTCTCAAATTTAATTATCTAAAGTCAGCATTAAAAGGAGAAGCC
AGAAATGTGGTTACTCACTTACTGCTCGGCTCTGGAGAAAATTATGAAGCCACTTGGGAG
TTTTTGACCAAGCGATATGAGAATAAAAGAAACATATTCTCAGATCATATGAATAGGCTT
ATGGATATGCCAAATTTAAATTTAGAATCCAATAAGCAAATAAAGACATTTATTGACACG
ATTAACGAGTCAATTTATATTATAAAATTAAAGGCACAATTACCAGAAGATGTGGATGCA
ATTTTCGCTCACATAATTCTTCGGAAATTCAATAAAGAATCACTCAATTTATATGAAAGC
CATGTTAAAAAGACAAAAGAAATACAGGCACTTTCTGATGTCATGGACTTTTTAGAGCAA
AGGCTCAATTCTATATCATCATTCTCACAGGAAGTAAAACCTGTAAAGAAAATGATTAAT
AATAACAAGAATAAAAATTATAGTGACAATTGTGCATATTGCAAACTACCAGGGCATTAT
TTAATTCAATGCCATAAATTTAAAATAATGAATCCAGCAGAACGGTCTGACTGGGTAAGA
AAAAATGGGATTTGCCTAAGATGTCTGAGGCATCCGTTTGGTAAAAAATGTATAAGCGAG
CAGCTTTGTTCGACTTGTCGTAAACCTCACCACACGTTACTTCACTTTGCAGGTCATAAT
CCAGAAAAAGTGAATACGTGTAGAACAACAGGTCAAGCCTTGTTGGCCACGGCCTTGATT
CAAGTAAAGTCGAGGTATGGAGGCTTTGAACAATTAAGAGCATTGATTGATAGTGGCTCT
CAAAGCACAATTATTTCAGAAGAGTCTGCACAGATTCTAAAATTGAAAAAATTTCGGTCT
CATACTGAAATAAGTGGAGTATCTTCCACAGGAACGTGCATCTCCAAGCACAAAGCGGTT
ATTTCGATAAGAAATTCTCCGAAAAATTTAGAAATTGAAGCAATTATTCTCCCAAAACTT
ATGAAGGCACTTCCAGTCAACACGATTAATGTTGATCAGAAAAAATGGAAGAACTTTAAA
TTAGCCGACCCCGATTTTAATAAACCGGGTCGCATTGATTTAATCATTGGAGCAGACGTA
TATACTCACATTCTGCAAAATGGAGTTATAAAAATAGACGGTCTCCTTGGGCAAAAAACT
GATTTCGGGTGGATAGTTTCTGGATGTAAAAAATCCAAAGGAAAAGAAACCATTGTAGCC
ACAACAATAGAAATAAAAGAGTTAGATCGCTACTGGGAAGTGGAAGAAGAAGAAAAAGAT
GATATCGAGTCTGAAATCTGTGAAAATAAATTTATCAAAACGACAAAAAAAGATTCAGAT
GGGCGATACATTGTGTCAATTCCATTCAAGGAGGATGTCACCTTAGGAGATTCAAAGAAA
CAAGCGATAGCTCGTTACATGAATCTGGAGAAAAAACTAAAAAGAAATGAAAAACTTAAG
GTTGACTACACTAAATTCATGAATGAATACATGGATTTAGGACACATGATTGAAGTGAGT
GATGAAGGCAAATATTTTTTACCGCACCAGGCAGTGATTAGAGATTCAAGCCTTACGACC
AAATTGAGAGTAGTTTTTGATGCTTCAGCAAAAACTACGAATAACAAAAGTTTGAACGAC
ATAATGTGGGTTGGGCCACGAGTTCAAAAAGATATTTTTGACATTATTATTAAATGGAGA
AAATGGGAATTTGTTGTTTCGGCAGACATTGAAAAGATGTACCGACAAATTAAAATAGAT
AATAATGATCAAAAATATCAATATATTTTATGGAGAAATTCTCCAAAAGAAAAAATTAAA
ACATATAAATTAACCACAGTCACTTACGGAACTGCATCTGCACCATATTTGGCTACCAGG
GTTCTGGTAGATATTGCAGATAAATGTAAAAACCAAGTTATTAGTGCAATAATTAGGAAT
GATTTCTATATGGATGACCTAATGACTGGAGCTGTTTCGGTAGAAGAAGCTAATAAATTA
ATAACATTAATTCCCCATGAATTGCAGAAAGTTGGATTCAACTTAAGGAAATGGATTTCC
AACAATTCCAAAATATTAACCACTGTGGAGGACACAGGGGACAATAAGGTTCTCAATATT
ATCGAAAATGAATGTGTTAAAACTTTAGGACTAAAATGGGAACCTCAAAAGGATTTATTT
AAGTTCAGCGTAAATTGTAATGATGAATCAAAAAATATAAATAAGCGCGTTGTGTTATCA
ACGCTAGCAAAAATATTTGATCCGTTAGGATGGTTGGCACCAGTCACGGTTTCAGGAAAA
CTTTTTATTCAAAAACTTTGGATAAATAAAAGTGAATGGGATCAGGAATTATCCATAGAA
GATAAAAATTATTGGGAAAAATATAAAGAAAATTTATTATTGTTAGAGAATATTCGAATC
CCAAGGTGGATTAATTCAAACAGTTCTTCAGTCATTCAGATTCACGGATTTGCGGACGCC
TCCGAAAAAGCATATGCTGCAGTAGTCTATGCTAAAGTAGGACCTCATGTTAATATAATA
GCTAGCAAAAGTAGAGTCAACCCTATAAAAAATAGGAAGACAATTCCCAAACTCGAGCTG
TGTGCAGCTCACCTGCTTAGTGAATTAATCCAAAGACTAAAAGGATCAATTGACAATATA
ATGGAGATCTATGCTTGGAGTGATTCCACGATTACCTTAGCATGGATTAACAGTGGTCAA
AGTAAGATCAAATTTGTAAAAAGAAGAACGGATGACATTCGGAAATTAAAAAATACTGAA
TGGAATCATGTTAAGTCAGAGGATAATCCAGCAGATTTAGCATCCAGGGGAGTGGATTCT
AACCAGTTGATCAACTGTGATTTTTGGTGGAAAGGTCCGAAATGGCTAGCAGACCCAAAA
GAACTTTGGCCTCGGCAGCAGTCTGTAGAAGAACCTGTCTTAATAAATACGGTATTAAAT
GACAAAATAGATGATCCTATTTACGAATTAATAGAAAGGTATTCCAGTATAGAAAAACTT
ATACGTATAATAGCATACATAAATAGATTCGTGCAGATGAAAACAAGAAATAAAGCCTAT
TCATCAATTATTTCAGTAAAGGAGATAAGAATAGCGGAAACAGTTGTTATTAAGAAACAA
CAAGAATACCAGTTTAGGCAAGAGATAAAGTGCCTTAAAATCAAAAAGGAAATCAAGACA
AATAATAAAATATTGTCATTGAATCCATTTTTGGACAAGGATGGGGTTCTAAGAGTTGGA
GGAAGATTGCAAAATTCCAATGCAGAATTTAATGTTAAACATCCAATCATTTTAGAAAAA
TGCCACCTAACAAGCTTATTAATAAAAAATGCTCATAAGGAAACATTGCATGGAGGGATA
AACCTAATGCGAAACTATATCCAAAGAAAGTATTGGATTTTCGGGTTGAAAAATTCGTTG
AAAAAGTATTTAAGAGAATGTGTAACGTGTGCAAGGTATAAACAAAATACAGCTCAGCAA
ATAATGGGTAACTTGCCAAAATATAGAGTGACGATGACATTCCCGTTTCTTAATACTGGA
ATAGATTACGCAGGTCCTTATTATGTTAAATGTTCAAAAAATCGTGGCCAAAAAACATTT
AAAGGATACGTTGCTGTATTCGTTTGCATGGCCACCAAAGCCATACACTTAGAAATGGTA
AGCGATCTAACTTCAGACGCATTTTTAGCAGCACTCAGAAGATTTATTGCTAGACGGGGA
AAATGTTCCAATATCTATTCAGACAACGGAACAAATTTTGTAGGAGCTGCAAGAAAATTA
GATCAAGAGTTATTTAATGCAATACAAGAAAATATAACGATTGCAGCGCAGCTTGAAAAG
GACAGGATTGATTGGCATTTTATTCCCCCGGCAGGACCTCACTTCGGAGGTATTTGGGAA
GCTGGAGTTAAGTCAATGAAATACCATTTAAAGCGTATAATCGGCGACACTATTTTGACT
TATGAAGAAATGTCAACTCTTTTATGTCAAATAGAAGCATGCTTAAATTCAAGGCCATTA
TACACTATAGTTAGTGAGAAGGACCAACAAGAAGTTTTAACACCAGGTCATTTTTTAATT
GGAAGACCACCTTTAGAAATAGTCGAACCAATGGAAGATGAAAAAATCGGAAATTTGGAT
AGGTGGAGACTTATCCAAAAAATGAAGAAAGATTTCTGGGTTAAGTGGAAAAGTGAATAT
TTGCATACGCTCCAGCAAAGGAATAAATGGAAAAAGGAAATTCCTAATATAGAAGAAGGG
CAAATAGTTTTATTAAAGGATGAGAATTGTCATCCTGCAAGATGGCCTTTAGGAAAGGTG
GAAAAGGTGCATAAGGGGAATGATGATAAGGTCCGAGTGGCTAAAGTAAAGATGCAGGAA
GGATATATCACTAGACCCATTACTAAAATTTGTCCCTTGGAAGGAATAAAGTCTGTTGAC
AAAAATGAGGCTGACCAAGAGCCAAAAAGACGAACTAGAGCGACATCGGGAATGTCCAAG
ATCGGAATCATTATGGCAATGTTGTTGTTTGTGTTAAGTTGTCAAGTTTCTAGCGCATTA
CCTAAAGATATAGCACCAAGATATTCTATAGACAAAATAAATAAAACCTCAGCAATATAT
CTAGACCCGCTAGGAGATGTTGAGATTGTGAGTACTTCTTGGAATTTGGTTATCTATTAT
AAAATGGATCCATATTTTAAAATGTTAACAAAGGGTAATGCGCTTATACAAAGTATGAGG
AAAGTTTGCGAAAGACTTCATAGCTTTGAAGAGCAATGTAGTCTAGTCTTAGATAATATG
CAAAGTCAGTTATCGGAACTTGAAGAAAACAATAAATTGTTTATGATGCAGTCTAGATCT
AGAAGCAAGCGTGCTCCTTTCGAATTTATGGGTTCCTTGTATCATATTTTATTTGGTATA
ATGGATGAAGATGATAGAGAGCAATTAGAAGAAAATATGAAGAATTTGTTAGATAACCAG
AACAACCTTGATAAACTAATTCAAAAACAAACATCTGTGGTTGATTCAACTTCTAATCTA
TTAAAGAGAACAACAGAAGATGTTAACTCCAATTTTAGAAGTATGCAAATAAGAATTGAG
AACATGACAGAAGTTCTTAAAGAAAATTATTATGTTTATAAGGAATCAATAAAATTCTTT
ATGATTACGAAACAGCTACACTCATTGATTGAAGAAGGCGAAAAAATTCAAGCAGGCATT
ATAAGCCTGTTGATTGATATTAATCACGGTAGGCTAAATACAAATATTCTCAGGCCAAAT
CAGCTTAAAAAAGAAATTGCCAAAATTCAGCAGAGTCTTTCAGAGAACCTAGTAATTCCA
GGAAAACGGTCAGGTACGGAACTTAAGGAGGTGTATACACTGTTAACAGCCAGGGGTTTA
TTCATCGACGATAAATTGATCATTAGTGCAAAAGTGCCTCTGTTTAGCAGGCATCCATCC
AAATTGTTCAGGCTTATTCCGGTGCCAATTCGAAATGAAGATCGGATAATAATGGTGCAT
GCAACGTCCGAATATTTAATTTATAATTTTGAGATAGATTCCTATCACATAATGACGGAA
GCCACATTAAATCAATGTCAGAAATGGCAACTAAATAAGAGAATATGCAAAGGAAGTTGG
CCCTGGAATTCAGCGAATGATAATGCATGTGAGATTCAGCCTCTAAAGCCAGATAAAGCG
GCGAACTGCATCTATAAAACAGTAGTCGACTCTAAAAGTTACTGGGTAGAGTTAGAAAAG
AAAAGTAGTTGGTTGTTTAAGGTTCCTGCGAATTCAAAAGTCCGTCTGCAATGTACTGGC
TCTCAAATTGAATTGTTTGATTTGCCTCAGCAAGGAGTTTTAAGCATTGCGCCATATTGT
ACGGCAAGAACCGACGATAAAATTCTAGTTGCCCACCATAACATTCAGTCCGAAAGTGAA
GAATTATTATCAACACCTTATATAGGAGAAGTTAGTGGAGTGCCGAAGATTATTTGGGAT
CCGCTGAAACTATCAATATTAAATCATACTGAGGAATTTGAACGATTGAATAATGAAATT
AAATTTATGAAAGAGAACCATCAAAAATTGAAAGATTTACATTTCCATCATATTTCCGGA
CATGCTGGATTAATTATTGCTTTAATACTAATGATAGTATTAATAATATATTTCATACGG
AAATGTGCTGTGCAACAAAGAATGCAAGCAATAACCTTTGCAGGTCCGTTGCCAGTACTA
TAAATATCAATAGTAAATAAACAATAAAATAATATAACAAATAAAAATATACAGTCCACT
AATAGAAAATGTACTTCTACATAGAAAAAGCAAAATGTTTAAAATAAGTTAATTAAGTAC
AAATTGTTGAATTAAAAATAATATAAACCATAATTGTAATCCAATAAAATTAAAAGCCAG
AAAAACTAGGCCCATTGAAATCTTAGTTGCAAAATAAATGAACATATATCAAATAAATAC
AGTCCACTACTGTTATAAATGCAACTAATATACTAATGTACATCTCAGCTTTGCTGGCCC
TTTGGCAGAATGTTCACACATGAACACGAATATATTTAAAGACTTACAATTTTGGGCTCC
GTTCATATCTTATGTAAATGAATCGAGAGCGATAAATTATATTTAGGATTTTGTTATCTA
AGGCGACATGGGTGCATTGCTCAAAAACATGTAATTTAAGTGCACACTACATGAGTCAGT
CACTTGAGATCGTTCCCCGCCTCCTAAAATAGTCCCTTAGTGGGAGACCACAGATAAGGT
CCTCGCCGCTCAAGATAGGCAGATGTGCCCGAGCGTGGGACCTCGATAAGGCGGGGACTA
TTTACGTAGGCCTCTGCGTAGGCCATTTACTTTAAGATGCGATTCTCATGTCACCTATTT
AAACCGAAGATATTTCCAAATAAAATCAGTTTCTTACAAAAACTCAACGAGTAAAGTCTT
CTCATTTGGGATTTTACAA
>15_NC-3_1
TGTTCACACATGAACACGAATATATTTAAAGACTTACAATTTTGGGCTCCGTTCATATCT
TATGTAAATGAATCGAGAGCGATAAATTATATTTAGGATTTTGTTATCTAAGGCGACATG
GGTGCATTGCTCAAAAACATGTAATTTAAGTGCACACTACATGAGTCAGTCACTTGAGAT
CGTTCCCCGCCTCCTAAAATAGTCCCTTAGTGGGAGACCACAGATAAGGTCCTCGCCGCT
CAAGATAGGCAGATGTGCCCGAGCGTGGGACCTCGATAAGGCGGGGACTATTTACTTAGG
CCTCTGCGTAGGCCATTTACTTTAAGATGCGATTCTCATGTCACCTATTTAAACCGAAGA
TATTTCCAAATAAAATCAGTTTCTTACAAAAACTCAACGAGTAAAGTCTTCTTATTTGGG
ATTTTACATTTGGTCAATCGAGCCTTTAATCGACTCTGCAGTTTCCCCCTACCAAAGGTA
AGGAACTCAGAGAAAGGCCAGCTCCTTTAAGCATTGCTAAGCTAATCTTGCAGCTAAAGG
TAGCAAAAATAAGTGACTCTTGTTTCCCCCTACCAAAGGTAAGGAACAGAGTATAAATAT
AAAAAGCAAAAAGATACAAAAGAATCTTTTATGTTTTAAAACAAGCACCTTATAGTCTAT
AGCTAAAGGTTGCTTTGTGTACCATTATAAATTGTGGTAAGGCGTGCTTGAGGCCATACA
TCAGCAATTGTGAAATTAAAAAGTGCATAACAAAAGTGCCTTATAAATGCTCTAATAGCA
TTAAATCAGCTCATAAATAGAGTGCAGTGTATATGCCATAAGAGCATAAATTAAATAAAA
AGTGCCTGAAAAACAGTGCCTTATAAATGCTCTAATAGCATTAAATCAGCTCATAAATAG
AGTGCAGTGTATATGCCAAAAGAGCATAAATGCCGAAATAAATGGCTAAAAAACAAAAAA
TCTGACTGGACTACAAAAATAATAAAACGTGCCCAAAAAAAAAAAAAAAAAAAAAAAAAA
AAAAAAATCATCTTTAAACATCGACGGAGCCTTAAAGAAGAGAAGGAAGTCAAATTCAAA
GGAGCCTCTACCAGCAGCAGAAGCAGCAACAACAGCAGCAGCAGAAGCAGCAACAGCAGT
AGCAACAGCAGCAACAACAGCAGCAACAGCAGCAGCAACAACAACGACATCAGCTAAGTC
AAAACAAGAATTTTCTGTTTATCCAAACACACATATATATATAAATACATATAAAATACA
TATACACGTACTATATATATTAAGAAATTACAAAAAATTTTCAAAATGATGTCAGAAAAG
ACTATTCAATTCCTTAAGAAGCAGTCCGAAATTATTTTGGAAATTAGAAAGTTGGAAGTA
AAACCAACATTAACAGATGTAGAAATTCTAAAATTAAATGAGCTTCAAAAATGTTTCATT
GCTAATCATAGCAATTTGTTAAAGATCGGCGTTGTCGATCATGAATATTTTAACGCGAAG
CAGTATGATTTAATAATGATGGTGTTAGAAAAAATTAAAAATAAAAATGAAAAAATTAAG
GGCGAGTCGGTAGAAAACACTTTCCCTAAATCAAACACTGTCCCTAAATCAAACCCTCCC
CCTACATTAAACCTTGAAATGCGTGGTCACCCTGAAAAAGAGGGTATAGCACAAAACAAC
GCTTTAAAAGTAGAGCAGGCATTTCGTAATAATGTTGGCCAATTTCGAGTATATCTAGAA
GATACGTCTAAACTAATAGACAGTAGTCCAGATTTCCTTAAAATAAGGAAAAATAAAATT
GAATTTTTATGGCATAAAATAGATAACCTGATTGAACAGGTGAATAGTCATTTTGAGAGT
TCGCTATTCGAAGAAGAAATTAGCGAACTTGAATTTGACAAACAAAATATTCTTACAGCC
ATTAATAGTCGACTCAGTGGCACAATAAATAAAGCTGAAATGTCGACGGTTGTTAAGGCG
GAGGAGTTACCAACCCTGCCTAAAATACAGATTCCCACCTTCTTTGGTGATTCCAAAGAA
TGGGATCTTTTTAATGAACTCTTTACAGAGCTCATACATGTGAGAGAGGATCTCAGTCCT
TCTCTCAAATTTAATTATCTAAAGTCAGCATTAAAAGGAGAAGCCAGAAATGTGGTTACT
CATTTACTGCTCGGCTCTGGAGAAAATTATGAAGCCACTTGGGAGTTTTTGACCAAGCGA
TATGAGAATAAAAGAAACATATTCTCAGATCATATGAATAGGCTTATGGATATGCCAAAT
TTAAATTTAGAATCCAATAAGCAAATAAAGACATTTATTGACACGATTAACGAGTCAATT
TATATTATAAAATTAAAGGCACAATTACCAGAAGATGTGGATGCAATTTTCGCTCACATA
ATTCTTCGGAAATTCAATAAAGAATCACTCAATTTATATGAAAGCCATGTTAAAAAGACA
AAAGAAATACAGGCACTTTCTGATGTCATGGACTTTTTAGAGCAAAGGCTCAATTCTATA
TCATCATTCTCACAGGAAGTAAAACCTGTAAAGAAAATGATTAATAATAACAAGAATAAA
AATTATAGTGACAATTGTGCATATTGCAAACTACCAGGGCATTATTTAATTCAATGCCAT
AAATTTAAAATAATGAATCCAGCAGAACGGTCTGACTGGGTAAGAAAAAATGGGATTTGC
CTAAGATGTCTGAGGCATCCGTTTGGTAAAAAATGTATAAGCGAGCAGCTTTGTTCGACT
TGTCGTAAACCTCACCACACGTTACTTCACTTTGCAGGTCATAATCCAGAAAAAGTGAAT
ACGTGTAGAACAACAGGTCAAGCCTTGTTGGCCACGGCCTTGATTCAAGTAAAGTCGAGG
TATGGAGGCTTTGAACAATTAAGAGCATTGATTGATAGTGGCTCTCAAAGCACAATTATT
TCAGAAGAGTCTGCACAGATTCTAAAATTGAAAAAATTTCGGTCTCATACTGAAATAAGT
GGAGTATCTTCCACAGGAACGTGCATCTCCAAGCACAAAGCGGTTATTTCGATAAGAAAT
TCTCCGAAAAATTTAGAAATTGAAGCAATTATTCTCCCAAAACTTATGAAGGCACTTCCA
GTCAACACGATTAATGTTGATCAGAAAAAATGGAAGAACTTTAAATTAGCCGACCCCGAT
TTTAATAAACCGGGTCGCATTGATTTAATCATTGGAGCAGACGTATATACTCACATTCTG
CAAAATGGAGTTATAAAAATAGACGGTCTCCTTGGGCAAAAAACTGATTTCGGGTGGATA
GTTTCTGGATGTAAAAAATCCAAAGGAAAAGAAACCATTGTAGCCACAACAATAGAAATA
AAAGAGTTAGATCGCTACTGGGAAGTGGAAGAAGAAGAAAAAGATGATATCGAGTCTGAA
ATCTGTGAAAATAAATTTATCAAAACGACAAAAAAAGATTCAGATGGGCGATACATTGTG
TCAATTCCATTCAAGGAGGATGTCACCTTAGGAGATTCAAAGAAACAAGCGATAGCTCGT
TACATGAATCTGGAGAAAAAACTAAAAAGAAATGAAAAACTTAAGGTTGACTACACTAAA
TTCATGAATGAATACATGGATTTAGGACACATGATTGAAGTGAGTGATGAAGGCAAATAT
TTTTTACCGCACCAGGCAGTGATTAGAGATTCAAGCCTTACGACCAAATTGAGAGTAGTT
TTTGATGCTTCAGCAAAAACTACGAATAACAAAAGTTTGAACGACATAATGTGGGTTGGG
CCACGAGTTCAAAAAGATATTTTTGACATTATTATTAAATGGAGAAAATGGGAATTTGTT
GTTTCGGCAGACATTGAAAAGATGTACCGACAAATTAAAATAGATAATAATGATCAAAAA
TATCAATATATTTTATGGAGAAATTCTCCAAAAGAAAAAATTAAAACATATAAATTAACC
ACAGTCACTTACGGAACTGCATCTGCACCATATTTGGCTACCAGGGTTCTGGTAGATATT
GCAGATAAATGTAAAAACCAAGTTATTAGTGCAATAATTAGGAATGATTTCTATATGGAT
GACCTAATGACTGGAGCTGATTCGGTAGAAGAAGCTAATAAATTAATAACATTAATTCCC
CATGAATTGCAGAAAGTTGGATTCAACTTAAGGAAATGGATTTCCAACAATTCCAAAATA
TTAACCACTGTGGAGGACACAGGGGACAATAAGGTTCTCAATATTATCGAAAATGAATGT
GTTAAAACTTTAGGACTAAAATGGGAACCTCAAAAGGATTTATTTAAGTTCAGCGTAAAT
TGTAATGATGAATCAAAAAATATAAATAAGCGCGTTGTGTTATCAACGCTAGCAAAAATA
TTTGATCCGTTAGGATGGTTGGCACCAGTCACGGTTTCAGGAAAACTTTTTATTCAAAAA
CTTTGGATAAATAAAAGTGAATGGGATCAGGAATTATCCATAGAAGATAAAAATTATTGG
GAAAAATATAAAGAAAATTTATTATTGTTAGAGAATATTCGAATCCCAAGGTGGATTAAT
TCAAACAGTTCTTCAGTCATTCAGATTCACGGATTTGCGGACGCCTCCGAAAAAGCATAT
GCTGCAGTAGTCTATGCTAAAGTAGGACCTCATGTTAATATAATAGCTAGCAAAAGTAGA
GTCAACCCTATAAAAAATAGGAAGACAATTCCCAAACTCGAGCTGTGTGCAGCTCACCTG
CTTAGTGAATTAATCCAAAGACTAAAAGGATCAATTGACAATATAATGGAGATCTATGCT
TGGAGTGATTCCACGATTACCTTAGCATGGATTAACAGTGGTCAAAGTAAGATCAAATTT
ATAAAAAGAAGAACGGATGACATTCGGAAATTAAAAAATACTGAATGGAATCATGTTAAG
TCAGAGGATAATCCAGCAGATTTAGCATCCAGGGGAGTGGATTCTAACCAGTTGATCAAC
TGTGATTTTTGGTGGAAAGGTCCGAAATGGCTAGCAGACCCAAAAGAACTTTGGCCTCGG
CAGCAGTCTGTAGAAGAACCTGTCTTAATAAATACGGTATTAAATGACAAAATAGATGAT
CCTATTTACGAATTAATAGAAAGGTATTCCAGTATAGAAAAACTTATACGTATAATAGCA
TACATAAATAGATTCGTGCAGATGAAAACAAGAAATAAAGCCTATTCATCAATTATTTCA
GTAAAGGAGATAAGAATAGCGGAAACAGTTGTTATTAAGAAACAACAAGAATACCAGTTT
AGGCAAGAGATAAAGTGCCTTAAAATCAAAAAGGAAATCAAGACAAATAATAAAATATTG
TCATTGAATCCATTTTTGGACAAGGATGGGGTTCTAAGAGTTGGAGGAAGATTGCAAAAT
TCCAATGCAGAATTTAATGTTAAACATCCAATCATTTTAGAAAAATGCCACCTAACAAGC
TTATTAATAAAAAATGCTCATAAGGAAACATTGCATGGAGGGATAAACCTAATGCGAAAC
TATATCCAAAGAAAGTATTGGATTTTCGGGTTGAAAAATTCGTTGAAAAAGTATTTAAGA
GAATGTGTAACGTGTGCAAGGTATAAACAAAATACAGCTCAGCAAATAATGGGTAACTTG
CCAAAATATAGAGTGACGATGACATTCCCGTTTCTTAATACTGGAATAGATTACGCAGGT
CCTTATTATGTTAAATGTTCAAAAAATCGTGGCCAAAAAACATTTAAAGGATACGTTGCT
GTATTCGTTTGCATGGCCACCAAAGCCATACACTTAGAAATGGTAAGCGATCTAACTTCA
GACGCATTTTTAGCAGCACTCAGAAGATTTATTGCTAGACGGGGAAAATGTTCCAATATC
TATTCAGACAACGGAACAAATTTTGTAGGAGCTGCAAGAAAATTAGATCAAGAGTTATTT
AATGCAATACAAGAAAATATAACGATTGCAGCGCAGCTTGAAAAGGACAGGATTGATTGG
CATTTTATTCCCCCGGCAGGACCTCACTTCGGAGGTATTTGGGAAGCTGGAGTTAAGTCA
ATGAAATACCATTTAAAGCGTATAATCGGCGACACTATTTTGACTTACGAAGAAATGTCA
ACTCTTTTATGTCAAATAGAAGCATGCTTAAATTCAAGGCCATTATACACTATAGTTAGT
GAGAAGGACCAACAAGAAGTTTTAACACCAAGTCATTTTTTAATTGGAAGACCACCTTTA
GAAATAGTCGAACCAATGGAAGATGAAAAAATCGGAAATTTGGATAGGTGGAGACTTATC
CAAAAAATGAAGAAAGATTTCTGGGTTAAGTGGAAAAGTGAATATTTGCATACGCTCCAG
CAAAGGAATAAATGGAAAAAGGAAATTCCTAATATAGAAGAAGGGCAAATAGTTTTATTA
AAGGATGAGAATTGTCATCCTGCAAGATGGCCTTTAGGAAAGGTGGAAAAGGTGCATAAG
GGGAATGATGATAAGGTCCGAGTGGCTAAAGTAAAGATGCAGGAAGGATATATCACTAGA
CCCATTACTAAAATTTGTCCCTTGGAAGGAATAAAGTCTGTTGACAAAAATGAGGCTGAC
CAAGAGCCAAAAAGACGAACTAGAGCGACATCGGGAATGTCCAAGATCGGAATCATTATG
GCAATGTTGTTGTTTGTGTTAAGTTGTCAAGTTTCTAGCGCATTACCTAAAGATATAGCA
CCAAGATATTCTATAGACAAAATAAATAAAACCTCAGCAATATATCTAGACCCGCTAGGA
GATGTTGAGATTGTGAGTACTTCTTGGAATTTGGTTATCTATTATAAAATGGATCCATAT
TTTAAAATGTTAACAAAGGGTAATGCGCTTATACAAAGTATGAGGAAAGTTTGCGAAAGA
CTTCATAGCTTTGAAGAGCAATGTAGTCTAGTCTTAGATAATATGCAAAGTCAGTTATCG
GAACTTGAAGAAAACAATAAATTGTTTATGATACAGTCTAGATCTAGAAGCAAGCGTGCT
CCTTTCGAATTTATGGGTTCCTTGTATCATATTTTATTTGGTATAATGGATGAAGATGAT
AGAGAGCAATTAGAAGAAAATATGAAGAATTTGTTAGATAACCAGAACAACCTTGATAAA
CTAATTCAAAAACAAACATCTGTGGTTGATTCAACTTCTAATCTATTAAAGAGAACAACA
GAAGATGTTAACTCCAATTTTAGAAGTATGCAAATAAGAATTGAGAACATGACAGAAGTT
CTTAAAGAAAATTATTATGTTTATAAGGAATCAATAAAATTCTTTATGATTACGAAACAG
CTACACTCATTGATTGAAGAAGGCGAAAAAATTCAAGCAGGCATTATAAGCCTGTTGATT
GATATTAATCACGGTAGGCTAAATACAAATATTCTCAGGCCAAATCAGCTTAAAAAAGAA
ATTGCCAAAATTCAGCAGAGTCTTTCGGAGAACCTAGTAATTCCAGGAAAACGGTCAGGT
ACGGAACTTAAGGAGGTGTATACACTGTTAACAGCCAGGGGTTTATTCATCGACGATAAA
TTGATCATTAGTGCAAAAGTGCCTCTGTTTTAGCAGGCATCCATCCAAATTGTTCAGGCT
TATTCCGGTGCCAATTCGAAATGAAGATCGGATAATAATGGTGCATACAACGTCTGAATA
TTTAATTTATAATTTTGAGATAGATTCCTATCACATAATGACGGAAGCCACATTAAATCA
ATGTCAGAAATGGCAACTAAATAAGAGAATATGCAAAGGAAGTTGGCCCTGGAATTCAGC
GAATGATAATGCATGTGAGATTCAGCCTCTAAAGCCAGATAAAGCGGCGAACTGCATCTA
TAAAACAGTAGTCGACTCTAAAAGTTACTGGGTAGAGTTAGAAAAGAAAAGTAGTTGGTT
GTTTAAGGTTCCTGCGAATTCAAAAGTCCGTCTGCAATGTACTGGCTCTCAAATTGAATT
GTTTGACTTGCCTCAGCAAGGAGTTTTAAGCATTGCGCCATATTGTACGGCAAGAACCGA
CGATAAAATTCTAGTTGCCCACCATAACATTCAGTCCGAAAGTGAAGAATTATTATCAAC
ACCTTATATAGGAGAAGTTAGTGAAGCGCCGAAGATTATTTGGGATCCGCTGAAACTATC
AATATTAAATCATACTGAGGAATTTGAACGATTGAATAATGAAATTAAATTTATGAAAGA
GAACCATCAAAAATTGAAAGATTTACATTTCCATCATATTTCCGGACATGCTGGATTAAT
TATTGCTTTAATACTAATGATAGTATTAATAATATATTTCATACGGAAATGTGCTGTGCA
ACAAAGAATGCAAGCAATAACCTTTGCAGGTCCGTTGCCAGTACTATAAATATCAATAGT
AAATAAACAATAAAATAATATAACAAATAAAAATATACAGTCCACTATATCGTTGTTTAA
TAGAAAATGTACTTCTACATAGAAAAAGCAAAATGTTTAAAATAAGTTAATTGAGTACAA
ATTGTTGAATTAAAAATAATATAAACCATAATTGTAATCCAATAAAATTAAAAGCCAGAA
AAACTAGGCCCATTGAAATCTTAGTTGCAAAATAAATGAACATATATCAAATAAATACAG
TCCACTACTGTTATAAATGCAACTAATATACTAATGTACATCTCAGCTTGCTGGCCCTTT
GGCAGAATGTTCACACATGAACACGAATATATTTAAAGACTTACAATTTTGGGCTCCGTT
CATATCTTATGTAAATGAATCGAGAGCGATAAATTATATTTAGGATTTTGTTATCTAAGG
CGACATGGGTGCATTGCTCAAAAACATGTAATTTAAGTGCACACTACATGAGTCAGTCAC
TTGAGATCGTTCCCCGCCTCCTAAAATAGTCCCTTAGTGGGAGACCACAGATAAGGTCCT
CGCCGCTCAAGATAGGCAGATGTGCCCGAGCGTGGGACCTCGATAAGGCGGGGACTATTT
ACTTAGGCCTCTGCGTAGGCCATTTACTTTAAGATGCGATTCTCATGTCACCTATTTAAA
CCGAAGATATTTCCAAATAAAATCAGTTTCTTACAAAAACTCAACGAGTAAAGTCTTCTT
ATTTGGGATTTTACA
>16_NC-3_1
TGTTCACACATGAACACGAATATATTTAAAGACTTACAATTTTGGGCTCCGTTCATATCT
TATGTAAATGAATCGAGAGCGATAAATTATATTTAGGATTTTGTTATCTAAGGCGACATG
GGTGCATTGCTCAAAAACATGTAATTTAAGTGCACACTACATGAGTCAGTCACTTGAGAT
CGTTCCCCGCCTCCTAAAATAGTCCCTTAGTGGGAGACCACAGATAAGGTCCTCGCCGCT
CAAGATAGGCAGATGTGCCCGAGCGTGGGACCTCGATAAGGCGGGGACTATTTACGTAGG
CCTCTGCGTAGGCCATTTACTTTAAGATGCGATTCTCATGTCACCTATTTAAACCGAAGA
TATTTCCAAATAAAATCAGTTTCTTACAAAAACTCAACGAGTAAAATCTTCTTATTTGGG
ATTTTACATTTGGTCAATCGAGCCTTTAATCGACTCTGCAGTTTCCCCCTACCAAAGGTA
AGGAACTCAGAGAAAGGCCAGCTCCTTTAAGCATCTTACAGCTAAAGGTAGCAAAAATAA
GTAACTCTTGTTTCCCCCTACCAAAGGTAAGGAACAGAGTATAAATATAAAAAGCAAAAG
ATACAAAAGAATCTTTTATGTTTTAAAACAAGCACCTTATAGTCTATAGCTAAAGGTTGC
TTTGTGTACCATTATAAATTGTGGTAAGGCGTGCTTGAGGCCATACATCAGCAATTGTGA
AATTAAAAAGTGCATAACAAAAGTGCCTTATAAATGCTCTAATAGCATTAAATCAGCTCA
TAAATAGAGTGCAGTGTATATGCCATAAGAGCATAAATTAAATAAAAAGTGCCTGAAAAC
AGTGCCTTATAAATGCTCTAATAGCATTAAATCAGCTCATAAATAGAGTGCAGTGTATAT
GCCAAAAGAGCATAAATGCCGAAATAAATGGCTAAAAAACAAAAAATCTGACTGGACTAC
AAAAATAATAAAACGTGCCAAAAAAAAAAAAAAATCATCTTTAAACATCGACGGAGCCTT
AAAGAAGAGAAGGAAGTCAAATTCAAAGGAGCCTCTACCAGCAGCAGAAGCAGCAACAAC
AGCAGCAGCAGAAGCAGCAACAGCAGTAGCAACAGCAGCAACAACAGCAGCAACAGCAGC
AGCAACAACAACGACATCAGCTAAGTCAAAACAAGAATTTTCTGTTTATCCAAACACACA
TATATATATAAATACATATAAAATACATATACACGTACTATATATATTAAGAAATTACAA
AAAATTTTCAAAATGATGTCAGAAAAGACTATTCAATTCCTTAAGAAGCAGTCCGAAATT
ATTTTGGAAATTAGAAAGTTGGAAGTAAAACCAACATTAACAGATGTAGAAATTCTAAAA
TTAAATGAGCTTCAAAAATGTTTCATTGCTAATCATAGCAATTTGTTAAAGATCGGCGTT
GTCGATCATGAATATTTTAACGCGAAGCAGTATGATTTAATAATGATGGTGTTAGAAAAA
ATTAAAAATAAAAATGAAAAAATTAAGGGCGAGTCGGTAGAAAACACTTTCCCTAAATCA
AACACTGTCCCTAAATCAAACCCTCCCCCTACATTAAACCTTGAAATGCGTGGTCACCCT
GAAAAAGAGGGTATAGCACAAAACAACGCTTTAAAAGTAGAGCAGGCATTTCGTAATAAT
GTTGGCCAATTTCGAGTATATCTAGAAGATACGTCTAAACTAATAGACAGTAGTCCAGAT
TTCCTTAAAATAAGGAAAAATAAAATTGAATTTTTATGGCATAAAATAGATAACCTGATT
GAACAGGTGAATAGTCATTTTGAGAGTTCGCTATTCGAAGAAGAAATTAGCGAACTTGAA
TTTGACAAACAAAATATTCTTACAGCCATTAATAGTCGACTCAGTGGCACAATAAATAAA
GCTGAAATGTCGACGGTTGTTAAGGCGGAGGAGTTACCAACCCTGCCTAAAATACAGATT
CCCACCTTCTTTGGTGATTCCAAAGAATGGGATCTTTTTAATGAACTCTTTACAGAGCTC
ATACATGTGAGAGAGGATCTCAGTCCTTCTCTCAAATTTAATTATCTAAAGTCAGCATTA
AAAGGAGAAGCCAGAAATGTGGTTACTCATTTACTGCTCGGCTCTGGAGAAAATTATGAA
GCCACTTGGGAGTTTTTGACCAAGCGATATGAGAATAAAAGAAACATATTCTCAGATCAT
ATGAATAGGCTTATGGATATGCCAAATTTAAATTTAGAATCCAATAAGCAAATAAAGACA
TTTATTGACACGATTAACGAGTCAATTTATATTATAAAATTAAAGGCACAATTACCAGAA
GATGTGGATGCAATTTTCGCTCACATAATTCTTCGGAAATTCAATAAAGAATCACTCAAT
TTATATGAAAGCCATGTTAAAAAGACAAAAGAAATACAGGCACTTTCTGATGTCATGGAC
TTTTTAGAGCAAAGGCTCAATTCTATATCATCATTCTCACAGGAAGTAAAACCTGTAAAG
AAAATGATTAATAATAACAAGAATAAAAATTATAGTGACAATTGTGCATATTGCAAACTA
CCAGGGCATTATTTAATTCAATGCCATAAATTTAAAATAATGAATCCAGCAGAACGGTCT
GACTGGGTAAGAAAAAATGGGATTTGCCTAAGATGTCTGAGGCATCCGTTTGGTAAAAAA
TGTATAAGCGAGCAGCTTTGTTCGACTTGTCGTAAACCTCACCACACGTTACTTCACTTT
GCAGGTCATAATCCAGAAAAAGTGAATACGTGTAGAACAACAGGTCAAGCCTTGTTGGCC
ACGGCCTTGATTCAAGTAAAGTCGAGGTATGGAGGCTTTGAACAATTAAGAGCATTGATT
GATAGTGGCTCTCAAAGCACAATTATTTCAGAAGAGTCTGCACAGATTCTAAAATTGAAA
AAATTTCGGTCTCATACTGAAATAAGTGGAGTATCTTCCACAGGAACGTGCATCTCCAAG
CACAAAGCGGTTATTTCGATAAGAAATTCTCCGAAAAATTTAGAAATTGAAGCAATTATT
CTCCCAAAACTTATGAAGGCACTTCCAGTCAACACGATTAATGTTGATCAGAAAAAATGG
AAGAACTTTAAATTAGCCGACCCCGATTTTAATAAACCGGGTCGCATTGATTTAATCATT
GGAGCAGACGTATATACTCACATTCTGCAAAATGGAGTTATAAAAATAGACGGTCTCCTT
GGGCAAAAAACTGATTTCGGGTGGATAGTTTCTGGATGTAAAAAATCCAAAGGAAAAGAA
ACCATTGTAGCCACAACAATAGAAATAAAAGAGTTAGATCGCTACTGGGAAGTGGAAGAA
GAAGAAAAAGATGATATCGAGTCTGAAATCTGTGAAAATAAATTTATCAAAACGACAAAA
AAAGATTCAGATGGGCGATACATTGTGTCAATTCCATTCAAGGAGGATGTCACCTTAGGA
GATTCAAAGAAACAAGCGATAGCTCGTTACATGAATCTGGAGAAAAAACTAAAAAGAAAT
GAAAAACTTAAGGTTGACTACACTAAATTCATGAATGAATACATGGATTTAGGACACATG
ATTGAAGTGAGTGATGAAGGCAAATATTTTTTACCGCACCAGGCAGTGATTAGAGATTCA
AGCCTTACGACCAAATTGAGAGTAGTTTTTGATGCTTCAGCAAAAACTACGAATAACAAA
AGTTTGAACGACATAATGTGGGTTGGGCCACGAGTTCAAAAAGATATTTTTGACATTATT
ATTAAATGGAGAAAATGGGAATTTGTTGTTTCGGCAGACATTGAAAAGATGTACCGACAA
ATTAAAATAGATAATAATGATCAAAAATATCAATATATTTTATGGAGAAATTCTCCAAAA
GAAAAAATTAAAACATATAAATTAACCACAGTCACTTACGGAACTGCATCTGCACCATAT
TTGGCTACCAGGGTTCTGGTAGATATTGCAGATAAATGTAAAAACCAAGTTATTAGTGCA
ATAATTAGGAATGATTTCTATATGGATGACCTAATGACTGGAGCTGATTCGGTAGAAGAA
GCTAATAAATTAATAACATTAATTCCCCATGAATTGCAGAAAGTTGGATTCAACTTAAGG
AAATGGATTTCCAACAATTCCAAAATATTAACCACTGTGGAGGACACAGGGGACAATAAG
GTTCTCAATATTATCGAAAATGAATGTGTTAAAACTTTAGGACTAAAATGGGAACCTCAA
AAGGATTTATTTAAGTTCAGCGTAAATTGTAATGATGAATCAAAAAATATAAATAAGCGC
GTTGTGTTATCAACACTAGCAAAAATATTTGATCCGTTAGGATGGTTGGCACCAGTCACG
GTTTCAGGAAAACTTTTTATTCAAAAACTTTGGATAAATAAAAGTGAATGGGATCAGGAA
TTATCCATAGAAGATAAAAATTATTGGGAAAAATATAAAGAAAATTTAATAGCTAGCAAA
AGTAGAGTCAACCCTATAAAAAATAGGAAGACAATTCCCAAACTCGAGCTGTGTGCAGCT
CACCTGCTTAGTGAATTAATCCAAAGACTAAAAGGATCAATTGACAATATAATGGAGATC
TATGCTTGGAGTGATTCCACGATTACCTTAGCATGGATTAACAGTGGTCAAAGTAAGATC
AAATTTATAAAAAGAAGAACGGATGACATTCGGAAATTAAAAAATACTGAATGGAATCAT
GTTAAGTCAGAGGATAATCCAGCAGATTTAGCATCCAGGGGAGTGGATTCTAACCAGTTG
ATCAACTGTGATTTTTGGTGGAAAGGTCCGAAATGGCTAGCAGACCCAAAAGAACTTTGG
CCTCGGCAGCAGTCTGTAGAAGAACCTGTCTTAATAAATACGGTATTAAATGACAAAATA
GATGATCCTATTTACGAATTAATAGAAAGGTATTCCAGTATAGAAAAACTTATACGTATA
ATAGCATACATAAATAGATTCGTGCAGATGAAAACAAGAAATAAAGCCTATTCATCAATT
ATTTCAGTAAAGGAGATAAGAATAGCGGAAACAGTTGTTATTAAGAAACAACAAGAATAC
CAGTTTAGGCAAGAGATAAAGTGCCTTAAAATCAAAAAGGAAATCAAGACAAATAATAAA
ATATTGTCATTGAATCCATTTTTGGACAAGGATGGGGTTCTAAGAGTTGGAGGAAGATTG
CAAAATTCCAATGCAGAATTTAATGTTAAACATCCAATCATTTTAGAAAAATGCCACCTA
ACAAGCTTATTAATAAAAAATGCTCATAAGGAAACATTGCATGGAGGGATAAACCTAATG
CGAAACTATATCCAAAGAAAGTATTGGATTTTCCGGTTGAAAAATTCGTTGAAAAAGTAT
TTAAGAGAATGTGTAACGTGTGCAAGGTATAAACAAAATACAGCTCAGCAAATAATGGGT
AACTTGCCAAAATATAGAGTGACGATGACATTCCCGTTTCTTAATACTGGAATAGATTAC
GCAGGTCCTTATTATGTTAAATGTTCAAAAAATCGTGGCCAAAAAACATTTAAAGGATAC
GTTGCTGTATTCGTTTGCATGGCCACCAAAGCCATACACTTAGAAATGGTAAGCGATCTA
ACTTCAGACGCATTTTTAGCAGCACTCAGAAGATTTATTGCTAGACGGGGAAAATGTTCC
AATATCTATTCAGACAACGGAACAAATTTTGTAGGAGCTGCAAGAAAATTAGATCAAGAG
TTATTTAATGCAATACAAGAAAATATAACGATTGCAGCGCAGCTTGAAAAGGACAGGATT
GATTGGCATTTTATTCCCCCGGCAGGACCTCACTTCGGAGGTATTTGGGAAGCTGGAGTT
AAGTCAATGAAATACCATTTAAAGCGTATAATCGGCGACACTATTTTGACTTACGAAGAA
ATGTCAACTCTTTTATGTCAAATAGAAGCATGCTTAAATTCAAGGCCATTATACACTATA
GTTAGTGAGAAGGACCAACAAGAAGTTTTAACACCAGGTCATTTTCCAGGAAAACGGTCA
GGTACGGAACTTAAGGAGGTGTATACACTGTTAACAGCCAGGGGTTTATTCATCGACGAT
AAATTGATCATTAGTGCAAAAGTGCCTCTGTTTAGCAGGCATCCATCCAAATTGTTCAGG
CTTATTCCGGTGCCAATTCGAAATGAAGATCGGATAATAATGGTGCATACAACGTCCGAA
TATTTAATTTATAATTTTGAGATAGATTCCTATCACATAATGACGGAAGCCACATTAAAT
CAATGTCAGAAATGGCAACTAAATAAGAGAATATGCAAAGGAAGTTGGCCCTGGAATTCA
GCGAATGATAATGCATGTGAGATTCAGCCTCTAAAGCCAGATAAAGCGGCGAACTGCATC
TATAAAACAGTAGTCGACTCTAAAAGTTACTGGGTAGAGTTAGAAAAGAAAAGTAGTTGG
TTGTTTAAGGTTCCTGCGAATTCAAAAGTCCGTCTGCAATGTACTGGCTCTCAAATTGAA
TTGTTTGATTTGCCTCAGCAAGGAGTTTTAAGCATTGCGCCATATTGTACGGCAAGAACC
GACGATAAAATTCTAGTTGCCCACCATAACATTCAGTCCGAAAGTGAAGAATTATTATCA
ACACCTTATATAGGAGAAGTTAGTGGAGTGCCGAAGATTATTTGGGATCCGCTGAAACTA
TCAATATTAAATCATACTGAGGAATTTGAACGATTGAATAATGAAATTAAATTTATGAAA
GAGAACCATCAAAAATTGAAAGATTTACATTTCCATCATATTTCCGGACATGCTGGATTA
ATTATTGCTTTAATACTAATGATAGTATTAATAATATATTTCATACGGAAATGTGCTGTG
CAACAAAGAATGCAAGCAATAACCTTTGCAGGTCCGTTGCCAGTACTATAAATATCAATA
GTAAATAAACAATAAAATAATATAACAAATAAAAATATACAGTCCACTAATAGAAAATGT
ACTTCTACATAGAAAAAGCAAAATGTTTAAAATAAGTTAATTAAGTACAAATTGTTGAAT
TAAAAATAATATAAACCATAATTGTAATCCAATAAAATTAAAAGCCAGAAAAACTAGGCC
CATTGAAATCTTAGTTGCAAAATAAATGAACATATATCAAATAAATACAGTCCACTACTG
TTATAAATGCAACTAATATACTAATGTACATCTCAGCTTTGCTGGCCCTTTGGCAGAATG
TTCACACATGAACACGAATATATTTAAAGACTTACAATTTTGGGCTCCGTTCATATCTTA
TGTAAATGAATCGAGAGCGATAAATTATATTTAGGATTTTGTTATCTAAGGCGACATGGG
TGCATTGCTCAAAAACATGTAATTTAAGTGCACACTACATGAGTCAGTCACTTGAGATCG
TTCCCCGCCTCCTAAAATAGTCCCTTAGTGGGAGACCACAGATAAGGTCCTCGCCGCTCA
AGATAGGCAGATGTGCCCGAGCGTGGGACCTCGATAAGGCGGGGACTATTTACGTAGGCC
TCTGCGTAGGCCATTTACTTTAAGATGCGATTCTCATGTCACCTATTTAAACCGAAGATA
TTTCCAAATAAAATCAGTTTCTTACAAAAACTCAACGAGTAAAGTCTTCTTATTTGGGAT
TTTACA
>17_NC-3_1
TGTTCACACATGAACACGAATATATTTAAAGACTTACAATTTTGGGCTCCGTTCATATCT
TATGTAAATGAATCGAGAGCGATAAATTATATTTAGGATTTTGTTATCTAAGGCGACATG
GGTGCATTGCTCAAAAACATGTAATTTAAGTGCACACTACATGAGTCAGTCACTTGAGAT
CGTTCCCCGCCTCCTAAAATAGTCCCTTAGTGGGAGACCACAGATAAGGTCCTCGCCGCT
CAAGATAGGCAGATGTGCCCGAGCGTGGGACCTCGATAAGGCGGGGACTATTTACTTAGG
CCTCTGCGTAGGCCATTTACTTTAAGATGCGATTCTCATGTCACCTATTTAAACCGAAGA
TATTTCCAAATAAAATCAGTTTCTTACAAAAACTCAACGAGTAAAGTCTTCTTATTTGGG
ATTTTACATTTGGTCAATCGAGCCTTTAATCGACTCTGCAGTTTCCCCCTACCAAAGGTA
AGGAACTCAGAGAAAGGCCAGCTCCTTTAAGCATCTTACAGCTAAAGGTAGCAAAAATAA
GTAACTCTTGTTTCCCCCTACCAAAGGTAAGGAACAGAGTATAAATATAAAAAGCAAAAG
ATACAAAAGAATCTTTTATGTTTTAAAACAAGCACCTTATAGTCTATAGCTAAAGGTTGC
TTTGTGTACCATTATAAATTGTGGTAAGGCGTGCTTGAGGCCATACATCAGCAATTGTGA
AATTAAAAAGTGCATAACAAAAGTGCCTTATAAATGCTCTAATAGCATTAAATCAGCTCA
TAAATAGAGTGCAGTGTATATGCCATAAGAGCATAAATTAAATAAAAAGTGCCTGAAAAC
AGTGCCTTATAAATGCTCTAATAGCATTAAATCAGCTCATAAATAGAGTGCAGTGTATAT
GCCAAAAGAGCATAAATGCCGAAATAAATGGCTAAAAAACAAAAAATCTGACTGGACTAC
AAAAATAATAAAACGTGCCAAAAAAAAAAAAAAAAAAAATCATCTTTAAACATCGACGGA
GCCTTAAAGAAGAGAAGGAAGTCAAATTCAAAGGAGCCTCTACCAGCAGCAGAAGCAGCA
ACAACAGCAGCAGCAGAAGCAGCAACAGCAGTAGCAACAGCAGCAACAACAGCAGCAACA
GCAGCAGCAACAACAACGACATCAGCTAAGTCAAAACAAGAATTTTCTGTTTATCCAAAC
ACACATATATATATAAATACATATAAAATACATATACACGTACTATATATATTAAGAAAT
TACAAAAAATTTTCAAAATGATGTCAGAAAAGACTATTCAATTCCTTAAGAAGCAGTCCG
AAATTATTTTGGAAATTAGAAAGTTGGAAGTAAAACCAACATTAACAGATGTAGAAATTC
TAAAATTAAATGAGCTTCAAAAATGTTTCATTGCTAATCATAGCAATTTGTTAAAGATCG
GCGTTGTCGATCATGAATATTTTAACGCGAAGCAGTATGATTTAATAATGATGGTGTTAG
AAAAAATTAAAAATAAAAATGAAAAAATTAAGGGCGAGTCGGTAGAAAACACTTTCCCTA
AATCAAACACTGTCCCTAAATCAAACCCTCCCCCTACATTAAACCTTGAAATGCGTGGTC
ACCCTGAAAAAGAGGGTATAGCACAAAACAACGCTTTAAAAGTAGAGCAGGCATTTCGTA
ATAATGTTGGCCAATTTCGAGTATATCTAGAAGATACGTCTAAACTAATAGACAGTAGTC
CAGATTTCCTTAAAATAAGGAAAAATAAAATTGAATTTTTATGGCATAAAATAGATAACC
TGATTGAACAGGTGAATAGTCATTTTGAGAGTTCGCTATTCGAAGAAGAAATTAGCGAAC
TTGAATTTGACAAACAAAATATTCTTACAGCCATTAATAGTCGACTCAGTGGCACAATAA
ATAAAGCTGAAATGTCGACGGTTGTTAAGGCGGAGGAGTTACCAACCCTGCCTAAAATAC
AGATTCCCACCTTCTTTGGTGATTCCAAAGAATGGGATCTTTTTAATGAACTCTTTACAG
AGCTCATACATGTGAGAGAGGATCTCAGTCCTTCTCTCAAATTTAATTATCTAAAGTCAG
CATTAAAAGGAGAAGCCAGAAATGTGGTTACTCATTTACTGCTCGGCTCTGGAGAAAATT
ATGAAGCCACTTGGGAGTTTTTGACCAAGCGATATGAGAATAAAAGAAACATATTCTCAG
ATCATATGAATAGGCTTATGGATATGCCAAATTTAAATTTAGAATCCAATAAGCAAATAA
AGACATTTATTGACACGATTAACGAGTCAATTTATATTATAAAATTAAAGGCACAATTAC
CAGAAGATGTGGATGCAATTTTCGCTCACATAATTCTTCGGAAATTCAATAAAGAATCAC
TCAATTTATATGAAAGCCATGTTAAAAAGACAAAAGAAATACAGGCACTTTCTGATGTCA
TGGACTTTTTAGAGCAAAGGCTCAATTCTATATCATCATTCTCACAGGAAGTAAAACCTG
TAAAGAAAATGATTAATAATAACAAGAATAAAAATTATAGTGACAATTGTGCATATTGCA
AACTACCAGGGCATTATTTAATTCAATGCCATAAATTTAAAATAATGAATCCAGCAGAAC
GGTCTGACTGGGTAAGAAAAAATGGGATTTGCCTAAGATGTCTGAGGCATCCGTTTGGTA
AAAAATGTATAAGCGAGCAGCTTTGTTCGACTTGTCGTAAACCTCACCACACGTTACTTC
ACTTTGCAGGTCATAATCCAGAAAAAGTGAATACGTGTAGAACAACAGGTCAAGCCTTGT
TGGCCACGGCCTTGATTCAAGTAAAGTCGAGGTATGGAGGCTTTGAACAATTAAGAGCAT
TGATTGATAGTGGCTCTCAAAGCACAATTATTTCAGAAGAGTCTGCACAGATTCTAAAAT
TGAAAAAATTTCGGTCTCATACTGAAATAAGTGGAGTATCTTCCACAGGAACGTGCATCT
CCAAGCACAAAGCGGTTATTTCGATAAGAAATTCTCCGAAAAATTTAGAAATTGAAGCAA
TTATTCTCCCAAAACTTATGAAGGCACTTCCAGTCAACACGATTAATGTTGATCAGAAAA
AATGGAAGAACTTTAAATTAGCCGACCCCGATTTTAATAAACCGGGTCGCATTGATTTAA
TCATTGGAGCAGACGTATATACTCACATTCTGCAAAATGGAGTTATAAAAATAGACGGTC
TCCTTGGGCAAAAAACTGATTTCGGGTGGATAGTTTCTGGATGTAAAAAATCCAAAGGAA
AAGAAACCATTGTAGCCACAACAATAGAAATAAAAGAGTTAGATCGCTACTGGGAAGTGG
AAGAAGAAGAAAAAGATGATATCGAGTCTGAAATCTGTGAAAATAAATTTATCAAAACGA
CAAAAAAAGATTCAGATGGGCGATACATTGTGTCAATTCCATTCAAGGAGGATGTCACCT
TAGGAGATTCAAAGAAACAAGCGATAGCTCGTTACATGAATCTGGAGAAAAAACTAAAAA
GAAATGAAAAACTTAAGGTTGACTACACTAAATTCATGAATGAATACATGGATTTAGGAC
ACATGATTGAAGTGAGTGATGAAGGCAAATATTTTTTACCGCACCAGGCAGTGATTAGAG
ATTCAAGCCTTACGACTAAATTGAGAGTAGTTTTTGATGCTTCAGCAAAAACTACGAATA
ACAAAAGTTTGAACGACATAATGTGGGTTGGGCCACGAGTTCAAAAAGATATTTTTGACA
TTATTATTAAATGGAGAAAATGGGAATTTGTTGTTTCGGCAGACATTGAAAAGATGTACC
GACAAATTAAAATAGATAATAATGATCAAAAATATCAATATATTTTATGGAGAAATTCTC
CAAAAGAAAAAATTAAAACATATAAATTAACCACAGTCACTTACGGAACTGCATCTGCAC
CATATTTGGCTACCAGGGTTCTGGTAGATATTGCAGATAAATGTAAAAACCAAGTTATTA
GTGCAATAATTAGGAATGATTTCTATATGGATGACCTAATGACTGGAGCTGATTCGGTAG
AAGAAGCTAATAAATTAATAACATTAATTCCCCATGAATTGCAGAAAGTTGGATTCAACT
TAAGGAAATGGATTTCCAACAATTCCAAAATATTAACCACTGTGGAGGACACAGGGGACA
ATAAGGTTCTCAATATTATCGAAAATGAATGTGTTAAAACTTTAGGACTAAAATGGGAAC
CTCAAAAGGATTTATTTAAGTTCAGCGTAAATTGTAATGATGAATCAAAAAATATAAATA
AGCGCGTTGTGTTATCAACGCTAGCAAAAATATTTGATCCGTTAGGATGGTTGGCACCAG
TCACGGTTTCAGGAAAACTTTTTATTCAAAAACTTTGGATAAATAAAAGTGAATGGGATC
AGGAATTATCCATAGAAGATAAAAATTATTGGGAAAAATATAAAGAAAATTTATTATTGT
TAGAGAATATTCGAATCCCAAGGTGGATTAATTCAAACAGTTCTTCAGTCATTCAGATTC
ACGGATTTGCGGACGCCTCCGAAAAAGCATATGCTGCAGTAGTCTATGCTAAAGTAGGAC
CTCATGTTAATATAATAGCTAGCAAAAGTAGAGTCAACCCTATAAAAAATAGGAAGACAA
TTCCCAAACTCGAGCTGTGTGCAGCTCACCTGCTTAGTGAATTAATCCAAAGACTAAAAG
GATCAATTGACAATATAATGGAGATCTATGCTTGGAGTGATTCCACGATTACCTTAGCAT
GGATTAACAGTGGTCAAAGTAAGATCAAATTTATAAAAAGAAGAACGGATGACATTCGGA
AATTAAAAAATACTGAATGGAATCATGTTAAGTCAGAGGATAATCCAGCAGATTTAGCAT
CCAGGGGAGTGGATTCTAACCAGTTGATCAACTGTGATTTTTGGTGGAAAGGTCCGAAAT
GGCTAGCAGACCCAAAAGAACTTTGGCCTCGGCAGCAGTCTGTAGAAGAACCTGTCTTAA
TAAATACGGTATTAAATGACAAAATAGATGATCCTATTTACGAACTAATAGAAAGGTATT
CCAGTATAGAAAAACTTATACGTATAATAGCATACATAAATAGATTCGTGCAGATGAAAA
CAAGAAATAAAGCCTATTCATCAATTATTTCAGTAAAGGAGATAAGAATAGCGGAAACAG
TTGTTATTAAGAAACAACAAGAATACCAGTTTAGGCAAGAGATAAAGTGCCTTAAAATCA
AAAAGGAAATCAAGACAAATAATAAAATATTGTCATTGAATCCATTTTTGGACAAGGATG
GGGTTCTAAGAGTTGGAGGAAGATTGCAAAATTCCAATGCAGAATTTAATGTTAAACATC
CAATCATTTTAGAAAAATGCCACCTAACAAGCTTATTAATAAAAAATGCTCATAAGGAAA
CATTGCATGGAGGGATAAACCTAATGCGAAACTATATCCAAAGAAAGTATTGGATTTTCG
GGTTGAAAAATTCGTTGAAAAAGTATTTAAGAGAATGTGTAACGTGTGCAAGGTATAAAC
AAAATACAGCTCAGCAAATAATGGGTAACTTGCCAAAATATAGAGTGACGATGACATTCC
CGTTTCTTAATACTGGAATAGATTACGCAGGTCCTTATTATGTTAAATGTTCAAAAAATC
GTGGCCAAAAAACATTTAAAGGATACGTTGCTGTATTCGTTTGCATGGCCACCAAAGCCA
TACACTTAGAAATGGTAAGCGATCTAACTTCAGACGCATTTTTAGCAGCACTCAGAAGAT
TTATTGCTAGACGGGGAAAATGTTCCAATATCTATTCAGACAACGGAACAAATTTTGTAG
GAGCTGCAAGAAAATTAGATCAAGAGTTATTTAATGCAATACAAGAAAATATAACGATTG
CAGCGCAGCTTGAAAAGGACAGGATTGATTGGCATTTTATTCCCCCGGCAGGACCTCACT
TCGGAGGTATTTGGGAAGCTGGAGTTAAGTCAATGAAATACCATTTAAAGCGTATAATCG
GCGACACTATTTTGACTTACGAAGAAATGTCAACTCTTTTATGTCAAATAGAAGCATGCT
TAAATTCAAGGCCATTATACACTATAGTTAGTGAGAAGGACCAACAAGAAGTTTTAACAC
CAGGTCATTTTTTAATTGGAAGACCACCTTTAGAAATAGTCGAACCAATGGAAGATGAAA
AAATCGGAAATTTGGATAGGTGGAGACTTATCCAAAAAATGAAGAAAGATTTCTGGGTTA
AGTGGAAAAGTGAATATTTGCATACGCTCCAGCAAAGGAATAAATGGAAAAAGGAAATTC
CTAATATAGAAGAAGGGCAAATAGTTTTATTAAAGGATGAGAATTGTCATCCTGCAAGAT
GGCCTTTAGGAAAGGTGGAAAAGGTGCATAAGGGGAATGATGATAAGGTCCGAGTGGCTA
AAGTAAAGATGCAGGAAGGATATATCACTAGACCCATTACTAAAATTTGTCCCTTGGAAG
GAATAAAGTCTGTTGACAAAAATGAGGCTGACCAAGAGCCAAAAAGACGAACTAGAGCGA
CATCGGGAATGTCCAAGATCGGAATCATTATGGCAATGTTGTTGTTTGTGTTAAGTTGTC
AAGTTTCTAGCGCATTACCTAAAGATATAGCACCAAGATATTCTATAGACAAAATAAATA
AAACCTCAGCAATATATCTAGACCCGCTAGGAGATGTTGAGATTGTGAGTACTTCTTGGA
ATTTGGTTATCTATTATAAAATGGATCCATATTTTAAAATGTTAACAAAGGGTAATGCGC
TTATACAAAGTATGAGGAAAGTTTGCGAAAGACTTCATAGCTTTGAAGAGCAATGTAGTC
TAGTCTTAGATAATATGCAAAGTCAGTTATCGGAACTTGAAGAAAACAATAAATTGTTTA
TGATACAGTCTAGATCTAGAAGCAAGCGTGCTCCTTTCGAATTTATGGGTTCCTTGTATC
ATATTTTATTTGGTATAATGGATGAAGATGATAGAGAGCAATTAGAAGAAAATATGAAGA
ATTTGTTAGATAACCAGAACAACCTTGATAAACTAATTCAAAAACAAACATCTGTGGTTG
ATTCAACTTCTAATCTATTAAAGAGAACAACAGAAGATGTTAACTCCAATTTTAGAAGTA
TGCAAATAAGAATTGAGAACATGACAGAAGTTCTTAAAGAAAATTATTATGTTTATAAGG
AATCAATAAAATTCTTTATGATTACGAAACAGCTACACTCATTGATTGAAGAAGGCGAAA
AAATTCAAGCAGGCATTATAAGCCTGTTGATTGATATTAATCACGGTAGGCTAAATACAA
ATATTCTCAGGCCAAATCAGCTTAAAAAAGAAATTGCCAAAATTCAGCAGAGTCTTTCGG
AGAACCTAGTAATTCCAGGAAAACGGTCAGGTACGGAACTTAAGGAGGTGTATACACTGT
TAACAGCCAGGGGTTTATTCATCGACGATAAATTGATCATTAGTGCAAAAGTGCCTCTGT
TTAGCAGGCATCCATCCAAATTGTTCAGGCTTATTCCGGTGCCAATTCGAAATGAAGATC
GGATAATAATGGTGCATACAACGTCCGAATATTTAATTTATAATTTTGAGATAGATTCCT
ATCACATAATGACGGAAGCCACATTAAATCAATGTCAGAAATGGCAACTAAATAAGAGAA
TATGCAAAGGAAGTTGGCCCTGGAATTCAGCGAATGATAATGCATGTGAGATTCAGCCTC
TAAAGCCAGATAAAGCGGCGAACTGCATCTATAAAACAGTAGTCGACTCTAAAAGTTACT
GGGTAGAGTTAGAAAAGAAAAGTAGTTGGTTGTTTAAGGTTCCTGCGAATTCAAAAGTCC
GTCTGCAATGTACTGGCTCTCAAATTGAATTGTTTGATTTGCCTCAGCAAGGAGTTTTAA
GCATTGCGCCATATTGTACGGCAAGAACCGACGATAAAATTCTAGTTGCCCACCATAACA
TTCAGTCCGAAAGTGAAGAATTATTATCAACACCTTATATAGGAGAAGTTAGTGAAGCGC
CGAAGATTATTTGGGATCCGCTGAAACTATCAATATTAAATCATACTGAGGAATTTGAAC
GATTGAATAATGAAATTAAATTTATGAAAGAGAACCATCAAAAATTGAAAGATTTACATT
TCCATCATATTTCCGGACATGCTGGATTAATTATTGCTTTAATACTAATGATAGTATTAA
TAATATATTTCATACGGAAATGTGCTGTGCAACAAAGAATGCAAGCAATAACCTTTGCAG
GTCCGTTGCCAGTACTATAAATATCAATAGTAAATAAACAATAAAATAATATAACAAATA
AAAATATACAGTCCACTATATCGTTGTTTAATAGAAAATGTACTTCTACATAGAAAAGGC
AAAATGTTTAAAATAAGTTAATTGAGTACAAATTGTTGAATTAAAAATAATATAAACCAT
AATTGTAATCCAATAAAATTAAAAGCCAGAAAAACTAGGCCCATTGAAATCTTAGTTGCA
AAATAAATGAACATATATCAAATAAATACAGTCCACTACTGTTATAAATGCAACTAATAT
ACTAATGTACATCTCAGCTTGCTGGCCCTTTGGCAGAATGTTCACACATGAACACGAATA
TATTTAAAGACTTACAATTTTGGGCTCCGTTCATATCTTATGTAAATGAATCGAGAGCGA
TAAATTATATTTAGGATTTTGTTATCTAAGGCGACATGGGTGCATTGCTCAAAAACATGT
AATTTAAGTGCACACTACATGAGTCAGTCACTTGAGATCGTTCCCCGCCTCCTAAAATAG
TCCCTTAGTGGGAGACCACAGATAAGGTCCTCGCCGCTCAAGATAGGCAGATGTGCCCGA
GCGTGGGACCTCGATAAGGCGGGGACTATTTACTTAGGCCTCTGCGTAGGCCATTTACTT
TAAGATGCGATTCTCATGTCACCTATTTAAACCGAAGATATTTCCAAATAAAATCAGTTT
CTTACAAAAACTCAACGAGTAAAGTCTTCTTATTTGGGATTTTACA
>18_NC-4_1
AGTGTTGGGTCATGCAGCCGCCAAAACTGTGCAGTAGACTAATCTCATACTCTTTAATAT
TATAAGCCGAAGTAGTCAGTGGTAGCAGTTGCGATGCCCATAGTGCAAACCGCTGTTTTC
GGCGCTCATTCCTTGTTCCTTTTGTTATCTACCTACGTTAAGCTTGGGCGCTGCGTTTTT
CGGCTGTCTGTCCCGCCAATTGCCACTTCTTCGTCTGTCGGAAGAGACTAAAATTGTGCA
TTCGATATAGCTCTTTGTCGGCCCTAGCTGCTGTAAACAATTCGCGAAATAAACAGTATC
GTAAAATAAACAAACTTTCTTCGGCTATTTATTATTCGCAACAGCTATTGAAAAAGCTCA
GTAGCTAAACATTGGTGACCCCGACGTGATAGTGTTAATTTGCATGCATTAATTAATGCA
CCTATCCCGTTTATAAATAAATATAAATACATTAAATCGCACTCGGTTGGACAAGTGAGT
GGTGATTTCGGTGATAGTGGCTGTGTTTAAGCGAGCTAGCATTACATATATACATACATA
CATACATTGCTACATATATCTTTACGTGCATTGACTCCGCTTGCATTTTCGGCATTTATT
TTGTGCTCATCTTCCTGCTGAACCGAATTAAAGGCGATTGTTGCTATGCCCGCTGAAGGT
GACAAAAACAGGGCGATCTTTTTAAAGCGCAAAGCCAATGCGCTGTTCAGCAGGTTGCAG
AGGCTACAGACGTCGCTGTCTAATGAGACGCTAAGCGGATACGACGAACCCACTCTTACG
GTGAGGCTGGAGCAGATTGATGAGCTGCAAAGTGCCTTCAATGTTCTGCATACAGAACTG
GAGAAATTGGATTTCGACGAAATTGGCAGTGAGATGAGCGATAGTTTCGATGAATTCATC
GTTGAATTCAAGGCTAGTGTGCGCTCGGAAATAGCCAAACGCAATGTGCATTTCGCGTCG
CACTCAACGCTTGCGGAAGGTGTTGTGCCCCACCAGTGTAGTGGACCTCAAACGCAGCCG
CGGCCGAGGCCGATGCCGTTGCCGCCTGTGCAGCTGCCAACGTTTGGCGGAGGCTACGCA
AACTGGGCGGATTTTTAATCCGTGTTCACGAGCATAATCGACAGCCATCCGGACCTCTCC
AACATTGAGACATTTCAACATCTGAGGTCATGTTTGAGGAATTCAGCGCTGGAAACTATC
CGATCATTTGAGATTTCAAACAGCAATTACGAAGCGGCTTTAGAGTTGCTTCAAAAAGGT
TTGATAATCGGCGTCTCGTTTTTCAGGCGCACATAACCGAGATTCTGGGTTTAAAGGTAG
TACGGAATGGTTCAGTGGCATCGCTTCGGGAATTGTCGGACAAGTTTAACGATCACATTC
GTGCATTGAAGGGTTTGGGCACCACTGAGCAAATCGCTGGCTGCATCATAGTGCAAGTGC
TGCTGCAAAAGCTGGATGCGTCGAGCCAAGCTAAGTGGGAGGAGCGCTTGGAGGATCCGG
TCTTTGCCAACCTTATTCCGTCGTGGGAATCGTTGGCTGCATTCCTGGAGCAGCGATGTA
GGACTTTGGAGGCCGGGGATTGCGCCATGGCAACCTATGCGCCAGGCGTTCAGGTGGGCA
GAAATCGTTCGACGCTAGCTGCTACCACCCAAAATTCTCTTGGTTGCATGCACTCAAGAG
ACTAGCACTTTGCCTAAATTGCCTAAAGGCAGGTCATCAGCTAAGGCAATGCAGCTCGAG
CTGCCGCACCTGTGGAATCAGGCATCATACGCTGCTCCATCTAGATGGTCCGCCTTCCTC
GCAGCCACATGTTCCGGTTTCTTCAAGCTCCCGCACTGAGCCTTCTGCCCCGCTTTCGAC
TTCTTCTACTCTAATTGCCCAGGATCTCGGTAGTGACCTTGTGCTGCTAGCCACTGCAAC
CGTTCTAGTGCAGAATCGGTCTGTTCGTTCAACTTAAGAGGTCGAGGTCGTCCGGCTCCG
TCACTGGAATCGGGGATTCCAATTTCGCGACTGATAGATTCTCGGTAGGAATTGCGATTC
GGTCTGTCTCTTCGGATTTCTCAACGAGCATAACAGCAGTTATCGCTCCCAATATCACGG
ATCGCCAGCCAAGTTTTAATGTGGACATTGGGGACTAAAAGATTCCAGAAAACCTGCAGC
TCGCCGACCCGGAATTTCATAAAGCTCAGCGTGTTGACCTGTTAATAGGAGCTAGCCTGT
TTTATGAGATGCTGTGCGTAGGTCAGATAAGGTTGTTGCCAGGACTGCCCCTGCTTCAAA
AAACTCGTCTGGGCTGGGTTGTGTATGGAGGCTGCGCGCGCCCTTGCGGTAGCGCCTTAA
TAGCTTCACTCGTTCCTTTTTCAGCCAGCAAGGAAAACAGCATTGATGTTGAACTTGATT
CACTTCTGTAGCGCTCTTGGGAGGTAGAAAATTGTCTCGGCCCAATAGTTCAAGCTACTA
AGGAGGAGTTCGATTGCGAGGCCCACTTTGTTAAAAAATCGGTACGATTGCCGCTAAAAC
TCCATTTGGACTCTTTAGGAGATTCCTATCCTCAGGCTTTGCGGAGATTCTTGTCGCTCG
AAAGGAAGCTTACAAAGCACCCTGGCTTGAGGGTGAAATATGCGGGGTTCATGAAGGAAT
ATCGTGATCCGGGACATATGTCGCCTGTGCCTGCCTCCGAGGTCAGTTCGTTCCGATATT
TTTTACCACATCACTGCGTCATGAAGGAGGATAGCACTACCACCAAGCTTCGCGTTGTCT
TTGACGGATCAGCTGCCACTTCCACTGGTTACTCGCTCAACGATGTGTTAATGGCTGGCC
CGGTCATCCAGCCCAAACTATTTCACATCCTAATTCGATTTCGCTTACACCCAGTTGCCA
TTCAGGAGCTGACAGTTGTCACGGCTTGGCGTTATGTTCCAACAGAGTTAAATTCGGCTG
ACATCTTATCCAGAGGATCCCTGCCGCCTGAGCTTAGCGAATCGTCACTCTGGGCGCATG
GACCCGCCTATCTTACGGAGCCTGAAAGAGATTGGCCAACAGCTGTTTGTCCTGACAAAC
CGGTGCTTGAGCTTCGTCGAAGTGTGTTCATCGTAAATTCGCCGTACGTGGATGTAATTG
CTAGCTCCAAATTTGCAAATTCTTACCCCTCACTGCAACGAGTGTTTGCATACATTTACA
AATTTTGTAATGGAATTCGTCATCCTCGGCTCACCGTCGCACACATTCAAGAGGGTACTC
ATATACAAGCCCGCGGTTAAATGCTACGTCTGCGTATTTATATGCTTTTCAACCAAGGCA
GTGCACCTGGAGCTGATCAAGAATCTCTCGACAGTTGCGTTTCTGTGCGGACTCAAGAGG
TTCATATGCACCCGGCGGAAGCCGAAGCAAATTTGGTCAGACAACGCCACCAACTTTGTC
GGCGGCAAAAATAAACTTCTGGAACTTCGAAGGTTATTTCTCAGCAGCGAGCATCAAGGC
TACGTTCAGAATTTTTGCCTTTCGGAGACGATGGACTAGCGGTTCATCCCTCCACGGTCA
CCCCATTTCGGTGGACTTTGGGAAGCAGCGGTTAAAACGGCCAAACATCATTTCTGCCGC
GCTGTGGGTACGGCGGTTTTGTCCTTCGACGAGCTGAGGACACGATGGAAGGAAGAGTAC
GTGACGTTGCTCCAGCCGCGCTCCAAGTGGCGCACCCCAAAGCCTGGCGTAGCCGTGGAC
AAGGTCGTTCTTGTTAAGGACGAGAATCTACCCCCAATGAGATGGCCTTTGGCGAGAGTC
ATGCGGCTGATTCCTGGCAGAGACGACGTCGCTCGAGTTGCAGAATTGAGGACCAAGTCT
GGAGTAATAATGCGGGCAGTGAACAAGCTGTGTCTACTTCCCCTTGAGGACTATGTTGGA
AGCCAAGCTGCATGTTGGGTCATGCAGCCGCCAAAATTGTGCAGTAGACTAATCTCATAC
TCTTTAATATTGTAAGCCTAAGTAGTCAGTGGTAGCAGTTGCGATGCCCATAGTGCAAAC
CGCTGTTCTCGCACGCATATACGGCGCT
>19_NC-13_1
TGTTCACGCCAGAAGGGCGCAAACAGTTGAGCGGCAGTGTAAGCGGCCAATGCTTGTACT
CGAAGCTCCTCCACGGCTCGCAAGCACCGCTGCTCGCGCTCTCCTTCTCTTCTCCCGCTC
TCCTCCCTTCCCGCAAGGTATTCACCACTCCGCGGTCCCGCGGTATTTCTACTGTTAGTG
TTAAGGTAGTTGTAATTTACCAGTGCGTGAATAAAGAACGAAAGGTTGAAGTCCACCCCG
CGCGTTTTAATTTCGGGAAAAATTTCAGCAGCCGCCGCAGCAACCACAATCAAAGGAATC
TTTCCGCCCACTCCATTTCATGGTCCTTCGAGCCGGATGAGCTCTGATCCTGCCAGCGCT
CCTTGCGGAAAATTCAAGATAAGTACGGCTTTAAATCCTATTCCGTCCGTGGTCGCCAGT
TTCGTTTTTTCCAACGGCGTTTATTCTTTCCGTCCATCCGTATCAAGTGAAAAGTGAAAA
TATATAAGTACATGCGCCCAGCCACCGTGATTACTTTTTTTAAGTGCATAAACAAGCACT
TTGCCAATACCGGCCCCCTAATTCGTCTCACGGTGCTCCGCTGATATCCAAGCGCATGTA
CATATATATATATACACACTGTCCAAAATTCACTGCTATCGTCCGCTGCTAAACTGCTGT
TTTTTTTTGTGCCTCAATAAAATATACAATACAATACAATATACAAATTTAATTAAATTC
AATAAAATATACAATACAATACAATATACAAATTTAATTAAATTCAATAAAATATACAAT
ACAATACAATATACAAATTTAATTAAATTCAATTAAATATACACATACATATAATCACCA
AAAATTTCACATACACACAAATATACATAGCCATATACATACATTACGACATATCCATTG
TCATCCAACGATATTCACATACACACAGTCGCGACGTACACAGACTTGCCAAGTGCAAGT
TCTTTCGTCTCCTCTTTGTTCGTTATTGCCCTGACAAAAAAACCAGCGCATAGCGACGAG
AGAATACCCTATTGTCGAGACATAAAACAAAATAAATAAGTCCGACGATAAAATTTAAAA
ATAAATTTTAAAATATTTTATTTATTTATTTTTATTATTTAATAAATAATTTAATAAAAA
AAAGGGAGAGAAACGATTGTTTTAATTATTATTATTATTGATTATTATTTAATAATTATT
TAACCCAAATAATAATTTTTTTTTTTTACAAGCTATTTCTGGCTCCCATTTCTGGTTCCT
AAATTACAATAATAAAATTGTGGTCCTAAATCCGGTAGCTATTTTTATAAATTTAAACTT
GAATTTTCTAGCTATTTTCCATATATTAGCTATTGTTTTTCGGGATTTCCAGTCGATAGC
GATTTTTTTATAAATCCTTGGCTATTTTCCAGACTCCAGCCGGTAGCTATTTTTTTTTTT
GCTTTTCGGGATTTTCAGTCGGTAGCGATTTTTTATAAATCCTTGGCTATTACCCAGACT
CCAGCTGGTAGCTATTTTTTTTAGCTATTTTTTCAGAAATTGCAATAAACTGAATTTTAG
CTATATTGTGCTCAATCTCCAGATCCCAATTGCAACTTTCTCAATTTAAGTTTTTTTTCC
AGTTGATTTAAGATCTATTGGGGCCTTATTTCACAAAAATTGAGATTTTTTTTCCTTCGT
GCTCCAATCTCCTTCTTGACTTCCTTCTCCTAGGGCATAGCTGAGCATGCCCCTAGAGGG
AGACAAGAAAAAGACACCCGCACCTGGAAAAGAACAAAAGTTCAACCCGCAATCTCCGAT
ATCCACTCGCGGTAGGCCAGCACCCAAGTCCGTTAGTCCCAGGGTCAAAACCGCGACTCC
CACTCCGAAACCAAAGGTTTTGCCATCGACCAGTTCGAAGACAACTCCTAGGTTGGTCAT
TTCCCGACCAGTGACGCGAGCGTCTAGTGAGTCTTCTCTATCGAGAAAATCCGAGAGTCC
CTCCGCTGTCGGGACTGATTTCCTCCGCGTCACACGCTCTACCACAAAGAGAATGGCATC
CTCTGAACAGCCGACGCCCGCAAACGCAGCGTTGCATAAATTCATCGCCGTCAGCGATCG
CGTAAGCCTTTTCGAAGCGAAGATCAACACTCCAGATCAAGCCTCTCCGTCCCTACACAC
GTTACAAGTCCGTCTGCAACAGGTGCGAGCCTTATGGGACAAAGTGGAAAGAGAGTACGA
AACATGCTCTGACCTAATGGCCCAAGAAGGATCCCTAGACACAGTGCCTATTCTCCAGGC
CAAATATGACTACTGCTACTCAGTATACGAGTCATGTGCAGCACAAATTGGCGAAACAAT
CGACAGAGCAACGCCTCAAGTCGCGCAAGCACCCTCTCAGCCGCTAATTTCGTCCGGCTG
CCGCTTACCTCCATGCGACACGGAAGTCTTCGATGGCGACTACCTCCGATGGCCCACTTT
CCGGGACCTATTCACGGCAATTTACGTAAACAACCCCAGGCTGACTCCGGTCGAGAAGCT
ATTCCACCTCCTTACCAAAACAAGTGGCGAAGCAAAAGCCATCGTGGCGAAATCTCCTCT
CACGAATGATGGTTTTGCTTCGGCTTGGGAGGCGCTTCGAGATCGGTTCCAAAATAAGCG
ACTTTTAGTCAACAGCCAGCTCAAGCTTCTTTTTAACTTGAGCTCAATTTCGCAAGAATC
TGGTCATGCTCTAAAAGAGCTACAATCCACGATTCAGGGGTGTTTAACAGCACTAGAGCA
TTCCCAGGTATCCACAGAAAACTGGGATTGTATCTTGGTTTTCCTTTGCGCGAGCAAACT
GCCCAAGCAGACCCTGTCCTTATGGGAACAGTCGCTAACTGCCAAATCCGAGATCCCAGC
TTGGGAAGAAATGAATGCCTTCCTGAGCGAAAGGTATCGGACATTGGAAGCCATCGAAGA
TATGAAACCGACTCAGGCGGTTCCCAAAAGGCTTCAATCCTTCGAGACAAAGGTCAGCAC
CAAACAGAAAGGGTGTGACATATGTTCTAAGGAGAACCATCCGGTACGATTGTGCCCGCG
TTTTCTTCAAATGTCTGTTGACTCGCGCTCCGGATATATAAAAAAGAAGCAGCTATGTCT
GAATTGTTTTGCCAGAGGTCATCAGCTACGTGACTGCACAAGCATGCACAGCTGCTTTAC
ATGTAAGGGCAGGCACCATACGCTGCTGCATCGCAGCCCCCCAAATTCCGAAAATGCGAG
TTCCTCAACCTCGCCCCCTACACAGCAACTTCCGAGACCCTCTAGCAGAAATGCATCGGC
AAGCACCTCAGCGGTGCAAAATTTCTTCGCGTCCGGCACTTCAGCCGTCCTACTGAGCAC
AGCGATGATAGACGTGTGCCATTTGGGGACGAACTACCGAGCCCGAGCCTTAATCGACTC
GGGATCCGAGGCGACGTTCATTTCAGAACGCCTGTTCAACCTTATCAAGTTGCCATTCCG
CAACACCCGGACCCAAGTCTCCGGGTTAAATCATTCGGTCTCCGCGAAATCCTCGAAGCT
GTGTCACTTCGGGATTCGCTCTCCGACTAAGCCAGGTCTACAGTTAGACACTGAAGCGTA
CGTCCTTCCGGAGCTCTCAGGCAAACTGCCCTCCTATCCGATCCCTCGGAATTCTTTGAA
GGACCTGCCCGCACTCCGCTGGGCAGATCCTACCTTTTTTGAGAGCTCTCAAATTGATGT
ACTGATCGGGGCTGACATTCTACCATCCATAATGATGGATGGCACCCGACAAAATATTTG
CGGCTCGCTCCTGGGCCAAGAAACTATTTTCGGGTGGGTGCTAACGGGGCCGATTTCCAA
GGGTAAGCCGAAACGGGTCGCATCCTTCACGACCCAGGTGCACCAAACAGGCGACCCTGA
TTCGCTCGACACGCTTCTCAGCAAGTTCTGGGAGGTGGAGGATCTACCAGTAAAGATGGT
AAAAGAGTCGGACTCCTATTGTGAAAGGAACTTCCTCCAAACGACCACAAAAGACGCAAG
CGGGAGGTACGTGGTGACGCTCCCGTTCCGGGATCCCGAGAATACCGGATCCGATTTAGG
ATATTCAAGGTCCATTGCGCTAGCTCAGTTTCTTAGAAACGAAAATCGTTTAAAAAGAGA
CTTTCCATTAAAAGAGCAATATGACAGCGTGATCCAGGAGTACCTGGATCTGGGGCATAT
GAAAGAAGTTCCGCCGACTCACAATTCTCCCTCGTATCATCTTCCTCATCACGCGGTAGT
TAAGCCCGAAAGCACCACTACAAAGCTTCGCGTTGTATTCAACGCTTCAAGTCCGTCGGC
AAATGGGACCAGCTTAAATGATATTCTTCATGCTGGTCCAGTCCTACAATCCGATCTAAC
GATCCAGGTCCTGAAATGGCGTTATTTTCAATACGTCTTCAGTGCAGACATTACGAAAAT
GTATCGTCAGATCTGGGTCGATCCAAAACACACCCCGTTTCAAAGAATTCTGTTCCGAAA
CAAGGAAGGAGATATCCGAGACTTCGAATTAAAAACAGTTACCTTCGGGGTCAACTGCGC
CCCCTTCCTCGCCATTCGAGTCTTGCAACAGCTGGCAGAGGATATCCAAGTGCCATTTCC
AAATGCCAGCCGCATCATCCAGCAGCACATGTACGTCGACGACGTTCTGGCAGGGGCGAA
TTCCGTAAACGAAGCCCAAAGTTCAATTCGAGAGTTGCAAGCAGCCCTAAGTGCCTCCGG
GTTTCCGCTAAGAAAGTGGACCTCAAACAACAAAAGCGTCCTTAAAGACGTCCCGGCCGA
ACACCTCCTTCATAGCGAGTTCCTCGACATCGATGCCGAAAGCACGGCCAAGACGCTCGG
TATACGGTGGAGGGCAAAGTCCGACGAATTCTATTTCGTTCCTCCAGACATAGTTGTGGA
GGCCTCCTATACAAAGCGAGAAGTTTTGTCCCAAATCGCTAGGTTGTTCGATCCTGCCGG
GTGGCTCGCGCCGTTCATAATCCGGTCAAAAATATTCATGCAGGAGATTTGGTTGCAAAA
CTTAGGCTGGGACGATAAGCTTCCCACTGAAATGAGTCAGCGGTGGCAATCGTTTTTAGA
GGAGTATTCCGACCTCAACCAGATCCGGGTTCCGAGATGGATCTGGTACCAGCCTGAGGT
AGTCATAGAGCACCACGGTTTCTGTGACGCGTCTCAGAGAGCCTATGGAGCGGCTATATA
CATCCGCGTCGAGATGGGGCAAAAGATCCTGACTCGCCTGCTTACAGCCAAAACACGAGT
AGCCCCAGTCAAAACCGTCTCCCTTCCTCGGCTAGAGCTCTGTGGTGCCGTGCTGTTAAC
CGAAATGGTGACAGCAATCCTTCCGCACATGCCCTCCGCCAGTTCAGATATCCGCTGCTG
GACAGATTCCACAATCGTCTTAGCCTGGCTACGAAAGCCTGCGTGCAACTGGACCACATT
TGTGGCCAACAGAGTTGCCAAGATCACGCAGGCGACGCCAGTCGACTGTTGGGCGCACGT
TCGCTCAGAACAAAACTCCGCCGATCTAGCCAGTCGAGGCGTATCCCTTCAGGAATTGGC
AGAAAACCATCTCTGGTGGCATGGACCAGAGTGGCTGCAAGGGCCACGAGAGCTATGGCC
AGCACAAAGCGACACTCTTCCAGTGACAGAGCTAGAGCAGCGCGCGGTCAAAGTGCATTT
TGTCAAGGGCCCGTCCATCGACTTTCTCGAACGTTTCTCCAAATTGGACAAGGCCCTGCG
AGTTCTGGTCTATGTTCAACGCTTCTTTAAACGCTGCCGCAAAGGTTCGTTCTTGCCCAG
TTCACGACCTACGAGTGAAGAGATCCGAGAGGCAGAACGAACTCTGACCTCCATTGCGCA
GCGCAGAGCATATGGCCAAGAGCTTCAGCATTTGACCGAGAAAAGGCCTCTTCCAGTGTC
AAGTCCTTTGGTGACTTTGTTCCCGTTCATTGACCAACACGGCCTTTTAAGAGCGTGCGG
CCGTCTCACTGCATCCAAAACCCTGCAATATGATGAACGTCATCCGATTCTTCTCCCCTA
TGACTGTAGACTGTCGCGCCTCATCGTCCAATTTACTCACCAGATTACTCTTCATGGCGG
TAGTCAATTGATCGTACGCCTGATCCGAACCAAGTATTGGATTCCTAAAATCAAGAATCT
GGTGAAGGCTGTGGTCAATCCGTGTAAGATTTGCACGATTTACAAGAAGAGACTCCAAAC
ACAGTTGATGGGCGACTTCCCGACAGATAGAGTCTCCTTCTCGAGGGCGTTCACCTACAC
GGGTATCGACTATGCCGGCCCTTTCGAAATAAAAAATTATACAGGGAGAGCGTGTCTCAT
AACGAAGGGATATGTCTGTGTGTTTGTGTGCTTTTCCACGAAGGCTATCCATTTGGAACC
CACTTCCGATCTAACAACCGAGAAATTTCTAGCGGCCTTTGCTCGTTTCGTAGCGAGGCG
CGGTTGTCCTCAGCGGGTCCATTCGGATAATGGTAAAACCTTTGTGGGGGCGGCAGCTTT
GATTTCCAGGGACTTTCTCCAAGCCATCAAAGAGTCCGTGACTGATGCATATAGCCACCA
GGGACTCGTATGGCGGTTCATCCCACCAGGGGCTCCACATATGGGGGGTTTGTGGGAAGC
AGGGGTGAAAAGCTTCAAAACCCTGTTCCTTAAATCGACGTCAGTCCGCAAATATACATT
TGAGGAGCTGGCGACGCTTCTCGCTAAGATTGAGGCTTGCCTCAACTCTAGACCCCTCTC
CCCTATGTCCGAAGATCCCTCAGATTTGCTGGCCCTCACACCAGGCCATTTCCTTATTGG
AGGGCCGTTGCTTTCCACGGCGGAACCCGAGATAAAGGGCGAAGCCAAGTCGATAATAAA
TCGATGGCAACACCTCAAGGCACAACATCAGCAGTTTAGTGCACGGTGGAAAGAGGAGTA
TCTTAAGGAACTCCATAAACGAAGCAAATGGCAATTTCCGACCAGGAATCTCCAAGCCGA
CGATATGGTAGTTGTCAAAGAGGACAATCTACCACCGAACGAATGGCGGCTCGGCAGAAT
CGTTTCTGCCTTTCCAGGAGCCGACGAGCGCATTCGAGTCGTCGAGATCCGTACGTCTCG
CGGCACCATAAAACGCCCTGTCCACAAAGTTATTCTGCTACCGATGGAGGACAAAGAGTC
CTCCGTTCCTAGGGATTAGGGCACTTCCCCCATTCCGGGGCCAAAATAGTAGTCGGCTCA
TACTAAGCTTCTACATTTCTTTTATTGGCAGACTTACTCACTTCCTCCAATAATGGCTCC
TCGTCCTCGTGCCACCCAGTCGTTGGAGAGCAGACGTACTCGAGGTATTAAATCCTACCG
CTGCCGAGTCTGCTCTGGAATCCATCCTCTTCGAAAGTGCACGAGGTTCCACAAACTGAG
CGTTGAAAAGCGCCTTCGGGCAGTACTTATTAATAAGTACTGCTCGAACTGCCTCGCCCA
TCAGCACTCAGGAGGAGACTGTCGCAGCCAAGAGGGATGCAAGAAGTGTGGAGGAGACCA
CCACACCCTACTCCACATGCACGAGGTCCTCCCCGCTCCGAACCCGGCAGCGCTACCAGC
TCCGACGCGCAGAGAGCGCCATCCCGCTGCACCTCGTCCGGTCCGGATTTCCCGCACTCC
GCCACCAGCCCCAGTCGCCAACAATCGCCCGCGTCAGCAGCAGCAGAAGGCTGTCCCCAT
ACTGCCTACAGCCATCGTCGTGCTGGACACGGGCTCGAAGACCTTCGAGACCGGGGCCAT
GATCGACCCATGCATGCCGGTGAGCAACATCGACCGGTCGTTAGCGGCTGCGTTCCGGCT
GCCCATCACTCGGCTGGGGGGCAACGAGATCTGCTCGGTGACACTCCGGTCCCGAACCAG
CACCTTCCGACTCAACGTCGTCCTGAAGATCGACCCCAGCCTAAGGATCCGGACACCCAT
CCGAGCTCTGAGCGACGCCGCCAGGGCCAAGTTTGACGGTGTTCGTCTCGCGGACGAGCG
CTTCCACCGGCCGGCCTCCATCTCCCTCGTGTTGGGATCAGATGTATATGCCAATTTGAT
CCAACCGGGGTTCCTAAAAATTGAGGATGGGTTGCCCGTCGCGCAGAACACGGTGTTCGG
ATGGACCGTTTCTGGAACGTGCGCGAAATGAAGAGGACGATCCTGATGTCTAGCCGGCCA
GGGATACCTTTGCCTACGCAAGGGGGGGGAGAATGTTCACGCCAGAAGGGCGCAAACAGT
TGAGCGGCAGTGTAAGCGGCCAATGCTTGTACTCGAAGCTCCTCCACGGCTCGCAAGCAC
CGCTGCTCGCGCTCTCCTTCTCTTCTCCCGCTCTCCTCCCTTCCCGCAAGGTATTCACCA
CTCCGCGGTCCCGCGGTATTTCTACTGTTAGTGTTAAGGTAGTTGTAATTTACCAGTGCG
TGAATAAAGAACGAAAGGTTGAAGTCCACCCCGCGCGTTTTAATTTCGGGAAAAATTTCA
GCAGCCGCCGCAGCAACCACAATCAAAGGAATCTTTCCGCCCACTCCATTTCA
>20_NC-4_1
TTTAGCTATTGAGCTTTTTCAATAGCTGTTGCGAATAAAAAATAGCCGAAGAAAGTTTGT
TTATTTTACGATACTGTTTATTTCGCGAATTGTTTACGGCAGCTAGGGCCGACAAAGAGC
TATATCGAATGCACAAGTTTAGTCTCTTCCGACAAACGAAGAAGTGGCAATTGGCCGGAC
AGACTGCCGAAAATTGCAGCGCCAAGCTTAACGTAGGTATATAACAAAAAGAACAAGGAA
TGAGCGCCGTACAGATAAATGCGTGCGAGAACAGCGGCTTGCACTATGGGCATCGCAACT
GCTGTCACTGACTAATTCGGCTTACAATATTAAAGAGTATAAGATTAGTCTACTGCACAG
TTTTGGCGGCTGCATGACCCAATATCCTCCACCCGTTGGAAGCTTGGCTTCCAACAGAGT
CCTCAAGAAAGGGCAGACACAGCTTGGTCACTGCCCGCCTTATTACTCCAGACGCGGTCC
TCAATTCTGCAACTCGAGCGACGTCGTCTCTGCCAGGAATCAGCCGCATGACTCTCGCCA
AAGGCCATCTCATTGGGGGTAGATTCTCGTCCTTAACAAGAACGACGTTGTCCACGGCTA
CGCCAGGCTTTGGGGTGCGCCACTTGGAGCGCTGCTGGAGCAACGTGAAGTACTCTTCCT
TCCATCGCGACCAAAATATTTGCTGAAGAAAGGAGATGCGCTGCCAAGAGTGAAGCCGAT
TATAGTTTAGGCCCGTTTTATCTGGCTCGTCAAACGACGAAGGCGGACCACCATTGAGAA
AATGCGCCGGAGTGAGGACGTCCAGATCGGCAGGGTTCTCTGAAATGGGAACTAAAGGTC
TGGAGTTAATAACTGCCGAGATGTGGCACACCAGCGTCCTCAGCTCGTCGAAGGTCAGAA
CCGCCGTACCCACAGCGCGGTAGAAATGATGTTTGGCTGTTTTCACCGCTGCTTCCCAAA
GTCCACCGAAATGGGGCGACCGTGGAGGGATGAACCGCCAGTCAATCGTCTCCGAAAGGC
AAAAATTCTGAACGGAGCCTTGATGCTCGCTGCTGAGAAATAACTTTCGAAGTTCCAGAA
GTTCATTTTTGGCGCCGACAAAGTCGGTGGCGTTGTCTGACCAAATTTGCTTCGGTTTCC
GTCGGGTGCATATGAACCTCTTGAGTCCGCACAGAAAGGCAACTGTCGAGAGATCCTCGA
TCAGCTCCAGGTGCACTGCCTTGGTTGCAAAGCATATAAATAAGCAGACGTAGCATTTAA
CCGCGGGCTTGTTGCGAGTATCCGACTTGTGAAGGAAGGGTCCACAGAAGTCTATACCAG
CAACCTCAAAAGCGTGAGATCCTTCCAAGCGCTCCATGGGAAGGTCCGCCATTATGTGCT
CTATCAGCCGCGGCTTAATCCGAAAACATCTGATGCACCTGTTCACGGTCTTGGTAAACG
TCTTCCTCCCCCCAATAGGCCAATCTTGGGATCGAATCCAATGACGAATTCTGGAGGCGA
CTGCCTACTCTAAGAAGTCCAAATTGATCCAGCAACGGGGAGAGGGAGGATATGGGACTA
GACGAGGAAACTCTTCCCAGCGTTTTTAGGGATTGCAGGTCCTCCCATAAATGCGCGCGC
TGTCAAGTACCCTCTTGAATGTGTCTCAAACACTCGTTGCAGTGAGGGGTAAGAATTTGC
AAATTTGGAGCTAGCAATTACATCCACGTACGGCGATTTTGCGATGAACACACTTCGACG
AAGCTCAAGCACCGGTTTGTCAGGACAAACAGCTGTTGGCCAATCTCTTTCAGGCTCCGT
AAGATAGGCGGGTGAGTGACGATTCACTAAGCTCAGACGGCAGGGAACCTCTGGATAAGA
TGTCAGCCGGATTTAACGCTGTTGGAACATAACGCCCAGCCGTGACATCTGTCAGCTCCT
GAATGGCAGCAACCCTATTTGCCACAAACATGTTGAACCTGGCGGGCTCATCTCGGATCC
AGGAAAGTGCTACCGTCGAGTCGCACCAACAATAGTAGCGTCATTTAAATATTTTCAAGC
CAACTATTTCTCTCGTGATTTTAGCCAGAAGATCCGCACCACAAAGCTCCAGCTTTGGTA
CTGTTATGGTCTTCAACGGAGCTATGCGCGACTTCGAACAAAGCAAATGGCTAAAACTTT
GATTCCCTTTAGAAACCACATAAACGCAGGCTCCATAGGCATCAATGCTTGCATCACAAA
AACCATGCACCTCAAGACCAGACTGTGCGCTAAACACGAACCGAGGGAAACTAACATGAC
TTATTATTTCAAAACTGCGACATATATCAAGCCATTTCGTGTTATGAGTTTCCTGGAGGC
TTTCATCCCAGGACAGCTTTTCCTTGCAGAGCTGCTGCAAAAAGATTTTACACCTTGTGA
TTACCGGACCGACCAGGGCGAGAGGATCGTAAAATTTAGCAATCGCAGACAAAACCAAGC
GCCTGCAGGGTCTCAATGGCGACTGAAAGGCGTAGAACGAAGTCGGAGGCGGGATCCTAA
GGGAGACCTAAAGTTTTGGTGAAATCGCTACCATCTTCAAACTTCATGAATGACTCCTTG
TCCTCGGCGGGCACACCCTCCAGCACAAGCGGAATGTTAGAGCACCATTTCCTTAGCTTG
AGCTTGCCCTTCGCAAGAATGCCAGCCGTCTGCTGCATTATGCTGATAGCATCCTTTACC
GTGCCTGGGCCGGAGATAAGATCATCCACGTAAAAATCGCGCCGAAGGATTTCTGATCCA
ATGGGAAACGATGCCTGCTCATCGATTGACAACTGCTGCATAGCCCTTACGGACAAGAAG
GAGGCTGGTTTGGTGCCGTAGGTAACTGTGTCGAGTTTGTATACTTGAAGGTCATCGATC
GGGGAGTCCCTCCATACAATGCACTCCAAATAGCTATCTTCTTGCGAGACCCTTACACAT
CGGTAAATTTTACATATGTCTCCTGTAATGGCAACTGGGTGTGAGCGAAATCGAATTAGG
ATGTGAAATAGCTTAGGCTGGATGACCGGGCCAGCCATTAACACATCGTTAAGCGAGTAA
CCAGTGGAAGTTGCAGCTGATCCGTCAAAGACAACGCGACGCTTGGTGGTAGTGCTATCC
TCCTAAATGACGCAGTGACATATGTCCCAGATCACGATATTCCTTCATGAACGCCGCATA
TTTAACCGTCAAGCCAGGGTGCTTTGTAAGCTTCCTTTCCAGCGACAAGAATCTCCGCAA
AGTCTGAGGATAGGAATCTCCTAAAGAGTCCAAATGGAGTTTTAGCGGCAACCGTACCGA
TTTTTTAACAAAGTGGGCCTCGCAATCGAACTCCTCCTTAGTAGCTTGAACTATTGGGCC
GGGACAATTTTCTACCTCCCAAAAGCGCTGCAGAAGTGAATCAAGTTCAACATCAATGCT
GATTTCCTTGCTGGCTGAAAAAGGAACGAGTGAAGCTATTAAGGCGCTACCGCAAGGGCG
CGCGCAGCCTCCATACACAACCCAGCCCATACGAGTTTTTTGAAGCAGGGGCAGTCCTGG
CAACAACCTTATCTGACCTACGCACAGCAGTTCATAAAACAGGCTAGCTCCTATTAACAG
GTCAACACGCTGAGCTTTATGAAATTCCGGGTCGGCAAGCTGCAGGTTTTCTGGAATCTT
TTAGTCCCCAATGTCCACATTAAAACTTGGCTGGCGATCCGTGATATTGGGAGCGATAAC
TGCTGTTATGCTCGTTGAGAAATCCGAAGAGACAGACCGAATCGCAATTCCTACCGAGAA
TCTATCAGTCGCGAAATTGGAATCCCCGATTCCAGTGACGGAGCCGGACGACCTCGACCT
CTTAAGTTGAACGAACAGACCGATTCTGCACTAGAACGGTTGCAGTGGCTAGCAGCACAA
GGTCACTACCGAGATCCTGGGCAATTAGAGTAGAAGAAGTCGAAAGCGGGGCAGAAGGCT
CAGTGCGGGAGCTTGAAGAAACCGGAACATGTGGCTGCGAGGAAGGCGGACCATCTAGAT
GGAGCAGCGTATGATGCCTGATTCCACAGGTGCGGCAGCTCGAGCTGCATTGCCTTAGCT
GATGACCTGCCTTTAGGCAATTTAGGCAAAGTGCTAGTCTCTTGAGTGCATGCAACCAAG
AGAATTTTGGGTGGTAGCAGCTAGCGTCGAACGATTTCTGCCCACCTGAACGCCTGGCGC
ATAGGTTGCCATGGCGCAATCCCCGGCCTCCAAAGTCCTACATCGCTGCTCCAGGAATGC
AGCCAACGATTCCCACGACGGAATAAGGTTGGCAAAGACCGGATCCTCCAAGCGCTCCTC
CCACTTAGCTTGGCTCGACGCATCCAGCTTTTGCAGCAGCACTTGCACTATGATGCAGCC
AGCGATTTGCTCAGTGGTGCCCAAACCCTTCAATGCACGAATGTGATCGTTAAACTTGTC
CGACAATTCCCGAAGCGATGCCACTGAACCATTCCGTACTACCTTTAAACCCAGAATCTC
GGTTATGTGCGCCTGAAAAACGAGACGCCGATTATCAAAACTTTTTGAAGCAACTCTAAA
GCCGCTTCGTAATTGCTGTTTGAAATCTCAAATGATCGGATAGTTTCCAGCGCTGAATTC
CTCAAACATGACCTCAGATGTTGAAATGTCTCAATGTTGGAGAGGTCCGGATGGCTGTCG
ATTATGCTCGTGAACACGGATTAAAAATCCGCCCAGTTTGCGTAGCCTCCGCCAAACGTT
GGCAGCTGCACAGGCGGCAACGGCATCGGCCTCGGCCGCGGCTGCGTTTGAGGTCCACTA
CACTGGTGGGGCACAACACCTTCCGCAAGCGTTGAGTGCGACGCGAAATGCACATTGCGT
TTGGCTATTTCCGAGCGCACACTAGCCTTGAATTCAACGATGAATTCATCGAAACTATCG
CTCATCTCACTGCCAATTTCGTCGAAATCCAATTTCTCCAGTTCTGTATGCAGAACATTG
AAGGCACTTTGCAGCTCATCAATCTGCTCCAGCCTCACCGTAAGAGTGGGTTCGTCGTAT
CCGCTTAGCGTCTCATTAGACAGCGACGTCTGTAGCCTCTGCAACCTGCTGAACAGCGCA
TTGGCTTTGCGCTTTAAAAAGATCGCCCTGTTTTTGTCACCTTCAGCGGGCATAGCAACA
ATCGCCTTTAATTCGGTTCAGCAGGAAGATGAGCACAAAATAAATGCCGAAAATGCAAGC
GGAGTCAATGCACGTAAAGATATATGTAGCAATGTATGTATGTATGTATATATGTAATGC
TAGCTCGCTTAAACACAGCCACTATCACCGAAATCACCACTCACTTGTCCAACCGAGTGC
GATTTAATGTATTTATATTTATTTATAAACGGGATAAGTGCATTAATTAATGCATGCAAA
TTAACACTATCACGTCGGGGTCACCAATGTTTAGCTATTGAGCTTTTTCAAAAGCTGTTG
CGAATAATAAATAGCCGAAGAAAGTTTGTTTATTTTATGATCTTGTTTATTTTGCGAATT
GTTTACGGCAGCTAGGGCCGACAAAGAGCTATATCGAATGCACAAGTTTAGTCTTTTCCG
AATAACGAAGAAACAA
>21_NC-3_1
TGTTCACACATGAACACGAATATATTTAAAGACTTACAATTTTGGGCTCCGTTCATATCT
TATGTAAATGAATCGAGAGCGATAAATTATATTTAGGATTTTGTTATCTAAGGCGACATG
GGTGCATTGCTCAAAAACATGTAATTTAAGTGCACACTACATGAGTCAGTCACTTGAGAT
CGTTCCCCGCCTCCTAAAATAGTCCCTTAGTGGGAGACCACAGATAAGGTCCTCGCCGCT
CAAGATAGGCAGATGTGCCCGAGCGTGGGACCTCGATAAGGCGGGGACTATTTACTTAGG
CCTCTGCGTAGGCCATTTACTTTAAGATGCGATTCTCATGTCACCTATTTAAACCGAAGA
TATTTCCAAATAAAATCAGTTTCTTACAAAAACTCAACGAGTAAAATCTTCTTATTTGGG
ATTTTACATTTGGTCAATCGAGCCTTTAATCGACTCTGCAGTTTCCCCCTACCAAAGGTA
AGGAACTCAGAGAAAGGCCAGCTCCTTTAAGCATCTTACAGCTAAAGGTAGCAAAAATAA
GTAACTCTTGTTTCCCCCTACCAAAGGTAAGGAACAGAGTATAAATATAAAAAGCAAAAG
ATACAAAAGAATCTTTTATGTTTTAAAACAAGCACCTTATAGTCTATAGCTAAAGGTTGC
TTTGTGTACCATTATAAATTGTGGTAAGGCGTGCTTGAGGCCATACATCAGCAATTGTGA
AATTAAAAAGTGCATAACAAAAGTGCCTTATAAATGCTCTAATAGCATTAAATCAGCTCA
TAAATAGAGTGCAGTGTATATGCCATAAGAGCATAAATTAAATAAAAAGTGCCTGAAAAC
AGTGCCTTATAAATGCTCTAATAGCATTAAATCAGCTCATAAATAGAGTGCAGTGTATAT
GCCAAAAGAGCATAAATGCCGAAATAAATGGCTAAAAAACAAAAAATCTGACTGGACTAC
AAAAATAATAAAACGTGCCAAAAAAAAAAAAAAAATCATCTTTAAACATCGACGGAGCCT
TAAAGAAGAGAAGGAAGTCAAATTCAAAGGAGCCTCTACCAGCAGCAGAAGCAGCAACAA
CAGCAGCAGCAGAAGCAGCAACAGCAGTAGCAACAGCAGCAACAACAGCAGCAACAGCAG
CAGCAACAACAACGACATCAGCTAAGTCAAAACAAGAATTTTCTGTTTATCCAAACACAC
ATATATATATAAATACATATAAAATACATATACACGTACTATATATATTAAGAAATTACA
AAAAATTTTCAAAATGATGTCAGAAAAGACTATTCAATTCCTTAAGAAGCAGTCCGAAAT
TATTTTGGAAATTAGAAAGTTGGAAGTAAAACCAACATTAACAGATGTAGAAATTCTAAA
ATTAAATGAGCTTCAAAAATGTTTCATTGCTAATCATAGCAATTTGTTAAAGATCGGCGT
TGTCGATCATGAATATTTTAACGCGAAGCAGTATGATTTAATAATGATGGTGTTAGAAAA
AATTAAAAATAAAAATGAAAAAATTAAGGGCGAGTCGGTAGAAAACACTTTCCCTAAATC
AAACACTGTCCCTAAATCAAACCCTCCCCCTACATTAAACCTTGAAATGCGTGGTCACCC
TGAAAAAGAGGGTATAGCACAAAACAACGCTTTAAAAGTAGAGCAGGCATTTCGTAATAA
TGTTGGCCAATTTCGAGTATATCTAGAAGATACGTCTAAACTAATAGACAGTAGTCCAGA
TTTCCTTAAAATAAGGAAAAATAAAATTGAATTTTTATGGCATAAAATAGATAACCTGAT
TGAACAGGTGAATAGTCATTTTGAGAGTTCGCTATTCGAAGAAGAAATTAGCGAACTTGA
ATTTGACAAACAAAATATTCTTACAGCCATTAATAGTCGACTCAGTGGCACAATAAATAA
AGCTGAAATGTCGACGGTTGTTAAGGCGGAGGAGTTACCAACCCTGCCTAAAATACAGAT
TCCCACTTTCTTTGGTGATTCCAAAGAATGGGATCTTTTTAATGAACTCTTTACAGAGCT
CATACATGTGAGAGAGGATCTCAGTCCTTCTCTCAAATTTAATTATCTAAAGTCAGCATT
AAAAGGAGAAGCCAGAAATGTGGTTACTCATTTACTGCTCGGCTCTGGAGAAAATTATGA
AGCCACTTGGGAGTTTTTGACCAAGCGATATGAGAATAAAAGAAACATATTCTCAGATCA
TATGAATAGGCTTATGGATATGCCAAATTTAAATTTAGAATCCAATAAGCAAATAAAGAC
ATTTATTGACACGATTAACGAGTCAATTTATATTATAAAATTAAAGGCACAATTACCAGA
AGATGTGGATGCAATTTTCGCTCACATAATTCTTCGGAAATTCAATAAAGAATCACTCAA
TTTATATGAAAGCCATGTTAAAAAGACAAAAGAAATACAGGCACTTTCTGATGTCATGGA
CTTTTTAGAGCAAAGGCTCAATTCTATATCATCATTCTCACAGGAAGTAAAACCTGTAAA
GAAAATGATTAATAATAACAAGAATAAAAATTATAGTGACAATTGTGCATATTGCAAACT
ACCAGGGCATTATTTAATTCAATGCCATAAATTTAAAATAATGAATCCAGCAGAACGGTC
TGACTGGGTAAGAAAAAATGGGATTTGCCTAAGATGTCTGAGGCATCCGTTTGGTAAAAA
ATGTATAAGCGAGCAGCTTTGTTCGACTTGTCGTAAACCTCACCACACGTTACTTCACTT
TGCAGGTCATAATCCAGAAAAAGTGAATACGTGTAGAACAACAGGTCAAGCCTTGTTGGC
CACGGCCTTGATTCAAGTAAAGTCGAGGTATGGAGGCTTTGAACAATTAAGAGCATTGAT
TGATAGTGGCTCTCAAAGCACAATTATTTCAGAAGAGTCTGCACAGATTCTAAAATTGAA
AAAATTTCGGTCTCATACTGAAATAAGTGGAGTATCTTCCACAGGAACGTGCATCTCCAA
GCACAAAGCGGTTATTTCGATAAGAAATTCTCCGAAAAATTTAGAAATTGAAGCAATTAT
TCTCCCAAAACTTATGAAGGCACTTCCAGTCAACACGATTAATGTTGATCAGAAAAAATG
GAAGAACTTTAAATTAGCCGACCCCGATTTTAATAAACCGGGTCGCATTGATTTAATCAT
TGGAGCAGACGTATATACTCACATTCTGCAAAATGGAGTTATAAAAATAGACGGTCTCCT
TGGGCAAAAAACTGATTTCGGGTGGATAGTTTCTGGATGTAAAAAATCCAAAGGAAAAGA
AACCATTGTAGCCACAACAATAGAAATAAAAGAGTTAGATCGCTACTGGGAAGTGGAAGA
AGAAGAAAAAGATGATATCGAGTCTGAAATCTGTGAAAATAAATTTATCAAAACGACAAA
AAAAGATTCAGATGGGCGATACATTGTGTCAATTCCATTCAAGGAGGATGTCACCTTAGG
AGATTCAAAGAAACAAGCGATAGCTCGTTACATGAATCTGGAGAAAAAACTAAAAAGAAA
TGAAAAACTTAAGGTTGACTACACTAAATTCATGAATGAATACATGGATTTAGGACACAT
GATTGAAGTGAGTGATGAAGGCAAATATTTTTTACCGCACCAGGCAGTGATTAGAGATTC
AAGCCTTACGACCAAATTGAGAGTAGTTTTTGATGCTTCAGCAAAAACTACGAATAACAA
AAGTTTGAACGACATAATGTGGGTTGGGCCACGAGTTCAAAAAGATATTTTTGACATTAT
TATTAAATGGAGAAAATGGGAATTTGTTGTTTCGGCAGACATTGAAAAGATGTACCGACA
AATTAAAATAGATAATAATGATCAAAAATATCAATATATTTTATGGAGAAATTCTCCAAA
AGAAAAAATTAAAACATATAAATTAACCACAGTCACTTACGGAACTGCATCTGCACCATA
TTTGGCTACCAGGGTTCTGGTAGATATTGCAGATAAATGTAAAAACCAAGTTATTAGTGC
AATAATTAGGAATGATTTCTATATGGATGACCTAATGACTGGAGCTGATTCGGTAGAAGA
AGCTAATAAATTAATAACATTAATTCCCCATGAATTGCAGAAAGTTGGATTCAACTTAAG
GAAATGGATTTCCAACAATTCCAAAATATTAACCACTGTGGAGGACACAGGGGACAATAA
GGTTCTCAATATTATCGAAAATGAATGTGTTAAAACTTTAGGACTAAAATGGGAACCTCA
AAAGGATTTATTTAAGTTCAGCGTAAATTGTAATGATGAATCAAAAAATATAAATAAGCG
CGTTGTGTTATCAACACTAGCAAAAATATTTGATCCGTTAGGATGGTTGGCACCAGTCAC
GGTTTCAGGAAAACTTTTTATTCAAAAACTTTGGATAAATAAAAGTGAATGGGATCAGGA
ATTATCCATAGAAGATAAAAATTATTGGGAAAAATATAAAGAAAATTTAATAGCTAGCAA
AAGTAGAGTCAACCCTATAAAAAATAGGAAGACAATTCCCAAACTCGAGCTGTGTGCAGC
TCACCTGCTTAGTGAATTAATCCAAAGACTAAAAGGATCAATTGACAATATAATGGAGAT
CTATGCTTGGAGTGATTCCACGATTACCTTAGCATGGATTAACAGTGGTCAAAGTAAGAT
CAAATTTATAAAAAGAAGAACGGATGACATTCGGAAATTAAAAAATACTGAATGGAATCA
TGTTAAGTCAGAGGATAATCCAGCAGATTTAGCATCCAGGGGAGTGGATTCTAACCAGTT
GATCAACTGTGATTTTTGGTGGAAAGGTCCGAAATGGCTAGCAGACCCAAAAGAACTTTG
GCCTCGGCAGCAGTCTGTAGAAGAACCTGTCTTAATAAATACGGTATTAAATGACAAAAT
AGATGATCCTATTTACGAATTAATAGAAAGGTATTCCAGTATAGAAAAACTTATACGTAT
AATAGCATACATAAATAGATTCGTGCAGATGAAAACAAGAAATAAAGCCTATTCATCAAT
TATTTCAGTAAAGGAGATAAGAATAGCGGAAACAGTTGTTATTAAGAAACAACAAGAATA
CCAGTTTAGGCAAGAGATAAAGTGCCTTAAAATCAAAAAGGAAATCAAGACAAATAATAA
AATATTGTCATTGAATCCATTTTTGGACAAGGATGGGGTTCTAAGAGTTGGAGGAAGATT
GCAAAATTCCAATGCAGAATTTAATGTTAAACATCCAATCATTTTAGAAAAATGCCACCT
AACAAGCTTATTAATAAAAAATGCTCATAAGGAAACATTGCATGGAGGGATAAACCTAAT
GCGAAACTATATCCAAAGAAAGTATTGGATTTTCCGGTTGAAAAATTCGTTGAAAAAGTA
TTTAAGAGAATGTGTAACGTGTGCAAGGTATAAACAAAATACAGCTCAGCAAATAATGGG
TAACTTGCCAAAATATAGAGTGACGATGACATTCCCGTTTCTTAATACTGGAATAGATTA
CGCAGGTCCTTATTATGTTAAATGTTCAAAAAATCGTGGCCAAAAAACATTTAAAGGATA
CGTTGCTGTATTCGTTTGCATGGCCACCAAAGCCATACACTTAGAAATGGTAAGCGATCT
AACTTCAGACGCATTTTTAGCAGCACTCAGAAGATTTATTGCTAGACGGGGAAAATGTTC
CAATATCTATTCAGACAACGGAACAAATTTTGTAGGAGCTGCAAGAAAATTAGATCAAGA
GTTATTTAATGCAATACAAGAAAATATAACGATTGCAGCGCAGCTTGAAAAGGACAGGAT
TGATTGGCATTTTATTCCCCCGGCAGGACCTCACTTCGGAGGTATTTGGGAAGCTGGAGT
TAAGTCAATGAAATACCATTTAAAGCGTATAATCGGCGACACTATTTTGACTTACGAAGA
AATGTCAACTCTTTTATGTCAAATAGAAGCATGCTTAAATTCAAGGCCATTATACACTAT
AGTTAGTGAGAAGGACCAACAAGAAGTTTTAACACCAGGTCATTTTCCAGGAAAACGGTC
AGGTACGGAACTTAAGGAGGTGTATACACTGTTAACAGCCAGGGGTTTATTCATCGACGA
TAAATTGATCATTAGTGCAAAAGTGCCTCTGTTTAGCAGGCATCCATCCAAATTGTTCAG
GCTTATTCCGGTGCCAATTCGAAATGAAGATCGGATAATAATGGTGCATACAACGTCCGA
ATATTTAATTTATAATTTTGAGATAGATTCCTATCACATAATGACGGAAGCCACATTAAA
TCAATGTCAGAAATGGCAACTAAATAAGAGAATATGCAAAGGAAGTTGGCCCTGGAATTC
AGCGAATGATAATGCATGTGAGATTCAGCCTCTAAAGCCAGATAAAGCGGCGAACTGCAT
CTATAAAACAGTAGTCGACTCTAAAAGTTACTGGGTAGAGTTAGAAAAGAAAAGTAGTTG
GTTGTTTAAGGTTCCTGCGAATTCAAAAGTCCGTCTGCAATGTACTGGCTCTCAAATTGA
ATTGTTTGATTTGCCTCAGCAAGGAGTTTTAAGCATTGCGCCATATTGTACGGCAAGAAC
CGACGATAAAATTCTAGTTGCCCACCATAACATTCAGTCCGAAAGTGAAGAATTATTATC
AACACCTTATATAGGAGAAGTTAGTGAAGCGCCGAAGATTATTTGGGATCCGCTGAAACT
ATCAATATTAAATCATACTGAGGAATTTGAACGATTGAATAATGAAATTAAATTTATGAA
AGAGAACCATCAAAAATTGAAAGATTTACATTTCCATCATATTTCCGGACATGCTGGATT
AATTATTGCTTTAATACTAATGATAGTATTAATAATATATTTCATACGGAAATGTGCTGT
GCAACAAAGAATGCAAGCAATAACCTTTGCAGGTCCGTTGCCAGTACTATAAATATCAAT
AGTAAATAAACAATAAAATAATATAACAAATAAAAATATACAGTCCACTATATCGTTGTT
TAATAGAAAATGTACTTCTACATAGAAAAAGCAAAATGTTTAAAATAAGTTAATTGAGTA
CAAATTGTTGAATTAAAAATAATATAAACCATAATTGTAATCCAATAAAATTAAAAGCCA
GAAAAACTAGGCCCATTGAAATCTTAGTTGCAAAATAAATGAACATACAGTTTGTCAAGA
AACTGTTTACACACTGTGAAATAAGTTGAATTTTTGACTTTAAAGCTAAAAATAAAGGGT
TTTTTGCTTAATTAAACGCCATTTTTTTATAAAATATAATTAAACAATATTTATTTTACT
TATAAATCAAAAAACAAATTAAAAATATTAAATATACAAGAAAATAAACAACAAATTCCA
AGTTTACACACTTTTGAGACTGTCAAGAAACTCTTTACACAAAACACTAAATCGAAGTTT
AATCCTAAATTTTTTAATTATTTTATTAAAATTTTAAAAGTTTTGGTATGTAGTATGTTC
CCCATTGGCTTTAGCTACAAGTTGAAGCCTTTTTTTCATGGATTGGACAAGTTTTTGCAG
GTCATATTCAAACGGGATCTTTTCACACTCTTCGACTATTACAGTCATAAGCTGTTGTTG
TGTTTTAGGTCCCTTTTTGCCACCTTCTTCTTTAAGTAGGTCCACAAATTTTCAATGGGG
TTCAGATCAGGACTCTGAGGGGGCGTATCGATCACTTTACCACAGTTACAAAGGCGCCAG
GTGCGTACATTCCACTCTTTGTTTCTGATCATGTCCTGGTAAAACTTAAGATTTGGCTTG
TTGTTGCTAACTAGACCGAATTTTTCTGCACTGGCCTTCAAATTTGTTTTTTAAGATTCC
TAGATATTGCACGGCATTTATTGTGCTCTCAATTAAGGCTAGTTTTCCCACTCCACGGCT
GGTGATACAGCCCCACACCATCAGTGACATTTTTCCAAATTTTATCGTTGGAATGATATT
TTGTTTTTCTAGCGCACTCAACGGTTTGCGCCATACTCTGCTTGGCCCGTCGTTATAAAA
GAGCATCATTTTTGTTTCGTCACAAAATATGACGTCATCCCAGTACTCTTCCGCATGATC
CATCATGCTCACAGCGAATTAATGACGCTTTTCCATATTGGCATCTGATAGCAAAGGGTT
TTTCCTTGCAAATCTTGAAGAGTACCTATGGCGTAGGATGACTTGGCGCACAGTTTCGTG
TGACACAGTTAGGTGGCATTCTTGCCTGATATCCAGAGCAAGTGATCTGACCGAGATTCG
GGGGTTCGCAATCACTATTCGCATAATAAAGCGGTCTACACGCTTTTTAATTTTAATTTT
CCGCCCACCACCACTCTTAGGTTCAAGCCTGCCCTCTTTTTCCGAGCCTTTTAAAACATT
GTAGACGGTCTTACGGGATGCAGGAAACATTTATACTAATTCTGGAAAAGATTTTCCCAA
CTGGTGGTTATAGTTTATTAATTGGGTAACTTCAAAAGTTAATCTCTTTCCAGGCATTTT
ATTAAATTTAATAATTCGCTTTAAGCACGTTTGATCAGCAAAATTTCACAAGCAAAGTCA
ACAAATTTCAATAGAAGCGTTGTAAAAAGCAATGCAAAGCCAAAAATAACGGAAAAATCG
AGTTCGTTCTAAGAAAAAGAACAAAACAAAGTAGGAAAACAAAATGTGTAAAGAGTTTCT
TGACAGTCTCAAAAGTGTGTAAACTTGGAATTTGTTGTTTATTTTCTTGTATATTTAATA
TTTTTAATTTGTTTTTTGATTTATAAGTAAAATAAATATTGTTTAATTATATTTTATAAA
AAAATTGCGTTTAATTAAGCAAAAAACCCTTTATTTTTAGCTTTAAAGTCAAAAATTCTA
CTTATTTTACAGTGTGTAAACAGTTTCTTGACAAACTGTATATCAAATAAATACAGTCCA
CTACTGTTATAAATGCAACTAATATACTAATGTACATCTCAGCTTGCTGGCCCTTTGGCA
GAATGTTCACACATGAACACGAATATATTTAAAGACTTACAATTTTGGGCTCCGTTCATA
TCTTATGTAAATGAATCGAGAGCGATAAATTATATTTAGGATTTTGTTATCTAAGGCGAC
ATGGGTGCATTGCTCAAAAACATGTAATTTAAGTGCACACTACATGAGTCAGTCACTTGA
GATCGTTCCCCGCCTCCTAAAATAGTCCCTTAGTGGGAGACCACAGATAAGGTCCTCGCC
GCTCAAGATAGGCAGATGTGCCCGAGCGTGGGACCTCGATAAGGCGGGGACTATTTACTT
AGGCCTCTGCGTAGGCCATTTACTTTAAGATGCGATTCTCATGTCACCTATTTAAACCGA
AGATATTTCCAAATAAAATCAGTTTCTTACAAAAACTCAACGAGTAAAATCTTCTTATTT
GGGATTTTACA
>23_NC-3_1
TGTTCACACATGAACACGAATATATTTAAAGACTTACAATTTTGGGCTCCGTTCATATCT
TATGTAAATGAATCGAGAGCGATAAATTATATTTAGGATTTTGTTATCTAAGGCGACATG
GGTGCATTGCTCAAAAACATGTAATTTAAGTGCACACTACATGAGTCAGTCACTTGAGAT
CGTTCCCCGCCTCCTAAAATAGTCCCTTAGTGGGAGACCACAGATAAGGTCCTCGCCGCT
CAAGATAGGCAGATGTGCCCGAGCGTGGGACCTCGATAAGGCGGGGACTATTTACGTAGG
CCTCTGCGTAGGCCATTTACTTTAAGATGCGATTCTCATGTCACCTATTTAAACCGAAGA
TATTTCCAAATAAAATCAGTTTCTTACAAAAACTCAACGAGTAAAGTCTTCTTATTTGGG
ATTTTACATTTGGTCAATCGAGCCTTTAATCGACTCTGCAGTTTCCCCCTACCAAAGGTA
AGGAACTCAGAGAAAGGCCAGCTCCTTTAAGCATCTTACAGCTAAAGGCAGCAAAAATAA
GTAACTCTTGTTTCCCCCTACCAAAGGTAAGGAACAGAGTATAAATATAAAAAGCAAAAG
ATACAAAAGAATCTTTTATGTTTTAAAACAAGCACCTTATAGTCTATAGCTAAAGGTTGC
TTTGTGTACCATTATAAATTGTGGTAAGGCGTGCTTGAGGCCATACATCAGCAATTGTGA
AATTAAAAAGTGCATAACAAAAGTGCCTTATAAATGCTCTAATAGCATTAAATCAGCTCA
TAAATAGAGTGCAGTGTATATGCCATAAGAGCATAAATTAAATAAAAAGTGCCTGAAAAC
AGTGCCTTATAAATGCTCTAATAGCATTAAATCAGCTCATAAATAGAGTGCAGTGTATAT
GCCAAAAGAGCATAAATGCCGAAATAAATGGCTAAAAAACAAAAAATCTGACTGGACTAC
AAAAATAATAAAACGTGCAAAAAAAAAAAAAAAATCATCTTTAAACATCGACGGAGCCTT
AAAGAAGAGAAGGAAGTCAAATTCAAAGGAGCCTCTACCAGCAGCAGAAGCAGCAACAAC
AGCAGCAGCAGAAGCAGCAACAGCAGTAGCAACAGCAGCAACAACAGCAGCAACAGCAGC
AGCAACAACAACGACATCAGCTAAGTCAAAACAAGAATTTTCTGTTTATCCAAACACACA
TATATATATAAATACATATAAAATACATATACACGTACTATATATATTAAGAAATTACAA
AAAATTTTCAAAATGATGTCAGAAAAGACTATTCAATTCCTTAAGAAGCAGTCCGAAATT
ATTTTGGAAATTAGAAAGTTGGAAGTAAAACCAACATTAACAGATGTAGAAATTCTAAAA
TTAAATGAGCTTCAAAAATGTTTCATTGCTAATCATAGCAATTTGTTAAAGATCGGCGTT
GTCGATCATGAATATTTTAACGCGAAGCAGTATGATTTAATAATGATGGTGTTAGAAAAA
ATTAAAAATAAAAATGAAAAAATTAAGGGCGAGTCGGTAGAAAACACTTTCCCTAAATCA
AACACTGTCCCTAAATCAAACCCTCCCCCTACATTAAACCTTGAAATGCGTGGTCACCCT
GAAAAAGAGGGTATAGCACAAAACAACGCTTTAAAAGTAGAGCAGGCATTTCGTAATAAT
GTTGGCCAATTTCGAGTATATCTAGAAGATACGTCTAAACTAATAGACAGTAGTCCAGAT
TTCCTTAAAATAAGGAAAAATAAAATTGAATTTTTATGGCATAAAATAGATAACCTGATT
GAACAGGTGAATAGTCATTTTGAGAGTTCGCTATTCGAAGAAGAAATTAGCGAACTTGAA
TTTGACAAACAAAATATTCTTACAGCCATTAATAGTCGACTCAGTGGCACAATAAATAAA
GCTGAAATGTCGACGGTTGTTAAGGCGGAGGAGTTACCAACCCTGCCTAAAATACAGATT
CCCACTTTCTTTGGTGATTCCAAAGAATGGGATCTTTTTAATGAACTCTTTACAGAGCTC
ATACATGTGAGAGAGGATCTCAGTCCTTCTCTCAAATTTAATTATCTAAAGTCAGCATTA
AAAGGAGAAGCCAGAAATGTGGTTACTCATTTACTGCTCGGCTCTGGAGAAAATTATGAA
GCCACTTGGGAGTTTTTGACCAAGCGATATGAGAATAAAAGAAACATATTCTCAGATCAT
ATGAATAGGCTTATGGATATGCCAAATTTAAATTTAGAATCCAATAAGCAAATAAAGACA
TTTATTGACACGATTAACGAGTCAATTTATATTATAAAATTAAAGGCACAATTACCAGAA
GATGTGGATGCAATTTTCGCTCACATAATTCTTCGGAAATTCAATAAAGAATCACTCAAT
TTATATGAAAGCCATGTTAAAAAGACAAAAGAAATACAGGCACTTTCTGATGTCATGGAC
TTTTTAGAGCAAAGGCTCAATTCTATATCATCATTCTCACAGGAAGTAAAACCTGTAAAG
AAAATGATTAATAATAACAAGAATAAAAATTATAGTGACAATTGTGCATATTGCAAACTA
CCAGGGCATTATTTAATTCAATGCCATAAATTTAAAATAATGAATCCAGCAGAACGGTCT
GACTGGGTAAGAAAAAATGGGATTTGCCTAAGATGTCTGAGGCATCCGTTTGGTAAAAAA
TGTATAAGCGAGCAGCTTTGTTCGACTTGTCGTAAACCTCACCACACGTTACTTCACTTT
GCAGGTCATAATCCAGAAAAAGTGAATACGTGTAGAACAACAGGTCAAGCCTTGTTGGCC
ACGGCCTTGATTCAAGTAAAGTCGAGGTATGGAGGCTTTGAACAATTAAGAGCATTGATT
GATAGTGGCTCTCAAAGCACAATTATTTCAGAAGAGTCTGCACAGATTCTAAAATTGAAA
AAATTTCGGTCTCATACTGAAATAAGTGGAGTATCTTCCACAGGAACGTGCATCTCCAAG
CACAAAGCGGTTATTTCGATAAGAAATTCTCCGAAAAATTTAGAAATTGAAGCAATTATT
CTCCCAAAACTTATGAAGGCACTTCCAGTCAACACGATTAATGTTGATCAGAAAAAATGG
AAGAACTTTAAATTAGCCGACCCCGATTTTAATAAACCGGGTCGCATTGATTTAATCATT
GGAGCAGACGTATATACTCACATTCTGCAAAATGGAGTTATAAAAATAGACGGTCTCCTT
GGGCAAAAAACTGATTTCGGGTGGATAGTTTCTGGATGTAAAAAATCCAAAGGAAAAGAA
ACCATTGTAGCCACAACAATAGAAATAAAAGAGTTAGATCGCTACTGGGAAGTGGAAGAA
GAAGAAAAAGATGATATCGAGTCTGAAATCTGTGAAAATAAATTTATCAAAACGACAAAA
AAAGATTCAGATGGGCGATACATTGTGTCAATTCCATTCAAGGAGGATGTCACCTTAGGA
GATTCAAAGAAACAAGCGATAGCTCGTTACATGAATCTGGAGAAAAAACTAAAAAGAAAT
GAAAAACTTAAGGTTGACTACACTAAATTCATGAATGAATACATGGATTTAGGACACATG
ATTGAAGTGAGTGATGAAGGCAAATATTTTTTACCGCACCAGGCAGTGATTAGAGATTCA
AGCCTTACGACCAAATTGAGAGTAGTTTTTGATGCTTCAGCAAAAACTACGAATAACAAA
AGTTTGAACGACATAATGTGGGTTGGGCCACGAGTTCAAAAAGATATTTTTGACATTATT
ATTAAATGGAGAAAATGGGAATTTGTTGTTTCGGCAGACATTGAAAAGATGTACCGACAA
ATTAAAATAGATAATAATGATCAAAAATATCAATATATTTTATGGAGAAATTCTCCAAAA
GAAAAAATTAAAACATATAAATTAACCACAGTCACTTACGGAACTGCATCTGCACCATAT
TTGGCTACCAGGGTTCTGGTAGATATTGCAGATAAATGTAAAAACCAAGTTATTAGTGCA
ATAATTAGGAATGATTTCTATATGGATGACCTAATGACTGGAGCTGATTCGGTAGAAGAA
GCTAATAAATTAATAACATTAATTCCCCATGAATTGCAGAAAGTTGGATTCAACTTAAGG
AAATGGATTTCCAACAATTCCAAAATATTAACCACTGTGGAGGACACAGGGGACAATAAG
GTTCTCAATATTATCGAAAATGAATGTGTTAAAACTTTAGGACTAAAATGGGAACCTCAA
AAGGATTTATTTAAGTTCAGCGTAAATTGTAATGATGAATCAAAAAATATAAATAAGCGC
GTTGTGTTATCAACGCTAGCAAAAATATTTGATCCGTTAGGATGGTTGGCACCAGTCACG
GTTTCAGGAAAACTTTTTATTCAAAAACTTTGGATAAATAAAAGTGAATGGGATCAGGAA
TTATCCATAGAAGATAAAAATTATTGGGAAAAATATAAAGAAAATTTATTATTGTTAGAG
AATATTCGAATCCCAAGGTGGATTAATTCAAACAGTTCTTCAGTCATTCAGATTCACGGA
TTTGCGGACGCCTCCGAAAAAGCATATGCTGCAGTAGTCTATGCTAAAGTAGGACCTCAT
GTTAATATAATAGCTAGCAAAAGTAGAGTCAACCCTATAAAAAATAGGAAGACAATTCCC
AAACTCGAGCTGTGTGCAGCTCACCTGCTTAGTGAATTAATCCAAAGACTAAAAGGATCA
ATTGACAATATAATGGAGATCTATGCTTGGAGTGATTCCACGATTACCTTAGCATGGATT
AACAGTGGTCAAAGTAAGATCAAATTTATAAAAAGAAGAACGGATGACATTCGGAAATTA
AAAAATACTGAATGGAATCATGTTAAGTCAGAGGATAATCCAGCAGATTTAGCATCCAGG
GGAGTGGATTCTAACCAGTTGATCAACTGTGATTTTTGGTGGAAAGGTCCGAAATGGCTA
GCAGACCCAAAAGAACTTTGGCCTCGGCAGCAGTCTGTAGAAGAACCTGTCTTAATAAAT
ACGGTATTAAATGACAAAATAGATGATCCTATTTACGAATTAATAGAAAGGTATTCCAGT
ATAGAAAAACTTATACGTATAATAGCATACATAAATAGATTCGTGCAGATGAAAACAAGA
AATAAAGCCTATTCATCAATTATTTCAGTAAAGGAGATAAGAATAGCGGAAACAGTTGTT
ATTAAGAAACAACAAGAATACCAGTTTAGGCAAGAGATAAAGTGCCTTAAAATCAAAAAG
GAAATCAAGACAAATAATAAAATATTGTCATTGAATCCATTTTTGGACAAGGATGGGGTT
CTAAGAGTTGGAGGAAGATTGCAAAATTCCAATGCAGAATTTAATGTTAAACATCCAATC
ATTTTAGAAAAATGCCACCTAACAAGCTTATTAATAAAAAATGCTCATAAGGAAACATTG
CATGGAGGGATAAACCTAATGCGAAACTATATCCAAAGAAAGTATTGGATTTTCGGGTTG
AAAAATTCGTTGAAAAAGTATTTAAGAGAATGTGTAACGTGTGCAAGGTATAAACAAAAT
ACAGCCCAGCAAATAATGGGTAACTTGCCAAAATATAGAGTGACGATGACATTCCCGTTT
CTTAATACTGGAATAGATTACGCAGGTCCTTATTATGTTAAATGTTCAAAAAATCGTGGC
CAAAAAACATTTAAAGGATACGTTGCTGTATTCGTTTGCATGGCCACCAAAGCCATACAC
TTAGAAATGGTAAGCGATCTAACTTCAGACGCATTTTTAGCAGCACTCAGAAGATTTATT
GCTAGACGGGGAAAATGTTCCAATATCTATTCAGACAACGGAACAAATTTTGTAGGAGCT
GCAAGAAAATTAGATCAAGAGTTATTTAATGCAATACAAGAAAATATAACGATTGCAGCG
CAGCTTGAAAAGGACAGGATTGATTGGCATTTTATTCCCCCGGCAGGACCTCACTTCGGA
GGTATTTGGGAAGCTGGAGTTAAGTCAATGAAATACCATTTAAAGCGTATAATCGGCGAC
ACTATTTTGACTTATGAAGAAATGTCAACTCTTTTATGTCAAATAGAAGCATGCTTAAAT
TCAAGGCCATTATACACTATAGTTAGTGAGAAGGACCAACAAGAAGTTTTAACACCAGGT
CATTTTTTAATTGGAAGACCACCTTTAGAAATAGTCGAACCAATGGAAGATGAAAAAATC
GGAAATTTGGATAGGTGGAGACTTATCCAAAAAATAAAGAAAGATTTCTGGGTTAAGTGG
AAAAGTGAATATTTGCATACGCTCCAGCAAAGGAATAAATGGAAAAAGGAAATTCCTAAT
ATAGAAGAAGGGCAAATAGTTTTATTAAAGGATGAGAATTGTCATCCTGCAAGATGGCCT
TTAGGAAAGGTGGAAAAGGTGCATAAGGGGAATGATGATAAGGTCCGAGTGGCTAAAGTA
AAGATGCAGGAAGGATATATCACTAGACCCATTACTAAAATTTGTCCCTTGGAAGGAATA
AAGTCTGTTGACAAAAATGAGGCTGACCAAGAGCCAAAAAGACGAACTAGAGCGACATCG
GGAATGTCCAAGATCGGAATCATTATGGCAATGTTGTTGTTTGTGTTAAGTTGTCAAGTT
TCTAGCGCATTACCTAAAGATATAGCACCAAGATATTCTATAGACAAAATAAATAAAACC
TCAGCAATATATCTAGACCCGCTAGGAGATGTTGAGATTGTGAGTACTTCTTGGAATTTG
GTTATCTATTATAAAATGGATCCATATTTTAAAATGTTAACAAAGGGTAATGCGCTTATA
CAAAGTATGAGGAAAGTTTGCGAAAGACTTCATAGCTTTGAAGAGCAATGTAGTCTAGTC
TTAGATAATATGCAAAGTCAGTTATCGGAACTTGAAGAAAACAATAAATTGTTTATGATG
CAGTCTAGATCTAGAAGCAAGCGTGCTCCTTTCGAATTTATGGGTTCCTTGTATCATATT
TTATTTGGTATAATGGATGAAGATGATAGAGAGCAATTAGAAGAAAATATGAAGAATTTG
TTAGATAACCAGAACAACCTTGATAAACTAATTCAAAAACAAACATCTGTGGTTGATTCA
ACTTCTAATCTATTAAAGAGAACAACAGAAGATGTTAACTCCAATTTTAGAAGTATGCAA
ATAAGAATTGAGAACATGACAGAAGTTCTTAAAGAAAATTATTATGTTTATAAGGAATCA
ATAAAATTCTTTATGATTACGAAACAGCTACACTCATTGATTGAAGAAGGCGAAAAAATT
CAAGCAGGCATTATAAGCCTGTTGATTGATATTAATCACGGTAGGCTAAATACAAATATT
CTCAGGCCAAATCAGCTTAAAAAAGAAATTGCCAAAATTCAGCAGAGTCTTTCAGAGAAC
CTAGTAATTCCAGGAAAACGGTCAGGTACGGAACTTAAGGAGGTGTATACACTGTTAACA
GCCAGGGGTTTATTCATCGACGATAAATTGATCATTAGTGCAAAAGTGCCTCTGTTTAGC
AGGCATCCATCCAAATTGTTCAGGCTTATTCCGGTGCCAATTCGAAATGAAGATCGGATA
ATAATGGTGCATACAACGTCCGAATATTTAATTTATAATTTTGAGATAGATTCCTATCAC
ATAATGACGGAAGCCACATTAAATCAATGTCAGAAATGGCAACTAAATAAGAGAATATGC
AAAGGAAGTTGGCCCTGGAATTCAGCGAATGATAATGCATGTGAGATTCAGCCTCTAAAG
CCAGATAAAGCGGCGAACTGCATCTATAAAACAGTAGTCGACTCTAAAAGTTACTGGGTA
GAGTTAGAAAAGAAAAGTAGTTGGTTGTTTAAGGTTCCTGCGAATTCAAAAGTCCGTCTG
CAATGTACTGGCTCTCAAATTGAATTGTTTGATTTGCCTCAGCAAGGAGTTTTAAGCATT
GCGCCATATTGTACGGCAAGAACCGACGATAAAATTCTAGTTGCCCACCATAACATTTAG
TCCGAAAGTGAAGAATTATTATCAACACCTTATATAGGAGAAGTTAGTGGAGTGCCGAAG
ATTATTTGGGATCCGCTGAAACTATCAATATTAAATCATACTGAGGAATTTGAACGATTG
AATAATGAAATTAAATTTATGAAAGAGAACCATCAAAAATTGAAAGATTTACATTTCCAT
CATATTTCCGGACATGCTGGATTAATTATTGCTTTAATACTAATGATAGTATTAATAATA
TATTTCATACGGAAATGTGCTGTGCAACAAAGAATGCAAGCAATAACCTTTGCAGGTCCG
TTGCCAGTACTATAAATATCAATAGTAAATAAACAATAAAATAATATAACAAATAAAAAT
ATACAGTCCACTAATAGAAAATGTACTTCTACATAGAAAAAGCAAAATGTTTAAAATAAG
TTAATTAAGTACAAATTGTTGAATTAAAAATAATATAAACCATAATTGTAATCCAATAAA
ATTAAAAGCCAGAAAAACTAGGCCCATTGAAATCTTAGTTGCAAAATAAATGAACATATA
TCAAATACAGTCCACTACTGTTATAAATGCAACTAATATACTAATGTACATCTCAGCTTT
GCTGGCCCTTTGGCAGAATGTTCACACATGAACACGAATATATTTAAAGACTTACAATTT
TGGGCTCCGTTCATATCTTATGTAAATGAATCGAGAGCGATAAATTATATTTAGGATTTT
GTTATCTAAGGCGACATGGGTGCATTGCTCAAAAACATGTAATTTAAGTGCACACTACAT
GAGTCAGTCACTTGAGATCGTTCCCCGCCTCCTAAAATAGTCCCTTAGTGGGAGACCACA
GATAAGGTCCTCGCCGCTCAAGATAGGCAGATGTGCCCGAGCGTGGGACCTCGATAAGGC
GGGGACTATTTACGTAGGCCTCTGCGTAGGCCATTTACTTTAAGATGCGATTCTCATGTC
ACCTATTTAAACCGAAGATATTTCCAAATAAAATCAGTTTCTTACAAAAACTCAACGAGT
AAAATCTTCTTATTTGGGATTTTACA
>24_NC-3_1
TGTTCACACATGAACACGAATATATTTAAAGACTTACAATTTTGGGCTCCGTTCATATCT
TATGTAAATGAATCGAGAGCGATAAATTATATTTAGGATTTTGTTATCTAAGGCGACATG
GGTGCATTGCTCAAAAACATGTAATTTAAGTGCACACTACATGAGTCAGTCACTTGAGAT
CGTTCCCCGCCTCCTAAAATAGTCCCTTAGTGGGAGACCACAGATAAGGTCCTCGCCGCT
CAAGATAGGCAGATGTGCCCGAGCGTGGGACCTCGATAAGGCGGGGACTATTTACTTAGG
CCTCTGCGTAGGCCATTTACTTTAAGATGCGATTCTCATGTCACCTATTTAAACCGAAGA
TATTTCCAAATAAAATCAGTTTCTTACAAAAACTCAACGAGTAAAGTCTTCTTATTTGGG
ATTTTACATTTGGTCAATCGAGCCTTTAATCGACTCTGCAGTTTCCCCCTACCAAAGGTA
AGGAACTCAGAGAAAGGCCAGCTCCTTTAAGCATCTTACAGCTAAAGGTAGCAAAAATAA
GTGACTCTTGTTTCCCCCTACCAAAGGTAAGGAACAGAGTATAAATATAAAAAGCAAAAG
ATACAAAAGAATCTTTTATGTTTTAAAACAAGCACCTTATAGTCTATAGCTAAAGGTTGC
TTTGTGTACCATTATAAATTGTGGTAAGGCGTGCTTGAGGCCATACATCAGCAATTGTGA
AATTAAAAAGTGCATAACAAAAGTGCCTTATAAATGCTCTAATAGCATTAAATCAGCTCA
TAAATAGAGTGCAGTGTATATGCCATAAGAGCATAAATTAAATAAAAAGTGCCTGAAAAC
AGTGCCTTATAAATGCTCTAATAGCATTAAATCAGCTCATAAATAGAGTGCAGTGTATAT
GCCAAAAGAGCATAAATGCCGAAATAAATGGCTAAAAAACAAAAAATCTGACTGGACTAC
AAAAATAATAAAACGTGCAAAAAAAAAAAAATCATCTTTAAACATCGACGGAGCCTTAAA
GAAGAGAAGGAAGTCAAATTCAAAGGAGCCTCTACCAGCAGCAGAAGCAGCAACAACAGC
AGCAGCAGAAGCAGCAACAGCAGTAGCAACAGCAGCAACAACAGCAGCAACAGCAGCAGC
AACAACAACAACATCAGCTAAGTCAAAACAAGAATTTTCTGTTTATCCAAACACACATAT
ATATATAAATACATATAAAATACATATACACGTACTATATATATTAAGAAATTACAAAAA
ATTTTCAAAATGATGTCAGAAAAGACTATTCAATTCCTTAAGAAGCAGTCCGAAATTATT
TTGGAAATTAGAAAGTTGGAAGTAAAACCAACATTAACAGATGTAGAAAATCGAAAATTA
AATGAGCTTCAAAAATGTTTCATTGCTAATCATAGCAATTTGTTAAAGATCGGCGTTGTC
GATCATGAATATTTTAACGCGAAGCAGTATGATTTAATAATGATGGTGTTAGAAAAAATT
AAAAATAAAAATGAAAAAATTAAGGGCGAGTCGGTAGAAAACACTTTCCCTAAATCAAAC
ACTGTCCCTAAATCAAACCCTCCCCCTACATTAAACCTTGAAATGCGTGGTCACCCTGAA
AAAGAGGGTATAGCACAAAACAACGCTTTAAAAGTAGAGCAGGCATTTCGTAATAATGTT
GGCCAATTTCGAGTATATCTAGAAGATACGTCTAAACTAATAGACAGTAGTCCAGATTTC
CTTAAAATAAGGAAAAATAAAATTGAATTTTTATGGCATAAAATAGATAACCTGATTGAA
CAGGTGAATAGTCATTTTGAGAGTTCGCTATTCGAAGAAGAAATTAGCGAACTTGAATTT
GACAAACAAAATATTCTTACAGCCATTAATAGTCGACTCAGTGGCACAATAAATAAAGCT
GAAATGTCGACGGTTGTTAAGGCGGAGGAGTTACCAACCCTGCCTAAAATACAGATTCCC
ACCTTCTTTGGTGATTCCAAAGAATGGGATCTTTTTAATGAACTCTTTACAGAGCTCATA
CATGTGAGAGAGGATCTCAGTCCTTCTCTCAAATTTAATTATCTAAAGTCAGCATTAAAA
GGAGAAGCCAGAAATGTGGTTACTCATTTACTGCTCGGCTCTGGAGAAAATTATGAAGCC
ACTTGGGAGTTTTTGACCAAGCGATATGAGAATAAAAGAAACATATTCTCAGATCATATG
AATAGGCTTATGGATATGCCAAATTTAAATTTAGAATCCAATAAGCAAATAAAGACATTT
ATTGACACGATTAACGAGTCAATTTATATTATAAAATTAAAGGCACAATTACCAGAAGAT
GTGGATGCAATTTTCGCTCACATAATTCTTCGGAAATTCAATAAAGAATCACTCAATTTA
TATGAAAGCCATGTTAAAAAGACAAAAGAAATACAGGCACTTTCTGATGTCATGGACTTT
TTAGAGCAAAGGCTCAATTCTATATCATCATTCTCACAGGAAGTAAAACCTGTAAAGAAA
ATGATTAATAATAACAAGAATAAAAATTATAGTGACAATTGTGCATATTGCAAACTACCA
GGGCATTATTTAATTCAATGCCATAAATTTAAAATAATGAATCCAGCAGAACGGTCTGAC
TGGGTAAGAAAAAATGGGATTTGCCTAAGATGTCTGAGGCATCCGTTTGGTAAAAAATGT
ATAAGCGAGCAGCTTTGTTCGACTTGTCGTAAACCTCACCACACGTTACTTCACTTTGCA
GGTCATAATCCAGAAAAAGTGAATACGTGTAGAACAACAGGTCAAGCCTTGTTGGCCACG
GCCTTGATTCAAGTAAAGTCGAGGTATGGAGGCTTTGAACAATTAAGAGCATTGATTGAT
AGTGGCTCTCAAAGCACAATTATTTCAGAAGAGTCTGCACAGATTCTAAAATTGAAAAAA
TTTCGGTCTCATACTGAAATAAGTGGAGTATCTTCCACAGGAACGTGCATCTCCAAGCAC
AAAGCGGTTATTTCGATAAGAAATTCTCCGAAAAATTTAGAAATTGAAGCAATTATTCTC
CCAAAACTTATGAAGGCACTTCCAGTCAACACGATTAATGTTGATCAGAAAAAATGGAAG
AACTTTAAATTAGCCGACCCCGATTTTAATAAACCGGGTCGCATTGATTTAATCATTGGA
GCAGACGTATATACTCACATTCTGCAAAATGGAGTTATAAAAATAGACGGTCTCCTTGGG
CAAAAAACTGATTTCGGGTGGATAGTTTCTGGATGTAAAAAATCCAAAGGAAAAGAAACC
ATTGTAGCCACAACAATAGAAATAAAAGAGTTAGATCGCTACTGGGAAGTGGAAGAAGAA
GAAAAAGATGATATCGAGTCTGAAATCTGTGAAAATAAATTTATCAAAACGACAAAAAAA
GATTCAGATGGGCGATACATTGTGTCAATTCCATTCAAGGAGGATGTCACCTTAGGAGAT
TCAAAGAAACAAGCGATAGCTCGTTACATGAATCTGGAGAAAAAACTAAAAAGAAATGAA
AAACTTAAGGTTGACTACACTAAATTCATGAATGAATACATGGATTTAGGACACATGATT
GAAGTGAGTGATGAAGGCAAATATTTTTTACCGCACCAGGCAGTGATTAGAGATTCAAGC
CTTACGACCAAATTGAGAGTAGTTTTTGATGCTTCAGCAAAAACTACGAATAACAAAAGT
TTGAACGACATAATGTGGGTTGGGCCACGAGTTCAAAAAGATATTTTTGACATTATTATT
AAATGGAGAAAATGGGAATTTGTTGTTTCGGCAGACATTGAAAAGATGTACCGACAAATT
AAAATAGATAATAATGATCAAAAATATCAATATATTTTATGGAGAAATTCTCCAAAAGAA
AAAATTAAAACATATAAATTAACCACAGTCACTTACGGAACTGCATCTGCACCATATTTG
GCTACCAGGGTTCTGGTAGATATTGCAGATAAATGTAAAAACCAAGTTATTAGTGCAATA
ATTAGGAATGATTTCTATATGGATGACCTAATGACTGGAGCTGATTCGGTAGAAGAAGCT
AATAAATTAATAACATTAATTCCCCATGAATTGCAGAAAGTTGGATTCAACTTAAGGAAA
TGGATTTCCAACAATTCCAAAATATTAACCACTGTGGAGGACACAGGGGACAATAAGGTT
CTCAATATTATCGAAAATGAATGTGTTAAAACTTTAGGACTAAAATGGGAACCTCAAAAG
GATTTATTTAAGTTCAGCGTAAATTGTAATGATGAATCAAAAAATATAAATAAGCGCGTT
GTGTTATCAACGCTAGCAAAAATATTTGATCCGTTAGGATGGTTGGCACCAGTCACGGTT
TCAGGAAAACTTTTTATTCAAAAACTTTGGATAAATAAAAGTGAATGGGATCAGGAATTA
TCCATAGAAGATAAAAATTATTGGGAAAAATATAAAGAAAATTTATTATTGTTAGAGAAT
ATTCGAATCCCAAGGTGGATTAATTCAAACAGTTCTTCAGTCATTCAGATTCACGGATTT
GCGGACGCCTCCGAAAAAGCATATGCTGCAGTAGTCTATGCTAAAGTAGGACCTCATGTT
AATATAATAGCTAGCAAAAGTAGAGTCAACCCT
>25_NC-18_1
AATCAATGTAAGCATCGCACCGCTGTAATTGTCCGCGAGCTTGCCCAGTATTTTTCTCCC
CTTCTAACTCCCTTCTAACTGTAACTTGTTTACATCATATGCTAGTTTAATCGTATGGCG
TGAGTACAGCCAAAGCTTACGTTAGTCACATTTTTGATCTGCGAGAAAACGTACGCATCG
GTGTCGAACTAATTAATATTAAGTGTCTGAAATTAACCAATAAATCAAACTAAACAGTAA
CACTGGCGGGTTTATTTATGAACATAAAAAAAAACTGGTCCTTCGAGCCGGATTACCGGA
ACTGCCTTTCTTTCGGGCATTTGATTTTGATTATTGGCCTTTTGGCAAACGGTGATCTAT
AGATTGTTACATCGTATAGAATCGTTCCCTTCTTTCGACCACCATGCGGAGTGTAAAATC
CCAAATAAGAAGACTTTACTCGTTGAGTTTTTGTAAGAAACTGATTTTATTTGGAAATAT
CTTCGGTTTAAATAGGTGACATGAGAATCGCATCTTAAAGTAAATGGCCTACGCAGAGGC
CTAAGTAAATAGTCCCCGCCTTATCGAGGTCCCACGCTCGGGCACATCTGCCTATCTTGA
GCGGCGAGGACCTTATCTGTGGTCTCCCACTAAGGGACTATTTTAGGAGGCGGGGAACGA
TCTCAAGTGACTGACTCATGTAGTGTGCACTTAAATTACATGTTTTTGAGCAATGCACCC
ATGTCGCCTTAGATAACAAAATCCTAAATATAATTTATCGCTCTCGATTCATTTACATAA
GATATGAACGGAGCCCAAAATTGTAAGTCTTTAAATATATTCGTGTTCATGTGTGAACAC
GGAGTGTGATTCAACAACGGGGCTTCTGCAAAAGCCAAATTACTCGTGCGCATAATAATG
CCTTAAAATTTGTTGATGACATTCATTCAGTGCAAACAATAGTTGTCCGCCTGGCGCAAC
TACAGGAAAATTATTTGCGGTTCGTACGGCTCTCGGAAGAGCTGTATGCATTTAAATCGG
AAGCCGATTGGGAGAACCCTGACGAGGATTTTGACGCATATGAGGACAAACATTATGCTA
CACACGCTATTCTCAGCAATACTTTGGAGGAGTTGAGACGGGATGTCACCTCAAACAGTA
TTGATGCCACAGTTCAAGCCGCAGACGCATCCCAGAGAAGTCATGTCGATTTTCAGTTCG
AGCGAATTAAACTTCCGACTTTTTCTGGAAATTATGAGGACTGGAAACATTTTTCGAATG
TGTTTATTGGATCGATTGCTTCCAATTCGAGCCTGACGGATTGCCAACGATTTCATTATT
TAAAATCGTACGTTGTCGGAGACGCGCTTGCATTAGTTTAACATATTCCAGTTACTAATG
ACAACTATCGGGAAGCATGGGATCGGCTGGAACAGCGATATAACAAACAATCGCTAATTA
TTCGATCGTTCTTAAACAGTTTCATGAGCCTTCCGAGTGCTATAAATTCAAATATCGGCA
CAGTGCGGAAAATTGCCGATGGTGCAGGCGAAGTTATTCGTGGTCTACGAGCTCTTAATT
GCGAAGAGAGGGATCCCTGGCTAATTTTCATTTTACTTTCAAAATTAGATAGCGATACCC
GCCAAGCCTGGGCTCAGTGCGCAGAATCCGAGGAAAAAGGTGTGACCATCAACCGATTCT
TGAAATTTCTCACATCACGCTGCGATACGTTGGAGGCTTTTAACTTAACTCGATCAACCC
AAGCTCGACGCGCAGCTACAACGCACCACGCAGACACGCAGACACGCATCCAAGACGGGA
AGAGCCGAAGTGCACATCCTGCCAGCAGAATCACCAACTGTTTAAGTGTCCTCAATTCAT
CGCACTCGACATTGCATCTCGCCGAGACTTCCTCAAATCAAAAAAGCTCTGTTTCAATTG
CCTCAGCCCGGCTCATATGGTGGGCAACTGTACATCGAGGCATACTTGTCGGATCTGCCG
CCGCAAGCATCATACTTTGATTCATGGCTCGTCGCAGCCAATTCAAAATGGCAACAACAT
TGACACAGCAAGTGTTGACAGCCGCGATCGACCAGCAGTCTCACATGCGGGATCTACAAT
TGGCCACAATCAACCGCTAGCTCGAGAAGGTCATCGCTTGGGAAGCGAGACTCCCGCGGA
AAACAACTTCACGCATCATACTCTGGAGAATATTCCGGCGGCTGGTTCTCAGACTCTGTT
GCCAACCATCCTTGCTGACGTCATCGACGACTGGGGAAACACTACAACCTGCAGGCTGCT
CCTGGACACTGGATCTACAATAACCTTGGCATCGGAATCATTTGTTCAGCGAATAGGCGT
GCGTCGAACGCACGCACGGATTTCTATTCTCCGTCTCGCCGCCAACAGCATTTAGCCTAA
CCAGGCTCTCCTGGACGCCAGCGATCCCACAGAGCGTCATGTTGCTGCCACACACAAGCG
CTCGACGGACAGGGTGTACGTCGTAGAGTATCCCTTCAAGGAGAAGGCACCGCCTATTGA
TTCGACCTTGCCACAGGCCATCAATCGCTTCTTCTCGCTGGAACGCAAATTTCGTCGGTA
TCCAGAATTGAAGCAGCAGTACGAAGCTTTCCTGGACGACTACTTGCAACGTGGACATAT
GGAACAACTGACCTCGGCTAAGGTTGAGGAGTCCCCAGACACCTGCTTCTATTTGCCGCA
CCCCGCTGTCATCAAACTGGACAGTCTGACTACCAAATGTCGTGTAGTTTTTGATGGATC
AGGAAAGGACAGCTCTGGAGTATCGCTCAATGACAGACTACATATTGGTCCACCGATTCA
ACGCGATCTTCTTGGCGTTTGTCTACGCTTCCGGCAGCACCAATATGTTTTATGCGCAGA
TGTCGAAAAGATGTTTCGAGGCATTAAAATCTTTAAGCCACACACCAATTTTCAGCGCAT
TGTTTGGCGCAAGACTGAGAATGAACCTCTGCTTCAGTTTCGCCTGCTGACGGTTACCTA
CGGATTGGCACCGTCACCATTTCTGGCTGTTCGAGTTCTAAAGCAACTTGCCGACGATCA
TGGCCATGAATACCCTGCAGCAGCTCACGCTCTTCTGCACGATGCCTATGTGGACGATAT
CCCTACAGGCGCCAACACATTCGAGGAGCTTATGATTCTCAAGGACGAGCTTATAGCCCT
CTTGGATAAGGGAAAATTCAAGCTACACAAATGGAGTTCTAATAGTTGGCGTCTTCTGAA
ATCATTACCAGAGGAAGATAGTTGTTTTGAACCTATCCAGCTCCTCAACAAATCAGCTGC
GGATTCACCTTTCAAAGTTCTTGGTATCCAATGGAACCCTGGGAAGGACGTTCTGTATCT
CAACCTAAAGGGATGCGATGCGACCATTTCTCCGACGAAAAGAGAACTCTTGTCTCAGCT
ATCAAGAATTTATGATCCGCTTGGACTGGTAGCGCCGGTCACAGTTCTACTCAAGCTAAT
CTTCCAAGAAAGCTGGACAAGTGTCGTGCAGTGGGACGACCCCATTCCTGAAAGTCTACG
TACGCGCTGGAACTTACGCAATGCCAAGTACCACGGTATATTGCGTCACCATTTCGAGAT
GTTCAACTACACGGATTCGCCGACGCATCCTCGCACGCCTACGGTGCGGTAGTTTACGCT
CGAGTTGCAGTTGGATGCAGCTTTTAAGTAACTCTGGTTGCCGCCAAAACACGGGTGGCC
CCGATCAAGCCCGTATCAATTCCACGTTTGGAGCTAAACGATGCGTTACTTCTATCTCGA
TTGCTTTCTATTGTCAAAACATCACTAACAATTCCTCTTTTTAGCAAGAGCTGCTGGACA
GATTCAGAAATTGTGCTACACTGGCTTTCAGCTCCCCCTCGACGGTGGAACACCTACGTC
TGCAACCGAACTTTTGAGATATTGAGCGACTTTCCCCGTAGCTGCTGGAACCATGTTCGC
ACGGAAGACAATCCTGCTGATTGTGCTTCCCGAGGACTTCATCCGTCAACGGTTCTGGAG
CATCGACTGTGGTGGAAAGGTCCGTCCTGGCTGGCCACACCCACCTCTGAGTGGCCACCT
TCTACAAGCAAGTTCAGCGTATCTTCAAGTTTCGATGTCAACACCGAAGAACGAGCCATA
AAGCCCACGACTCTACATAACTTTCCTGATGAAAGTATACACGAGTTACTCATCCACAAA
TTCTCAACCTGGACGCGTCTTATAAGGGTATCACTCTTCGATCTCATCAAAGGAATTCGG
CACCATTCCTTACGTCTGAAAAGTTGCTGGACGCACAGCGCCGACTTATTCGACATGTGC
AACAAAAATCCTTTGCCAGAGAATATGCGCAGCTAGAGAATCGACGCCAGCTTAACGCTA
AATCGCATCTTATCCGGTTTTCTCCGTTTCTGGATGATTATGGAGTAATGCGAGTCGGTG
GGAGAATCGAGCAATCTACACTCAACTACAACGCCAAGCACCCGATTCTGATACCTAAAG
ATACACCACTAGCTGGACTGCTGGTTCGACATTTTCATGTCTCCTATCTGCACACTGGAG
TTGATGCAACGTTCACCAATCTTCGTCAGCAGTACTGGATTCTGGGAGCCCGCAATCTCG
TCAGAAAGGCAGTCTTCAAATCCTGTTTTCTTCAACGAAAGGGCACAAGCAACCAGATCA
TGGGAGTGCTACCAATTCCTCGAGTTCAAGCTAGCCGCTGCTTTCAACACACAGGGCTGG
ACTACGCTGGACCGATCGCAATCTAGGAATCAAAAGGAAGAACTCCACGCATCGGAAAGG
CATGGTTTTCTATTTTCGTGTGCCTCACTACAAAGGCACTTCATATCGAGGTTGTTAGTG
AGCTAACTACACAGGCTTTCATCGCAGCCTTTCAACGATTCATTGCTCGCCGAGCGAAGC
CTACTGACCTGTATTCGGACAACGGAACTACATTTCATGGAGGCAAGCAAACTTTGGATG
ACATGAGACGTCTGGCCATTCAACAAGCCAAAGATGAGGAACTAGTAGGATTCTTTGCCA
ATGAAGGGATTTCTTGGCACTTTATACCCCCGTCTGCTCCCCATTTTGGAGGGATGTAGG
GAAGCTGGAGTTCGCTCAATTAAACTCCATATGAAACGGATATTTGGATCAAAGGCTTTA
ACGTTTGAGGAGCTCTCTACTGTCCTGACCCAAATTGAAGCTATCCTGAATTCACGCCCG
CTGTGCCCAACTGGGGATAATTCTTTGATAATCAATGTAAGCATCGCACCGCTGTAATTG
TCTGCGAGCTTGCCCAGTACTTTTCCAAACTTCTAACTCCCTTCTAACTGTAACTTGTTT
ACGTCTTATGCTAGTTTAATCGTATGGCGTGAGTACAGCCAAAGCTTACGTTAGTCACAT
TTTTGATCTGCGAGAAAACGTACGCATCGGTGTCGAACTAATTAATATTAAGTGTCTGAA
ATTAACCAATAAATCAAACTAAACAGTAACACTGGCGGGTTTATTTATGAACA
>26_NC-3_1
TGTTCACACATGAACACGAATATATTTAAAGACTTACAATTTTGGGCTCCGTTCATATCT
TATGTAAATGAATCGAGAGCGATAAATTATATTTAGGATTTTGTTATCTAAGGCGACATG
GGTGCATTGCTCAAAAACATGTAATTTAAGTGCACACTACATGAGTCAGTCACTTGAGAT
CGTTCCCCGCCTCCTAAAATAGTCCCTTAGTGGGAGACCACAGATAAGGTCCTCGCCGCT
CAAGATAGGCAGATGTGCCCGAGCGTGGGACCTCGATAAGGCGGGGACTATTTACGTAGG
CCTCTGCGTAGGCCATTTACTTTAAGATGCGATTCTCATGTCACCGATTTAAACCGAAGA
TATTTCCAAATAAAATTAGTTTCTTACAAAAACTCAACGAGTAAAGTCTTCTTATTTGGG
ATTTTACATTTGGTCAATCGAGCCTTTAATCGACTCTGCAGTTTCCCCCTACCAAAGGTA
AGGAACTCAGAGAAAGGCCAGCTCCTTTAAGCATTGCTAAGCTAATCTTGCAGCTAAAGG
TAGCAAAAATAAGTGACTCTTGTTTCCCCCTACCAAAGGTAAGGAACAGAGTATAAATAT
AAAAAGCAAAAAGATACAAAAGAATCTTTTATGTTTTAAAACAAGCACCTTATAGTCTAT
AGCTAAAGGTTGCTTTGTGTACCATTATAAATTGTGGTAAGGCGTGCTTGAGGCCATACA
TCAGCAATTGTGAAATTAAAAAGTGCATAACAAAAGTGCCTTATAAATGCTCTAATAGCA
TTAAATCAGCTCATAAATAGAGTGCAGTGTATATGCCATAAGAGCATAAATTAAATAAAA
AGTGCCTGAAAACAGTGCCTTATAAATGCTCTAATAGCATTAAATCAGCTCATAAAGAGA
GTGCAGTGTATATGCCAAAAGAGCATAAATGCCAAAATAAATGGCTAAAAAACAAAAAAT
CTGACTGGACTACAAAAATAATAAAACGTGCCAAACAAAAAAAAAATCATCTTCAAACAT
CGACGGAGCCTTAAAGAAGAGAAGGAAGTCAAATTCAAAGGAGCCTCTACCAGCAGCAGA
AGCAGCAACAACAGCAGCAGCAGAAGCAGCAACAGCAGTAGCAACAGCAGCAACAACAGC
AGCAACAGCAGCAGCAACAACAACGACATCAGCTAAGTCAAAACAAGAATTTTCTGTTTA
TCCAAACACACATATATATATAAATACATATAAAATACATATACACGTACTATATATATT
AAGAAATTACAAAAAATTTTCAAAATGATGTCAGAAAAGACTATTCAATTCCTTAAGAAG
CAGTCCGAAATTATTTTGGAAATTAGAAAGTTGGAAGTAAAACCAACATTAACAGATGTA
GAAATTCTAAAATTAAATGAGCTTCAAAAATGTTTCATTGCTAATCATAGCAATTTGTTA
AAGATCGGCGTTGTCGATCATGAATATTTTAACGCGAAGCAGTATGATTTAATAATGATG
GTGTTAGAAAAAATTAAAAATAAAAATGAAAAAATTAAGGGCGAGTCGGTAGAAAACACT
TTCCCTAAATCAAACACTGTCCCTAAATCAAACCCTCCCCCTACATTAAACCTTGAAATG
CGTGGTCACCCTGAAAAAGAGGGTATAGCACAAAACAACGCTTTAAAAGTAGAGCAGGCA
TTTCGTAATAATGTTGGCCAATTTCGAGTATATCTAGAAGATACGTCTAAACTAATAGAC
AGTAGTCCAGATTTCCTTAAAATAAGGAAAAATAAAATTGAATTTTTATGGCATAAAATA
GATAACCTGATTGAACAGGTGAATAGTCATTTTGAGAGTTCGCTATTCGAAGAAGAAATT
AGCGAACTTGAATTTGACAAACAAAATATTCTTACAGCCATTAATAGTCGACTCAGTGGC
ACAATAAATAAAGCTGAAATGTCGACGGTTGTTAAGGCGGAGGAGTTACCAACCCTGCCT
AAAATACAGATTCCCACCTTCTTTGGTGATTCCAAAGAATGGGATCTTTTTAATGAACTC
TTTACAGAGCTCATACATGTGAGAGAGGATCTCAGTCCTTCTCTCAAATTTAATTATCTA
AAGTCAGCATTAAAAGGAGAAGCCAGAAATGTGGTTACTCATTTACTGCTCGGCTCTGGA
GAAAATTATGAAGCCACTTGGGAGTTTTTGACCAAGCGATATGAGAATAAAAGAAACATA
TTCTCAGATCATATGAATAGGCTTATGGATATGCCAAATTTAAATTTAGAATCCAATAAG
CAAATAAAGACATTTATTGACACGATTAACGAGTCAATTTATATTATAAAATTAAAGGCA
CAATTAACAGAAGATGTGGATGCAATTTTCGCTCACATAATTCTTCGGAAATTCAATAAA
GAATCACTCAATTTATATGAAAGCCATGTTAAAAAGACAAAAGAAATACAGGCACTTTCT
GATGTCATGGACTTTTTAGAGCAAAGGCTCAATTCTATATCATCATTCTCACAGGAAGTA
AAACCTGTAAAGAAAATGATTAATAATAACAAGAATAAAAATTATAGTGACAATTGTGCA
TATTGCAAACTACCAGGGCATTATTTAATTCAATGCCATAAATTTAAAATAATGAATCCA
GCAGAACGGTCTGACTGGGTAAGAAAAAATGGGATTTGCCTAAGATGTCTGAGGCATCCG
TTTGGTAAAAAATGTATAAGCGAGCAGCTTTGTTCGACTTGTCGTAAACCTCACCACACG
TTACTTCACTTTGCAGGTCATAATCCAGAAAAAGTGAATACGTGTAGAACAACAGGTCAA
GCCTTGTTGGCCACGGCCTTGATTCAAGTAAAGTCGAGGTATGGAGGCTTTGAACAATTA
AGAGCATTGATTGATAGTGGCTCTCAAAGCACAATTATTTCAGAAGAGTCTGCACAGATT
CTAAAATTGAAAAAATTTCGGTCTCATACTGAAATAAGTGGAGTATCTTCCACAGGAACG
TGCATCTCCAAGCACAAAGCGGTTATTTCGATAAGAAATTCTCCGAAAAATTTAGAAATT
GAAGCAATTATTCTCCCAAAACTTATGAAGGCACTTCCAGTCAACACGATTAATGTTGAT
CAGAAAAAATGGAAGAACTTTAAATTAGCCGACCACGATTTTAATAAACCGGGTCGCATT
GATTTAATCATTGGAGCAGACGTATATACTCACATTCTGCAAAATGGAGTTATAAAAATA
GACGGTCTCCTTGGGCAAAAAACTGATTTCGGGTGGATAGTTTCTGGATGTAAAAAATCC
AAAGGAAAAGAAACCATTGTAGCCACAACAATAGAAATAAAAGAGTTAGATCGCTACTGG
GAAGTGGAAGAAGAAGAAAAAGATGATATCGAGTCTGAAATCTGTGAAAATAAATTTATC
AAAACGACAAAAAAAGATTCAGATGGGCGATACATTGTGTCAATTCCATTCAAGGAGGAT
GTCACCTTAGGAGATTCAAAGAAACAAGCGATAGCTCGTTACATGAATCTGGAGAAAAAA
CTAAAAAGAAATGAAAAACTTAAGGTTGACTACACTAAATTCATGAATGAATACATGGAT
TTAGGACACATGATTGAAGTGAGTGATGAAGGCAAATATTTTTTACCGCACCAGGCAGTG
ATTAGAGATTCAAGCCTTACGACCAAATTGAGAGTAGTTTTTGATGCTTCAGCAAAAACT
ACGAATAACAAAAGTTTGAACGACATAATGTGGGTTGGGCCACGAGTTCAAAAAGATATT
TTTGACATTATTATTAAATGGAGAAAATGGGAATTTGTTGTTTCGGCAGACATTGAAAAG
ATGTACCGACAAATTAAAATAGATAATAATGATCAAAAATATCAATATATTTTATGGAGA
AATTCTCCAAAAGAAAAAATTAAAACATATAAATTAACCACAGTCACTTACGGAACTGCA
TCTGCACCATATTTGGCTACCAGGGTTCTGGTAGATATTGCAGATAAATGTAAAAACCAA
GTTATTAGTGCAATAATTAGGAATGATTTCTATATGGATGACCTAATGACTGGAGCTGAT
TCGGTAGAAGAAGCTAATAAATTAATAACATTAATTCCCCATGAATTGCAGAAAGTTGGA
TTCAACTTAAGGAAATGGATTTCCAACAATTCCAAAATATTAACCACTGTGGAGGACACA
GGGGACAATAAGGTTCTCAATATTATCGAAAATGAATGTGTTAAAACTTTAGGACTAAAA
TGGGAACCTCAAAAGGATTTATTTAAGTTCAGCGTAAATTGTAATGATGAATCAAAAAAT
ATAAATAAGCGCGTTGTGTTATCAACGCTAGCAAAAATATTTGATCCGTTAGGATGGTTG
GCACCAGTCACGGTTTCAGGAAAACTTTTTATTCAAAAACTTTGGATAAATAAAAGTGAA
TGGGATCAGGAATTATCCATAGAAGATAAAAATTATTGGGAAAAATATAAAGAAAATTTA
TTATTGTTAGAGAATATTCGAATCCCAAGGTGGATTAATTCAAACAGTTCTTCAGTCATT
CAGATTCACGGATTTGCGGACGCCTCCGAAAAAGCATATGCTGCAGTAGTCTATGCTAAA
GTAGGACCTCATGTTAATATAATAGCTAGCAAAAGTAGAGTCAACCCTATAAAAAATAGG
AAGACAATTCCCAAACTCGAGCTGTGTGCAGCTCACCTGCTTAGTGAATTAATCCAAAGA
CTAAAAGGATCAATTGACAATATAATGGAGATCTATGCTTGGAGTGATTCCACGATTACC
TTAGCATGGATTAACAGTGGTCAAAGTAAGATCAAATTTATAAAAAGAAGAACGGATGAC
ATTCGGAAATTAAAAAATACTGAATGGAATCATGTTAAGTCAGAGGATAATCCAGCAGAT
TTAGCATCCAGGGGAGTGGATTCTAACCAGTTGATCAACTGTGATTTTTGGTGGAAAGGT
CCGAAATGGCTAGCAGACCCAAAAGAACTTTGGCCTCGGCAGCAGTCTGTAGAAGAACCT
GTCTTAATAAATACGGTATTAAATGACAAAATAGATGATCCTATTTACGAATTAATAGAA
AGGTATTCCAGTATAGAAAAACTTATACGTATAATAGCATACATAAATAGATTCGTGCAG
ATGAAAACAAGAAATAAAGCCTATTCATCAATTATTTCAGTAAAGGAAATAAGAATAGCG
GAAACAGTTGTTATTAAGAAACAACAAGAATACCAGTTTAGGCAAGAGATAAAGTGCCTT
AAAATCAAAAAGGAAATCAAGACAAATAATAAAATATTGTCATTGAATCCATTTTTGGAC
AAGGATGGGGTTCTAAGAGTTGGAGGAAGATTGCAAAATTCCAATGCAGAATTTAATGTT
AAACATCCAATCATTTTAGAAAAATGCCACCTAACAAGCTTATTAATAAAAAATGCTCAT
AAGGAAACATTGCATGGAGGGATAAACCTAATGCGAAACTATATCCAAAGAAAGTATTGG
ATTTTCGGGTTGAAAAATTCGTTGAAAAAGTATTTAAGAGAATGTGTAACGTGTGCAAGG
TATAAACAAAATACAGCTCAGCAAATAATGGGTAACTTGCCAAAATATAGAGTGACGATG
ACATTCCCGTTTCTTAATACTGGAATAGATTACGCAGGTCCTTATTATGTTAAATGTTCA
AAAAATCGTGGCCAAAAAACATTTAAAGGATACGTTGCTGTATTCGTTTGCATGGCCACC
AAAGCCATACACTTAGAAATGGTAAGCGATCTAACTTCAGACGCATTTTTAGCAGCACTC
AGAAGATTTATTGCTAGACGGGGAAAATGTTCCAATATCTATTCAGACAACGGAACAAAT
TTTGTAGGAGCTGCAAGAAAATTAGATCAAGAGTTATTTAATGCAATACAAGAAAATATA
ACGATTGCAGCGCAGCTTGAAAAGGACAGGATTGATTGGCATTTTATTCCCCCGGCAGGA
CCTCACTTCGGAGGTATTTGGGAAGCTGGAGTTAAGTCAATGAAATACCATTTAAAGCGT
ATAATCGGCGACACTATTTTGACTTACGAAGAAATGTCAACTCTTTTATGTCAAATAGAA
GCATGCTTAAATTCAAGGCCATTATACACTATAGTTAGTGAGAAGGACCAACAAGAAGTT
TTAACACCAGGTCATTTTTTAATTGGAAGACCACCTTTAGAAATAGTCGAACCAATGGAA
GATGAAAAAATCGGAAATTTGGATAGGTGGAGACTTATCCAAAAAATGAAGAAAGATTTC
TGGGTTAAGTGGAAAAGTGAATATTTGCATACGCTCCAGCAAAGGAATAAATGGAAAAAG
GAAATTCCTAATATAGAAGAAGGGCAAATAGTTTTATTAAAGGATGAGAATTGTCATCCT
GCAAGATGGCCTTTAGGAAAGGTGGAAAAGGTGCATAAGGGGAATGATGATAAGGTCCGA
GTGGCTAAAGTAAAGATGCAGGAAGGATATATCACTAGACCCATTACTAAAATTTGTCCC
TTGGAAGGAATAAAGTCTGTTGACAAAAATGAGGCTGACCAAGAGCCAAAAAGACGAACT
AGAGCGACATCGGGAATGTCCAAGATCGGAATCATTATGGCAATGTTGTTGTTTGTGTTA
AGTTGTCAAGTTTCTAGCGCATTACCTAAAGATATAGCACCAAGATATTCTATAGACAAA
ATAAATAAAACCTCAGCAATATATCTAGACCCGCTAGGAGATGTTGAGATTGTGAGTACT
TCTTGGAATTTGGTTATCTATTATAAAATGGATCCATATTTTAAAATGTTAACAAAGGGT
AATGCGCTTATACAAAGTATGAGGAAAGTTTGCGAAAGACTTCATAGCTTTGAAGAGCAA
TGTAGTCTAGTCTTAGATAATATGCAAAGTCAGTTATCGGAACTTGAAGAAAACAATAAA
TTGTTTATGATGCAGTCTAGATCTAGAAGCAAGCGTGCTCCTTTCGAATTTATGGGTTCC
TTGTATCATATTTTATTTGGTATAATGGATGAAGATGATAGAGAGCAATTAGAAGAAAAT
ATGAAGAATTTGTTAGATAACCAGAACAACCTTGATAAACTAATTCAAAAACAAACATCT
GTGGTTGATTCAACTTCTAATCTATTAAAGAGAACAACAGAAGATGTTAACTCCAATTTT
AGAAGTATGCAAATAAGAATTGAGAACATGACAGAAGTTCTTAAAGAAAATTATTATGTT
TATAAGGAATCAATAAAATTCTTTATGATTACGAAACAGCTACACTCATTGATTGAAGAA
GGCGAAAAAATTCAAGCAGGCATTATAAGCCTGTTGATTGATATTAATCACGGTAGGCTA
AATACAAATATTCTCAGGCCAAATCAGCTTAAAAAAGAAATTGCCAAAATTCAGCAGAGT
CTTTCAGAGAACCTAGTAATTCCAGGAAAACGGTCAGGTACGGAACTTAAGGAGGTGTAT
ACACTGTTAACAGCCAGGGGTTTATTCATCGACGATAAATTGATCATTAGTGCAAAAGTG
CCTCTGTTTAGCAGGCATCCATCCAAATTGTTCAGGCTTATTCCGGTGCCAATTCGAAAT
GAAGATCGGATAATAATGGTGCATACAACGTCCGAATATTTAATTTATAATTTTGAGATA
GATTCCTATCACATAATGACGGAAGCCACATTAAATCAATGTCAGAAATGGCAACTAAAT
AAGAGAATATGCAAAGGAAGTTGGCCCTGGAATTCAGCGAATGATAATGCATGTGAGATT
CAGCCTCTAAAGCCAGATAAAGCGGCGAACTGCATCTATAAAACAGTAGTCGACTCTAAA
AGTTACTGGGTAGAGTTAGAAAAGAAAAGTAGTTGGTTGTTTAAGGTTCCTGCGAATTCA
AAAGTCCGTCTGCAATGTACTGGCTCTCAAATTGAATTGTTTGATTTGCCTCAGCAAGGA
GTTTTAAGCATTGCGCCATATTGTACGGCAAGAACCGACGATAAAATTCTAGTTGCCCAC
CATAACATTCAGTCCGAAAGTGAAGAATTATTATCAACACCTTATATAGGAGAAGTTAGT
GGAGTGCCGAAGATTATTTGGGATCCGCTGAAACTATCAATATTAAATCATACTGAGGAA
TTTGAACGATTGAATAATGAAATTAAATTTATGAAAGAGAACCATCAAAAATTGAAAGAT
TTACATTTCCATCATATTTCCGGACATGCTGGATTAATTATTGCTTTAATACTAATGATA
GTATTAATAATATATTTCATACGGAAATGTGCTGTGCAACAAAGAATGCAAGCAATAACC
TTTGCAGGTCCGTTGCCAGTACTATAAATATCAATAGTAAATAAACAATAAAATAATATA
ACAAATAAAAATATACAGTCCACTATATCGTTGTTTAATAGAAAATGTACTTCTACATAG
AAAAAGCAAAATGTTTAAAATAAGTTAATTGAGTACAAATTGTTGAATTAAAAATAATAT
AAACCATAATTGTAATCCAATAAAATTAAAAGCCAGAAAAACTAGGCCCATTGAAATCTT
AGTTGCAAAATAAATGAACATATATCAAATAAATACAGTCCACTACTGTTATAAATGCAA
CTAATATACTAATGTACATCTCAGCTTGCTGGCCCTTTGGCAGAATGTTCACACATGAAC
ACGAATATATTTAAAGACTTACAATTTTGGGCTCCGTTCATATCTTATGTAAATGAATCG
AGAGCGATAAATTATATTTAGGATTTTGTTATCTAAGGCGACATGGGTGCATTGCTCAAA
AACATGTAATTTAAGTGCACACTACATGAGTCAGTCACTTGAGATCGTTCCCCGCCTCCT
AAAATAGTCCCTTAGTGGGAGACCACAGATAAGGTCCTCGCCGCTCAAGATAGGCAGATG
TGCCCGAGCGTGGGACCTCGATAAGGCGGGGACTATTTACTTAGGCCTCTGCGTAGGCCA
TTTACTTTAAGATGCGATTCTCATGTCACCTATTTAAACCGAAGATATTTCCAAATAAAA
TTAGTTTCTTACAAAAACTCAACGAGTAAAGTCTTCTTATTTGGGATTTTACA
>27_NC-4_1
TGTTGAGTCATGCAGCCGCCAAAACTGTGCAGTAGACTAATCTCATACTTTTTAATATTG
TAAGCCGAATTAGTCAGTGGTAGCAGTTGCGATGCCCACATTGCAAAATGCTGTTCTCGC
ACGCATTTATCTGTACGGCGCTCATTCCTTGTTCTTTTTCGTTATCTACCTACGTTAAGC
TTGAGCGCTGCATTTCGACTGTCTGTCCCGCCAATTACCACCTTCTCGTCTGTCGGAAGA
CACTAAACTAGTGCATTCGATATAGCTCTTTGTCGGCCCTAGCTGGTGTAAACAATTCGC
GAAATAAACAGTATCGTAAAACTAAACAAACTTTCTTCGGCTATTTATTATTCGCAACAG
CTATTGAAAAAGCTCAATAGCTAAACATTGGTGACCCTGACGTGATCGTGTTAATTTGCA
TGCATTAATTAATGCACTTATCCCTTTTATAAATAAATATAAATCGCAATCGGTTGGACA
AGTGAGTGGTGATTTTGGTTATAGTGGCTGTTTTTAAGCGAGCTAGCATTATATATATAT
ATATATATATATACATACATTGCTACATATATCGTTACGTGCATTAACTCCGCTTGCATT
TTCGGCATTTATTTTATGCTCATCTTCTCGCTGAACCGAATTAAAGGCGATTTGTTGCCA
TGCCCGCTGAAGGTGAAAAAAAAACAGGGTGACCTTTTTAAAGCGCAAAGCCAATGCGCT
GTTCAGCAGGTTGCAGAGGCTACAAACGTCGCTGTCTAATGAGACGCTAAGCGGATACGA
TGAACCCACTCTTAGGGTGAGGCTGGAGCACTTTGCAAAAGTGCAAAGTTTGGCGGAGGC
TACCCAAACTGGGCGGATTTTTACTCCGTGTTCACGAGCATAATCGACAGCCATCCGGAC
CTCTCCAACATTGAGAAATTTTAACATCTGCGGTCATGTTTGAGGGATTCAGCGCTGGAA
ACTATCCGATCATTGGATATTTCAAACAGCAATTACGAAGCGGCTTTAGAGTTGTTTCAA
AAAAGGTTTGATAATCGGCGTCTCGTTTTTCAGGCGCACATCACCGAGATTCTGGGTTTA
AAGGTAGTACGGAATGGTTCAGTGGCATCGCTTCGGGAATTGTCGGACAAGTTTAACGCT
CACATTCGTGCGTTGAAGGGTTTGGGCACCACTGAGCAAATCGCTGGCTGCATCTTAGTG
CAAGTGCTGCTGCAAAAGCTGGGTGCGGCGAGCCAAGCTAAGTGGGAGGAGAGCTTGGAG
GATCCGATCTTTGCCAACCTTTTTCCGTCGTGGAAATCGATGGCTGCATTCCTGGAGCAG
CGATGTAGGACTATGGAGGCCGCGGATTGCGCCATGGCAACCTATGCGCCAGGCGTTCAG
GTGGGCAGAAATCGTTCGACGCTAGTTGCTACCACCCAAAATTCTCTTGGTTGCATGCTT
TGCCATAGTGCAGAGCATGACATATATTATTGCCCGCAATTTACAGACTTAGCGCCAGTA
GATCGTCTGCGCGAGGCAAACAGACTATCACTTTGCCTAAATTGCCTAAAGGCAGGTCAT
CAGCTACGGCAATGCAGCTCGAGCCGCTAACGCACCTGTGGAATCAGGCATCATACGCTG
CTCCATCTAGGTGGTCCGCCTTCCTCGCAGCCACATGTTCCGGTGTCTTCAAGCTCCCAC
ACTGAGCCTTCTGCCCCTCTTTCGACTTCTTCTACTCTAATTGCCCAGGATCTCGGTAGT
GACCTTGTGCTGCTAGCCATTGCAACCGTTCTAGTGCAGAATCGGTCGGGACTGTTCGTT
CCCTGCAGGGCCTTGTTAGATTCTGGCTCTCAACTGCACTTGGTCACCTCTCGGTTTGCA
AATCAACTGCAACTTAAGAGGTCAAGGTCGTCCGGCTCCGTCACTGGAATCGGGGATTCC
AATTTCGCGACTGTTTCGGTCGGTCACTTCGGATTTCTCAACGAGCATAACAGCAGTTAT
CGCTCCCAATATCACGGATCGCCAGACAAGTTTTAATGTGGACATTGGGGACTGGAAGAT
TCCAGAAAACCTGCAGCTCGCCGACCCGGAATTTCATATAGCTCAGCGTGTTGACCTGTT
AATAGGAGCTAGCTTGTTTTATGAACTGCTGTGCGTAGGTCAGATAAGGTTGTTGCCCGG
ACTGCCCCTGCTTCAAAAAACTCGTCTGGGCTGGGTTGTGTCTGGAGGCTGCGCGCGCCC
TTGCGGTAGCGCCTTAATAGCTTCACGCGTTCCTTCTTCAGCCAAGGAAAACAGCATTGA
TGTTGAACTTGATTAACTTCTGCAGCGCTCTTGGGAGGTAGAAAAGTGTCCCGGCCCAAT
AGTTCAAGCCACTAAGGAGGAGTTAGATTGCGAGGCCCACTTTGTTATAAATTACACCCG
ACTGCCAGCTGGCGATTACTCGGTACGGTTGCCGCTAAAACTCCATTTGGAGTCTTTAGG
AAATTCCTATCCTCAGGCTTTGCGGAGATTCTTGTCGCTGGAAAGGAAGCTTATAAAGCA
CCCTGGCTTGAGGGTTAAATATTCGGCGTTCATGAAGGAATATCGTGATCCGGAACATAT
GTCGCCTGTGCCTGCCTCCGAGGTCAGCTCGTCCCGATATTTTTTTACCACATCACTGCG
TCATGAAGGAGGATAGCACTACCACCAAGCTTCGCGTTGTCTTTGACGGATCAGCTGCCA
CTTCCACTGCTTACTCGCTTAACGATGTGTTAATGGCTAGCCCGGTTATCCAGCCCAAGC
TATTTCACATCCTAATTCGATTTCGCTCACACCCAGTTGCCATTCGGGAGCTGACAGATG
TCACGGCTTGGCGTTATGTTCCAACAGCGTTAAATCCGGCTGACATCTTATCCAGAGGAT
CCCTGCCGTCTGAGCTTAGCGAATCGTCACTCACCCGCCTATCTTACGGAGCCTGAAAGA
GATTGGCCAACAGCTGTTTGTCCTGACAAACCGGTGCTTGAGCTTCGTCGAAGTGTGTTC
ATCGTAAAGTCGCCGTACGTGGATGTAATTGCTAGCTCCAAATTTGCAAATTCTTACCCC
TCACTGCAACGAGTGTTTGCATACATTTACAAATTTTGTAATGGAATTCGTCACCCTGGG
CTCACCGTCGCACACATTCAAGAGGGTACCCATATGATGCTGCGGTTGGTGCAGCGCGCG
CAGTTATGGGAGGACCTGCAGTCCCTAAAAACGCTGGGAAGAGTTTCCTCGTCTAGTCCC
ATATTCTTGCTCTCGCCGATCCTGGATCAATTTGGACTTCTTAGAGTAGGCGGTCGCCTT
CGGAATTCGTCATTGGACTTTGGACTTGAAAGCAATCTTCATGCCGGACCTCGAGCTCTT
CTGGGTGCAATTCGATCCCAATATCGGCCTATTGGGGGGAGGAAGACGGTTACCAAGGCC
GTGAACAGGTGCATAAGATGTTTTCGGATTAAGCCGCGGCTGATAGAGCACATAATGGCG
GACCTTCCCAAGGAGCGCTTGGAAGGATCTCACGCTTTTGATGTTGCTGGTATAGACTTC
TGTGGACCCTTCTTTCACAAGTCGGATACTCGCAACAAGCCCGCGGTTAAATGTTACGTC
TGCGTATTTATATGCTTTGCAACCAAGGCAGTGCACCTGGAGCTGATCAAGGATCTCTCG
ATAGTTGCGTTTCTGTGCGGACTCAAGAGGTTCATATGCACCCGGCGGAAGACGAAGCAA
ATTTGGTCAGACAACGCCACCAACTTTGTCGGCGCCAAAAATAAACTTCTGGAACTTCGA
AGGTTATTTCTCAGCAGCGAGCATCAAGGCTCCGTTCAAAATTGTTGCCTTTCGGAGACG
ATTGACTGGCGGTTCATCCCTCCACGGTCGCCCCATTTCGGTGGACTTTGGGAAGCAGCG
GTGAAAACGGCCAAACATCATTTCTACCGCGCTGTGGGTACGGCGGTTCTGACCTTCGAC
GAGCTGAGGACGCTGGTGTGCCACATCTCGGCAGTTATTAACTCCAGACCTTTAGTTCCC
ATTTCAGAGAACCCTGCCGATCTTGACGTCCTCACTCCGTCGCATTTTATCAATGGTGGT
CCGCCTTCGTCGTTTGACGAGCCAGATATAACGGGCCTAAACTATAATCGGCTTGACTCT
TGGCAGCGCATCTCCTTTCTTCAACAAATGTTTTAGTCGCGATGGAAGGAAGAGTACTTG
ACGTTGCTCCAGCAGCGCTCCAAGTGGCGCACCCCAAAGCCTGGCGTAGCCGTGGACAAC
GTCGTTCTTGTTTAGGACGAGAATCTACCCCCAATGAGATGGCTTTTGGCGAGAGTCATG
CAGTTGATTCCTAGCAGAGACGGCGTCGCTCAAGTTGCAGAATTGAGGACCGCGTCTGAA
GTAATAAGGCGGGCAGTGAACAAGCTGTGTCTGCTTCCCCTTGAGGACTCTGTTGGAAGC
CAAGCCTCCAACGGGGGGAGGATGTTGGGTCATGCAGCCGCCAAAACTGTGCAGTAGACT
AATCTCATACTTTTTAATATTGTAAGCCGAATTAGTCAGTGGTAGCAGTTGCGATGCCCA
CATTGCAAAATGCTGTTCTCGCACGCATTTATCTGTACGGCGCTCATTCCTTGTTCTTTT
TCGTTATCTACCTACGTTAAGCTTGAGCGCTGCATTTCGACTGTCTGTCCCGCCAATTAC
CACCTTCTCGTCTGTCGGAAGACACTAAACTAGTGCATTCGATATAGCTCTTTGTCGGCC
CTAGCTGGTGTAAACAATTCGCGAAATAAACAGTATCGTAAAACTAAACAAACTTTATTC
GGCTATTTATTATTTGCAACAGCTATTGAAAAAGCTCAATAGCTAAACA
>28_NC-12_1
CTCTTACGTTCTCCACTCCCTCTTACGCTCTCCCGCTCTTCACCACAGAGTCTCCGAGGA
GTCTCCGCTGCGCTTGGGAGAACCCAACGCATTAGAATAAGCTTTAGTGTAAAACTAACC
ACAATCAATAAAACATACGCCCGCTCGCGCCCGCGCTAATTCTACAAGTCTTCGAGTGTT
TTTTCGAGTGGTCTTTTTTTCAGCAAACTAGGAATTTTCCAGGACCAGCAACCCCCATCA
CCCCAACATTTTGGTCCTTCGAGCCGGATATCCTGGATTTTTCAAGTTTGTCCTTCAGCG
ACCAACTTATAGGATAAGTACGAAATCTCCATACCTTTTAATTGCCGGTCTGCAGCAAAG
GTTCGAACATCCAATTTCGTTCATTTTGCTGTCAGATTTATTGTCAGATCTAACGGATTT
CTCCGACAAAAGGCAATTAAAGGAAATTACTATCTATTATCCATTTTCACGGGCGCCGCC
ATATTACCCACCGTTCTAAAATTCTAAGTCCCATTTTCCGAATATATTTAAATATTCATC
CGAACAGTGCAAAATTCCAAATTCTTTTCAATTCATTTGTTTTGCTTTAACTCCGCAGTC
CGCTAAATACAATTTGCTCTGCTATACATACAAACAACAAATAACACATACCCGCTGGCC
ATTCCAAGGAAAATATTAATTAAATATTTTCCCGCCATTTACCCATATACATTGCATGCA
TTACATCTCCATATACATACATATACATATACATTTCCATATACATACATATACATATAC
ATCTCCATATACATTACATATCGTACCGACATACATTGCGCAGATTATCTGCATTCCCTT
TAACCAAAGTTTACCGAAGTTTAAATCGCCTGTGTCTCAAGTGCCGAGGCGGAAAAGGCG
TATAACCAAAGTTTACTAATGTTTAGATTGTTTCCCGTCGGCAAATACAAACCACAAATA
AAATTTATTCCAAGTGCCGACGCGGAAAAGGCGTTTTATTTTCCATCAATGTTTTTCGGT
AAATTTCCAAATTAATTTCCGAACAATAAATAAATTTTAAATTAAATTAAACATTTTCAA
TATTTATTAAATTATTTTTTTTAATTTGAAAGTTTTCAAAAAAAATAATTATCGATAAAT
AAATAATACGACCGCCACATACAAGTCGTTCACCCGACAAATATTTCATTTTCATATTGC
TTGGATATTAGTTTGTGGGTGTTTTAGAAGTATTTACAACGCGGAGAAAAGACTTCAATT
CCAGTCATTCCATGTTCTCCGTTTCCAGTTGTAAATAAAAGAATAAAATTTTCTTCGTTC
TAATAAACATTTTATATCACCGTGTTCCACATTCCAAGGGTTTTAACCGTAAATAAGGTG
GACCCAATTACCATAGATCACAGGTCATTTATACAATTCGCTGTTCACTCCGAGTCACCT
GTCCGATTAGTCTAAACTACGGCGTTTCCACTTCGTAAGTTTTACACCACTTAAATTATT
AAGTGCAGTCTGAGGAATCTGTCTACTTTTTCAAAAGTTTGACAGGCTTCCCTTCCATTT
CGCATTTCTTCGATTATGCCCATCGGGGACGATAAGAAGAAATTGTCCGCTGACAAGCCC
AGGTCTATTTTTTCACCACAAGGGTTTCTGACCGCTTAAGCGAATTTGAGGCTCAGATCA
ACACTCCGGAATCCGCAGCTCCAACCGTCACGATGCTTGGCGTCCGTCGCGACCAAGTCC
GAACCCTATGGGACAAGGTTGAGAAGGAATACGATCTCTGCTCAGAGTGCCTTGTGTCAG
AAGGCGAAGCGGCAGCAAGCAACATGCCTATTCTCAGGGCTAAATACAGTTATTGCTATT
CAGTCTATGAAAGGTGTGTTGCCCAGCTCGTTGATAAAATCGAGCAGGGCACTTCTCAGT
CCATCCCAACCGCGAACGCTGCGCCCCAGGCCTACATTTCCTCTGGCTGTCGGTTGCCTC
CATGCGATACAGAAGTTTTCGCAGGCGACTATCTTCGCTGGCCGACTTTCCGGGATCTTT
TCACAGCCATTTATATTAATAATCCACGGCTGACTCCGGTTGAAAAGTTATTCCACTTAA
ATGCCAAAACAAGTGGCGACGCGCATGCCATAGTTTCGATTTCGCCTCTCACCAACGAGG
GTTTCCGCTCTGCGTGGGAAAACCTGATAGAGCGTTTCGAAAATAAACGATTGTTGGTAA
ACAGTCAATTGAAAATACTGTTTAATGTGCAGTCGATACCACAGGAATCTGGGGCGGCCT
TGAAGGTACTGCAAAGTACTGTTCAAGGTTGCTTGACTGCCTTAGAACTGTCAGGCATCA
ACACTGAGAACTGGGACTGCCTGCTGGTATATCTGTGCTCATCCAAGCTCCCGAAGATAA
CTCTCTCCTTATGGGAGCAGTCGCTACATAAGAAAGCCGACATCCCGACATGGGGAGAGC
TGAACACCTTCCTCACAGAACGTCATCGAACCCTAGAAGCAATTGATGATGTGAGACCGT
CCGTACCGAGTCAGTCGCATTCCGATAATGCGATAAACTCAAGTGGGCCCTCTAGAAAAT
TAAATTCCTACGAGGCGAAAGTGGCTCCAAAGTTGAAAAGTTGCGACTTGTGCAACAAGG
AGAACAATCCTGTCCGTGTATGTCCGCGGTTTCTCCAAATGTCGGTTGACGACCGGTCAG
CCTACATTAAACGGAAGCAGTTATGCTTAAACTGCTTCGCAACGGGACATCAGCTTCGTG
AGTGCAAAAGCACTCACAATTGTTTTACTTGCCGTGGCCGGCATCACACGTTGTTGCACC
GAAACAACCTCTGTTCCAGCAATTCAAGCCCTTCAAATCCTGCAAGGCCAATTTCCGCTA
ATCAGGCCAATTTCGTTCCAAATGAGCAAGCCGGTGTTCAAAATTATTTCGCCACGGGCT
CAAGATCTATCCTTCTTGGCACTGCCATAATCAATATCTCCCATCTTGGCACTAACTTTA
AGGCACGCGCCCTGATCGACTCCGGATCAGAAGCGACATTCATAACCGAGCGACTGTTCA
GTCTAATTAGATTGCCATTCCAGGTGGTTCAAGCCCAAGTCTCGGGCTTAAACCAAACAG
TAGCTGCTCAGTCCAAGAAGCTCTGCAGTTTCACCATCCGATCTCCGACTAGGAACGCGT
TGCAGTTGGAGACGACGGCCTATGTCCTCCCTCAACTAGCCGGAAATCTGCCTTCCTACC
CAATTCCGCAAAATTTCCTTCGGGATCTTCCCGATTTTCCACTGGCGGATCCAAAATTCT
ATGAGAGCGCACAAATAGATGTACTTATCGGAGCCGACATCCTGCCTTCGGTGCTTCTGA
GTGGAGCAAAAACCAACATCTGTGGCTCTCTCTTGGAGAATATGTTTACCAACAAAGTTG
GTAAAAGAATCCGATTCCATGTGCGAGAAGAATTTCCTTCAAACGACCACGAGAAACGAG
TGCGGCAAATATGTCGTTACTTTGCCTTTTCGCGACCCCGAACATATCGGTTCCGGGCTA
GGGCATTCTAGGTCTTTCGCGTTGGCTCAGTTCTTAAGAAATGAGCAGCGTCTAAAAAGA
GATGAGGCCTTGAAAGCGAGATACGATTCGGTGATCCAGGAATATCTCGACTTAAAGCAC
ATGCGACAAGTTCTTCCTACGCATAATTGCAACGCCTATTATATGCCACATCACGCCGTC
TTAAAACCGGAGAGCGTAACTACTAAACTCCGTGTAGTATTCAATGCCTCCAGCCCATCA
TCGAATGGTACCAGTTTAAATGATATCCTTCATGCTGGCCCTGTCTTACAGTCCGACTTG
ACCATTCAAATTCTGAAGTGGCGCTATTTCCGATACGTGTTCAACGCCGATATCGAGAAA
ATGTATCGGCAGATCTGGGTAGATCCGAGACACACTCCATTCCAGCGAATACTTTTCCGT
AACAATAGAGGGGAAATCAGAGATTTCGAACTGAAAACAGTAACCTTTGGAGTCAATTGC
GCGCCTTTCCTGGCGATCCGAGTACTGCAGCAGCTAGCAGCTGACGTAGAACTCAGCCAT
CCAAAAGCTAGCAATGTCATTCGAAATTTCATGTATGTGGATGATGTTTTAGCCGGAGCG
GACTCCACGGAAGAAGCTCAGCTCATGGTGCAAGAGCTCCGAGACGCTCTGAATTCTGAC
GGATTTCCATTGAGGAAATGGACCTCCAACCAAAAGGAAGTTTTAGCGGCCATTCAGAGC
AACCATCTTTTAAATACTGATTTTCTCGAGATCGATGCAAAAAGTACTGCCAAAACCCTC
GGTATTCGCTGGAAAGCAACCTCCGACGAATTCTATTTCGTCCCGCCAGAGTTGGCTATC
GAAACGTCCTTTACAAAACGCCAAGTCCTGTCCCAAATTGCCAAATTGTTCGACCCTGCC
GGCTGGTTAGCACCGTTTATCGTTCGAGCCAAAATTTTCATGCAGGAGATTTGGCTGCAG
GAACTTGGGTGGGACGAAAACATTCCAAATGAGCTTTTTCAGCGATGGATGAATTTTCTT
CAAAGTTATTCAGTGTTAGAGCAAGGTCAAGGTCGAGCATCATGGCTTTTGCGATGCGTC
GCAAAAGGCTTACGGGGCGGCCATATATGTCCGCGTTGAAGTGGGCAGCACCATTATGGT
GCAACTCCTGACCGCGAAAACCCGGGTAGCACCAGTCAAAACGGTTTCGCTCCCAAGATT
GGAGCTGTGCGGAGCGTTATTGCTTTCCGAAATGGCTGCAGCTCCTAATTTCGAACACTC
AGCGCAGAGAATTCCCTGTGGAATATCACTGCCTAAGTGAAAAACGTCCAGTGGCAAAAG
TGGTGCTTTTGCCGACGGAGTCTTCCGAATCTCCACAATAATAGGCGCTCCTCTCGTCCT
TAGTTGTAGTTCACTATCACTAATCATCCGTTATTTTTCATTTCGTTTTCGATCTCCTTT
CGACATTCGACTACGCGCAGCATGGCTCCTCGTCAACAAAACGCACGCAGTGCTCGTGCC
GTGGAGAGCAGACGTACCCGCGGTATTCAAATTCTACCGATGCCGAGTCTGCCGCGGTAT
CCATCCTCTTCGGAAGTGCGCGAGGTTCCTAAAGCTCAGCGCTGAAAAGCGTTTGCGAGC
AGTCCTCATTAACAAATACTGCGCCAATTGCCTTGCTCACGAGCATTCCACGGGAGACTG
CGGTGATCGTTGCAAGAAGTGCGACCGATCCCACCACACGCTGCTCCACATGCACGAGCA
GGTTAGCTCGTTGTCGCGGTCGCGACCGCGAACCGGTGCCAACCCGGCAAGCAGCTTCGG
CCTCGTCCCAACGTTCCCGCCGGCACAATCCGCCAACTCAGCGTAGGAGTTCACCGCCAC
GACGACCGGAATCGACGACGCCAGGCCCATCGCTCTCGTCGCTGCTGCAACGCCACAGCG
TGAACATCCTTCCCACAGCGCTGGTCAAGTTGGAGACCGGGACGAAGACCTTCGAGACCG
CAGCACTCATCGATCCGTGCAGACCCATGAGCTGCATCGACGCTTCGTTGGCGTCAGCCT
TTAAGCTTTCGATGACCAATGTTGGCGACGAGAAGGTCTGCACGACGACGATTCGCTCCA
GGATCGACGCGAACACGAAGCTCGAGGTCGTGCTCAAGATCGAGCCCAGGGTGCGGATCC
GTACACCTGTCCGGGCATTGAGCGACACCGTAGTGTCCAAGTACAGGGACATCATGCTGG
CGGATGACGGGTTCCATCGGCCTGCTACCGTATCCATGGTCTTAGGAGCAGACATTTATC
CTAAGGTTATCCAATCCGGATTCCTGACCTTCGACGAGGGAATGCCGGTCGCTCAAAAAA
CCGTGTTTGGGTGGATCGTGTCCGGTGCCTGCCGCTTGCCGTAGGATGGCTATGTTGCAA
CCCCAGTGATTGCAAGGGGGGCGGAATGTTCGAGTTACGGGGTTTGGACTGTCACCCGCT
CTCCGCTCCCTCTTACGCTCTCCCGCTCTTCACCACAGAGTCTCCGAGGAGTCTCCGCTG
CGCTTGGGAGAACCCAACGCATTAGAATAAGCTTTAGTGTAAAACTAACCACGATCAATA
AAACATACGCCCGGTCGCGCCCGCGCTAATTCTACAAGTCTTCGAGTGTTTTTTCGAGTG
GTCTTTTTTTCAGCAAACTAGGAATTTTCCAGGACCAGCACCCCCCATCACCCCAACA
>29_NC-5_1
AATAATCAAAATTGCGCAAGTTTAATTTCTCAACTTATATTTATAGGAATACTCCAAACA
TGCTGTTGCGAGTGTACAAAAATATTTATTAAAAAATGAGGTCCCGGTTGACTTATTTGA
AGTAAGCGATTTTATTAAAGCAATATACAATACAATAATTCTATGGATGCTTTTTTGGGT
GAAATTTTTATGTTAACCGTTATAGGAATGATTTAGAACTGATTTAGAATTAAAAAGAAA
AACCACAGAGAACGCTATAGTCGAGTTTCTCGACTATCAATTACCTGTTACGCAACTAAC
ACTATTCTTGTTGGCATTTCGATAGAAATTAGCACAAAAAAATAATGTTGAAAAATATGA
AAAAGAAATCAAAAGTGTGGTCGCGGGGTTTATGGGCGGTGAGTAGGAGTTCGAGTGGCA
AAAAATGTATGGTACCACGATAGAAATTTGAAATAAAAATAATAAAATTAAACAAGGGAG
AATGCTATAGTCGAGTTTCCCGACATCTAGATACCCATTACTAGTGGGAATGCGAGATTT
CATAATTTTTTCTATTGCAATCTGGCTCTTTCTCATAAGCTAGCATTAAGCAATAAGAAT
GTGTATCCAGCTCACTCACACATACGTTCGGTAGCGTGTACTTGAACGGAAAGGTCGAAT
AAAGGAAGATTGATCAAGACAGCGTTCACAAACGTCAAACTGGGAAGAGATCTGTTCATG
TAGTGGGCATTGGTAAGGCGTATTATGGCAATGTGACTGGGGGATCTATACAAGTTTAAT
TTTTGCGAAGTGGTGGTTAAAGACACGGTTTCTTATGGTTGATGGATAGTATGAGTTGTT
GTTGGTATTGGTGAGGGATTTTATGATGGACAGGGAATCGGAGCAGATAGCATGTTTACC
TGGGTTTTTATTGCAATCTTAACTGCTTCGTTTATGGCTATTATTTCTCTTGAAAGGAGG
ACTGATGAGAAGGGTCGGAGAAAATGAAATTTAATTTTTCTGATTACTGTTGTTACACTA
AAGCTTACTATTCCATTGGCCCTCGAGCCATCTGTGCAAAAAATTCGAGGTTGGGAATAG
AAGTTTTTAGGGATTGGAAGTAGTTTGAAAGTTTTGGAGGGTGCGCAGGATTTGTTGTAT
TTTGATAGGGATGTGTTGGTAGCTTTATGTATGATTCCGGAGTTGAATTTTTTACTTGGG
ATGGCTTTTGTCGGTGAAAAGTGGTCATTGACCTAATGGCATGTTTATTCGGTCTATAGT
GTTTAAGGTAAGCGTCGTAGGAGAGTAGGATTTTGCTGGAAAGTTTGTGTCATGAATTGT
CTCCTGCTTTTCATATGGGTTATTTGCGATTCAATTTTTAGCTTTGTTAGTTGGTGTTGT
TCTGAAAGCTCTGGAGCTGCTCTTATTTCCAAGTTTTGCATAGTTTTTATGCGATCTGTT
AGTTCTTTTGTCGTCTATTTTAGAGAATATCGAATTTATAATTTGGTGATGGGTCACGGC
TAGTGCGAGTAACTTCGGTCCCAAAATAAACACGGATTTCCAGTGGATCTCCAATGATCG
TCAAATGGTAAAATCCCTGAAATCGTTATTCATTGGAAGTCAGTCTGTGTCTAAATATTT
GTTTAGACATGCATTTACGAACGCAGACTGCTGCGTCTTACAAGCGCTGCATTATATAAT
TAGATGATAAGAACCTATGTTAGAATGAATAAAAGGCGAAGCCCTCGCAGTAGCGAGTCA
GTTAGATTCAAACACCCGAATTGAACTCATTAAGTGTACGCACAAGTTTATAGTGTGAAC
ATTTTGGTACTTCGAGAAATTCTGTTGTTTTCCCCCACCAGTGGTAATAAACACAGAAGA
AAAAACTAGCGCTTCAAAGTAAAAAGAGCAAGGTTATAAGAGTGATTCTGTTGTTTCCCC
CGCCAATGGTAAGAAACACAGAAGAAAAAAACAGCGCTTCAAAGTAAAAAGAGCAAGGTT
ATTCGAGCGATTCTGTTGTTTCCCCCACCAGTGGTAAAAAACACAGAATAAAAGACCACG
CCTTAAAGTACTAGGACTATAGGGTGAAACATTGTGTTCTTGCTTTTCCTTCGCTGATCA
ATCAGCTGTGAGTCGAGGCACAGCTAGGTCAACTGGGCGACCAATCAAAAAATCCTCCAA
CGGATCACGCCGAAGAATACAAGCAGAAAGCACAAAAAAGTCACAGTGATTGTTTTCCCA
AGATGTTGTCGAAAAGATCTGTGAAATTGATGCAAGACCAAGAAGAGCTGCAGAGCAAAA
AACTGCAAGCCATCAAGGAACAGTCATCTACACCAGCAATAGAAGTATTGGTAGTCCGAT
TTACTACTAACAACAATGCGCTGGTAAAATTGGGAGTTGGCGATCATAAATATTTTAATG
ATAAAATATTTATTAAAACTATGGATACTACTATGAAAGGTAGAAACACTTGAAGAAATA
AATATACCAAGCGGATCAAAATTATCTGATACCGCTTTAGCTCGGAGCTCCAGTCCAGTT
GATAATCTGGTTCAACTGGTGGATAGAAGAGCGGACAGGGTAAGGCAACAGATGAGCTTA
ATCTACGAAACCCTAGATAGTACAAGTGAGATTGAACTAGTCAATCAGCTGGCAATGATG
AAAAGTCATTGGTCCAACGTGACGGACACACTGAAACTGCTTGAAAACAAGTATGACAGA
ACTGACTTTGATCAAGATGAGGCAGACATTCTGCAATCTGAAGTTGCCGCACTAGAGATG
GTACTTCAAATGAAGTTGGAACAGTTCAAAAGTTCCAACTACGACGTGCCAGAACTCCCA
AAAGTGGACCTTCCAACGTTCAATGGAAATGCCAAGGAATGGCCAACATTTAACGAGCGG
TTCTCTGAGCTAATAGAGAACAGGAAGGATCTCAGCAACACAAGGAAGCTGGGATATTTA
AGAGCCTGCTTAAAAGGAAAAGCTCAAATGGTGGTTAACGGGATCATCGGCTAGCTATAC
AGCAGCGTGGGAGCTTATCTGCAAACGCTATGAGAATAGCAGAAAAATATTCTCCCAACA
CCTTAACAAATTAATGGAACTGGAGTGCTTGCTGCCCCATGATGAGAAAAATTTAAGGAA
GTTTTTGGATACTGCGACTGAGAGCATATTCATCATAAAGAAAAAAGGAAAAATAGAAAG
CTCTGCTGACGTAATTTTAGCAGTATTTTTCGCCAGAAGCCTTACAGCTGTATGTACAGC
ATGTAAAAAAGGCAAGAGCTATACAGTCCAAGACGTACTGGAGTTTATTGAGCAACAATA
CAACTCAGTAAATGCCATTACCAAAAATACCGCTCAGCTTGCTACAAGAAAAGTGCAAGT
TAGATCGTGAGCCATTTGCTCTAGGGATGGCCACGATATGATAAAGTGTCTCAAATTCAA
AGCACAATCAATCGAAAAAAGAAAAGAATTCGTTCAAAAGAACAGTATGTGCTTAAGATG
CTTTGGAAAGCATAATGCTATCGACTGCAGAAAGGAAATTACATGCAATCGATGCTCCAA
AGGATACAACAGCCTTCTTCATGAAGACACAAAACGCAGTATCAACAGCAATGACCTCAA
GCAAGGCCAAGACACACTATTGGCTACAGCTGTTGTTTTAGTGAAGAACAAAGCTGGAGG
TTACAACGAGTTGAGGACGCTTATTGACGGTGGATCCCAGAAGACGCTGATCAGAGGAAG
CAGCACAAATATTAAGGATTCCCAGAATAAGGAGTACTATAGAGGTCGAAGGTATCTCCC
AGACTACTCAATTATCAAAAAATAGGTTCCACCTGACGATCAAACCAAAAATTCCAAGCA
GCTTCAAAACATCAACGGAAGCATTGGGTTTACCAACACTCCATAGAGCCCTTCCCAGCA
ACAAGTTTGATATTGATATCAACAAAGAGTGGAAGGGCTACAGGCTAGCAGATCCACGAT
TCAACGAGCCAAGCGGAATTGACATGGTGATAGGTGTGGATCTATTTCCCCTGATTATAA
TGGAGAAAATAAAATCCGGGAATGGAATATTGGGACAAAAAACCATATTTGGATGGATTG
TGTCCGGAAATATAACTCGAGCAGCAAAGCAAAAAATTATAAGTGCCACTACAACAATAA
ATCTAAAGGACCTGGAACGCTTTTGGGAATTGGAAGATGAAGCCGATGAGACGATTAAAG
ACAATGCAGAACGCGAAAGAATATTCCAAGAAACAACTGTCACCAACGAGGAAGGCAGAT
TTGTGGTTGCAAAGCTGGGAGCAATGGCAAGGCTTATGCAAATGGAAAAGAAGAACCGGG
CTGCATACAACGAATTCATGAAAGAATACCTTAAGATGGGACATATGGAATCTGTAAAGA
CTACGGGTCAAGGTAAATACTATTTACCCCATCAAGCAATCATCAGGCCTGGAAGCTTAA
CTACGAAGCTACGAGTAGTTTTTGACGCATCCGCAAAGACGACAAATGGACTAAGCCTAA
ATGACGTTATTATAGCTGGTCCTAAGATTCAAAAGGATATATTCGATATTCTAATTAAAT
GGCGCAAGTGGCAATATGTTATGGTAGCTGACATTGAAAAATGTATCGCCAAATTAAGGT
TGCTGAGAAATACCAAGAATACCAATATATCCAATGGAGAGATGATCCAAAATTGCCGAT
CAGTCAGTTTAAGTTAACAACCGAAACTTATGACACATCGGCAGCACCTTTCTAAGCAGT
CCGATGTCTACGAGAGTTGGCAGATCGCTTTTGCCAAGAGGATAGCGTCTTAGCAGAAAC
AATTAGAGACGACTTTTATATGGATGACCTCATAGCTGGTGGAGACACAGTCAACGAGTG
CTATGAACTTCAATGGAAATTGAGACATGTGATGGAGAAGGAGAAAAATCAGCATTGAGG
AGAATGAATCGAATAAAACGTATTCGGCAGAAAACCCAATGCTAACACGCATAACAAAGC
GGTTAGTGTTATCACAGTTGTCCAGAATTTTCGACCCACTAGGATGGTTGGCACCTGTAA
CAATTCAAGGCAAATGTTTCATTCAGGAACTGTGGAAGTTACCGATGACTTGGGACGTTG
AATTGGAATCCAACTTAGCTAACTGGTAGATGGTGGATGCTAAAGGTCTATCATATTTAG
AAGAAATTAGCATTTCACGCTGGACTGGATGCTCCAAAGGTATGGAGCTACATGGATTCT
GCGATGCATCAGAGAAAGCATATGCAGCGGCTGTTTATACAAAAGTAGGCGGCAGAGTTA
CTTTGCTAGCAGCAAAAAGCAAAGTATATCCTATAAAAAAGCAGGAAAACAATTTCAAAG
TTGGAATTATGTGCTGCGCATTTATTAGCAAAGTTATTAGCGATGGTGCAGGCTATATGG
AGCAACAAGATCACTTCGCATGCATGAAGTGATTCGCAAATTACTATTGCTTGGATACAG
AACAAGCGCAGCAAAGATAAATTCGTCAGAACTAGAGTGGAAGAAATTAATAAACTAATT
CCCAATGTCAAATGGAATTACGTTAAGTCGGTAGGCAATCCAGCAGACGTGGCTTCAAGA
GGGATATCACCGCCAGCTCTTAAAATCTGTGAAATTTGGTGGAGAGGGCCGAATTGGCTA
GCTATAGATGCACAACACTGGCGCACTCAAATGGAATCGGAAATTGTTGTGGTATCCACA
TTGATAAAAATCCGAATATCTGCAAAATCAACTTTTATCAAAGTATTCATCAATCGACAA
TCTTCTTAGAGTAATGGCGTATGTATTACGCTTCATAAAAAAGCTGAGAGGAAAATCGTA
ACAGCCGTCACATCTTACGGCTGACGAATTAAAGCTGAAGCTAACAAAGATTGTCGTGGT
AAAGATACAACAACAGCTGGATTTTGGACACGAAGTCAAACTACTACTACCCAAAGAGTA
AGTTACAGGCGCTAAATCCGTTTTTGGATAGTGATGGGGTACTTCTGGATTTTTGGCATA
CAAAATTCCTTAAAGAAATATTTAAGGGAATGTATTGTAGGCATACCGTACAAGAAAGAG
ATGTCCAGTCAACTGATGGGAAATTTACCAGTTTATCGAGTAACGGCTGATTACTCGTTT
TAAAATACTCGAATCGACTACGCCTGACCGTTCCAGATTCGCTGCTCAAAGGGAAGAGGT
CAAAAAACGTATAAAGGATACATTTGTGTATTTGTTTGTATGGCAACAAAAGCAATACAT
CTGGAAGCTGTTAGCGACCTTTCGTCAGACAAATTCCTGGAGGCTCTTCGACGGTTCTTT
GCAAGACGAGGCAAGAGTGAGAACCTATACTAAGATAATGGAACAAACTTCGTGGGAGCT
TCAAGAGTATTGGACAAAGAATTTGTAGCTGTCATTAAAAACAATGAGTTAGCACCTACA
CTAGAAAAAGAAAGCATGAAGTGGCACTTTATTCCCCCGCGAAGCCCCCACATTGGAGGT
TTATGGGAAGCCGGTGTAAAATCAGTGAAGCATCATCTTAAACGAGTTATTGGTGAAAAC
AGCTTTACATATGAAGAATTTGCATCGCTGCTGTCAAATCGAAGCAGTGCTAAACTCGCG
TCCATTAGTCACTGTAAGGAGCGAAAACGATGGTGAGGACATATTAACGCCGGGTCATTT
TCTGGTGGGAAGACCTCTAATTGGAGCTCCTGAACATTTTGACGAAAGTAAGACAATCAG
CTCTTTGGATAGATGGAAGTTTATTCAACGCATCAGAGGTGATTTTTGAAAGAAATGGAA
ATAGGAGTAATCTGGTGTCATTGCAACAGCGAACCAAATGGCGCCAAGAAAAGCCGAATC
TGAAGGAAGGACAGCTGGTTCTTATAAAACATGAGAACACTCACCATGCAAATGTCACTC
ATAATGTCAGGGTAGTCACGGTTAAAACAAACGATGGGGAAGTAAAAAGATCGCTAAACA
AGATCTGTCAACTTCCTGTTAGCGAAGCAAAACCAGCTGGAGCTGCAACGCCATCTATAA
CGGAGTCAATGCAGCTACGCAATGACAAGAAGTTTAGGCAGCGAGTTCCAAAAGACAAAA
GGAATGGCACTGGAAGCATAGCTACTGTGCTATGCTGTGTATCGATATTGCAAGCTACAA
CTGCGACAGAAAATTCGGAACCTCGAAAACAGGCCGAAGAACTTGGGAATATTTAAGACA
TCGACGCAAAAGCTGCAGTTATGGTGAACAAAATTGGTAAATTTGAAGTCGCTACAGCCA
GTTGGCAATTATTGTTTTATTATGACGTGCAAGCCAATTTTAATGTCATAAAACTATCAG
AGGACTTCATGGAAAAATCCCGCTTAGTTTGCGAAAAAATGGGAGACTTCAAGGACTATA
GCTATTTCCTCGGCACGACAATACGGACAAAAATTGACAACTTCAAAGAAAAAGACAAAA
CACTACGGCACCGTACCAACCGAAAGAAAAGGTTTATACTGTTTTTTGATATCGAAAATG
CAAATAGAATACAGGAAAATATGCAAACGATCATAAAAAACGAAAAACATCTATTGGAAT
ATGTTTACAATCAGACCTCGGTCATCAATGCCACGGAAGAATTAGTAAGAGCAACTACGA
TGGAAGCAAACCGGAATTTGGGAAAACTGACCCAAAAAGTCAATATTATTGCAGAAACCA
TGAAGGAGCACTTTATTATATATAAGGAGTCAATTAAATTCCTTATGTTATCAAATCAAG
TGCGAAACTGGATTGAAGAGGCAGAAAGCCTACAAGCAACAGCGATCTCAATGATAACGG
ACATTAGTGAAGGAAGAATTCATCCTACACTAATTGCGCCTAACAAAATGTTGGAGGAGC
TCGAAAAAGTTAAGCAAAGATTAGGACGACAATTACCAATGATCTATAAACTGATGAAGG
CACAAGCTATGTTGAAGGATAATGTCCTATTCATTGAAGCAAAATTGCCGATATACAACA
ATCAGGAAAGGGATCTCTTTCAAGTAATCCCAATATCACTGAGGACAAACGGAACAAAGC
TTATTCCGAAATTGAATTCTTAATTTCTTGCGTTCAATACAGACATAAACGCATATCACC
TAATGTCTGAAATGGAAATTAACCGATGCAGACAAGAGGATTCGACAACTCTTGCAAACT
ATCACCATTGAAACCAAGCAAGGCACATTCATGCGAAATGATGGAATTCCAAGGCAATTC
GTTCATCAAAGAGATAAGCGCCGCTTGTCAGTTTCTTACAAGTGCTTCTTCTCAGGTTAA
GGTTCTAAGCTTGCGGTACAATATCGAAAATTTACATATGAAGTCTGTGCTTTGCCACTT
TTCGGGAGTAAGTAAATCTGTGCGCATGGTCGAATTAATATCTTCGAACTTACGTACGAC
GGAAAAATGTAATTTGTTGACGCAACGATTGTTTTTTGATGAAAAGGTGTTTTAATATTA
TTTTTTCGATAGGCATAGGGGAAATTCTCCCTGTGACCTCGGCAGCTATTAATTCAGCCC
ATTTCGGCGCGCAGGCTAACTTAAGTTAGTTGTATCTAAATTCTTAAATTACAACAATAA
CAAAAAGGGAGGGACTATAACAGATAGAAGTTGTATAAATGACAGTGTCTACTGACCCTC
CTTGAATAATAAAAAATTGCACAAATTTAATTTCTCTACTTATATTTATAGCAATATTCC
AAACATGCTGTTGCGAGTGTAAAATTTTTTTATTAAAAAATGAGGTCCTTGTTGACTTAT
TTGAAGTAAGCGATTTTATTTATTTATTTACAATACAATAATTCTATGGATGCTTTTTTG
GGTGAAATTTTTATGTTAACCGTTATAGGAATGATTTAGAACTGATTTAGAATTAAAAAG
AAAAACCACAGAGAACGCTATAGTCGAGTTTCTCGACTATCAATTACCTGTTACGCAACT
AACACTATTCTTGTTGGCATTTCGATAGAAATTAGCACAAAAAAAATAATGTTGAAAAAT
ATGAAAAAAATCAAAAGTGTGGTCGTGGGGGTTATCGCCCATAATCGCCCATATCACCGC
CCGTGAGTAGGAGTTAGAGTGGCAAAAAATGTATGGTATCCCGATAGAAATTTGAAAGAC
AAATAATAAAATGGAACAAGAGAGAATGCTAAAGTCGAGTTTCAAGACATCCAGA
>30_NC-5_1
CTCAAAAGTGTGTAAACTTGGAATTTGTTGTTTATTTTCTTGTATATTTAATATTTTTAA
TTTGTTTTTTGATTTATAAGTAAAATAAATATTTTTTAATTATATTTTATAAAAAAAATT
GCGTTTAATTAAGCAAAAAAACCCTTAATTTTGACAACCTATATTTTGACAAACTATATT
CTTAGGAAGATCTTAGGAATCTTAGGAATGATGGATAATTTTGTATACCAAAATCGTTAA
TACATTAAAAAACAGTATACATATTTACATATTTAAAAATACTCTTGCGAAACCATTGCA
AACAGAACGGCTTCAATTTCAAGCTGTCCTATTTGTGAATTTTTTTTAAATCTGGCACTG
TTACGTTGTAAATTATTTATCATAAAAGTGCAATTAAAAACAAGAGAGATTGCTGTAGTC
GAGTTCCCGACTATCAGGTACCCGTTACTCAGCTTGTGTAAATGCATACGCGAAATGTTA
TCATTTTTCTGGGATATCGATGGATATGGGGAATAAAACAAGAAAAAAATTTAAAATTTA
AAAAAAAATGTGGGGAAACCGGGTTGGTGGCTTTAAACCGTTAGACGAGGCAAGTCAAAA
AGTTGCTTTTGGGGCGTAAGAGTTGGAGTGGCAAAAAGCTTTCTTGCAAGTTTACATACC
TTTACAAGACTAATAAAATTTTTTTTAAATATCAACACAGATTTATACCCGTTACTCATA
GATTAAAAGGGTATAAAAGATTCGTCGAAAAGTACATATGTAACAGACAGAAAGAAGCAT
TTCCGACTATTTAAAGAATATTCAGCTGTGTTCAATGAAATAGCAGTGCGAGGGAAACTA
AACTATACAAAATACCATGTTCCTTTTCGGAATCGAATTTTTGTTCCACTTATTTTTGTA
AAATGGAATGTGTAGATAAAAAAACAAGAAAACCCAGTTAGTTTTTCATGTTATCCTATT
TTTATTTACATTCTTGAGCAAATTCAAAACCTCTAGGCTGTTCATAAGAAAAGCAGTGTC
TGGTTTTGTCCAACGTATACTCCCGAAATTATTAATATTTTCTAAAAAGTGTGTAAAAAT
TGTGGTTAAGTTATTTTGTATACTTAAAAGACAATACATTAAAAAAAATATTTTAGTGGC
TAGAGGACAGCACTGCTCCCAGGAGAAAAATGTCAATTTTAAGCTAAGAAAGAAAGAAAA
AACATATTAGCACATTCCAAAAACCCTTGAATGTTCTGCCAAAATGGTATCCAATGGAAG
CCCGAAAACCGTGGTACCATACGTAAAACCACAGATATGGAGGATGGACGCATAGTTCGT
TACAGCAAAGTCAATCGTTTTGAATCCTTTAAGGACATAAAGTCTGAGCTGAACTTGGGA
ATTGGCGACAATACAATTTGGAAACGACCACGAAAGGTTCCCCTATATTAAGGCAAGGTT
AAGCTTCGCTAAAACCTACCTAAACTGGCCAGACTCCCAATTGCGGAATATCCTTTGGAC
TGATGGGTCAAAAATAGTGCTATTTGGTCGAATTGGTTCACGACAGTATGTCCGTCGACC
TCCAAACACAGAGTACCATCCAAAACACACACTCAAGACTTTTGGTGGACCTAAAATCGT
AATTCAATCATGGTGGACCTAAAATCCTGGTATGGGCCTGTTTTTTTTTTACAATTGTAG
GAGTCTAAAACATATGTTTTATGGTATTATAGACCAAAACGCACATGTAAGTATACTTAG
TGAATAGAATATGCCATTCAAATGGACAATCCAACAGGATAATGATCCGAAACACACAAG
CAAATCGGCTAAGAATTGGTTCACCCAAAATAAAATAATGCCGTGGCCAGCACCATCTTT
CAATTTAAACCCGATTGAAAACCTGTGGGGGACATAAAACAATAATGTGACAAAGAACTC
CAGGACATCTAAGGCTCAGCTTTGGCAAGTTGTGCAGATGCATGTTCTAAAATTCCTCTC
AAACGTTGCCAGGACTTGGTGGACTCCATGCCGCGTGGGTGTAAGGTTGTGCTGGGTAAA
AAAGGCTATCCAACCAAGAATATTTTCGAAACTATTGAAGAAATAAAAGTGAAACATTTG
TTGAATTGTTTCAAATTAAATACCTAATGATGTTACAAAAAAATATATCCCATTAAAACT
TTAAATCATAGGATTTTTTTTATCTTAAACTCGCAGGTCCCAAGCACTGCTGTTTTTATG
AACACAGCTGTATATACATGCACCAGCAAGTACAGGTTCCCTTGCCTTCCATTAATTTAT
TTCTTTACAGCTTAGTTCAGCATAATAATAAAAAAGAAAAAGTGGCGCCCGCTCTCGAAA
TAATAACTTCAATCCTTACTTTTAAATTTTCCGTTTCATACTTCCAACATTTTTGTGTTT
AGTTACTAATTGTGGAGTCCACACGCCAACAAAAAAATGAATACTCGCCTTTGCATTTTA
TAAAAGCTGGAGTCCCACAAGGAAGCGTCTTAGGACCTGTCTTATACACCCTGTACACCG
CCTATATGCCGGTAGCAAATGCTTGCACTGTGGCAACATACGCGGATGATACAGCTATAT
TACAATAGCTAACAGCTCATTTAAAGAGGAAGCTTCACAACTCCTGCTAGCAGAGCTACG
CCTTATTGAAAGGTGGTTTCTTCTTTGAAAAATTAAAGTCAACGCCCTGAAATCTGCGCA
AATAACTTTTGCATTAAGATGAGGTGACTGCCCAGAAGTGTCATTTGAGTAAAATTTCGA
TTGTTGCAACAGTCGTGCAATCGTGCATATTTTCGGGCCTTTGCAGAATTTAGTTAGGTG
TCCGAATTTTTGGCAATTTCTGTATTTAAGTGGTCGGGTGATGTGGGGCCATAAATTATC
GCGTTCGTATCATTGAAAATCTTGGGAGGTTTGATATTTTAATAAGCGATAATCAGTCCG
GATTATTGGAGGATATTGTTTCTAAATTGCATGATTTTTTTAATATCGGATACTTTCCTT
TAATATTTCATCATTTTCGATATTACGTAGGTCGTTAGAATATTTTAGTCCTTTGAAAAC
ACTAATGTGCTATGTGTTCTGATGTGTTGAAAAGGGAGTCGTGAAATTGTGAGAGTTTTA
GCAGCCTTTGAGCTTCGGCTAGGCCTTTTGTTTTCACTAATAATTTTCCATCTCTTGGTT
TTTTTCACTTTACCAGTGCATTAGAAATCGTTGTCTTTTTTTTTTTAATAATAAAGGGGG
ATACTTTGATTTTCTGTTCGGGAAATTATTATATATTTTGGTTCGAAAATTGTTGGTTTA
TCCTATTGTAATGGGTCTCTTCAGTCTGGCGGGCGCACTGATATAACCGACGTGGCAATT
TCGTTGTCGAAAGCTTTGCGATTTCGAAATTATAGGGAGGCAGGAAGTAGAAAACCTTTG
AATATTCGAATTTTTTTTTAAATTGCTACCGCTTATTAAAAAAACATACAACATTTTTGT
AGGCAAACGAGGATTTTATCTTTCCTAATTTGAGTGTTAATCATCATATTTTTTATTTCA
GTGTTAGAAGTGTTATGTATAAATATTTGGAAAAAGAAGGCGAATTGAATTTTCATAAAA
TATTTAACGAAGTTTTGGGTAAGTATGCATGTACATATGTATTTCAAAATATTTCTAACT
ATATTAAATTATTCTCAGGCTATTTGTTGTTTAAAGACTTTTGTGAAAACGACTCAGAAG
AACCTATACAGCAACTTAAGTTTTTTGAACAGGTACGGTATCTTTTTCATATTTAAACTT
GTGTTAACTTTTGTTTTATTTAGATAAAACTCTTTGAAAAAACAGAATGTTATGATGAGC
GGAAAAAAATGGCAAGGGATATTTATGACAATTTTATAATGGAGGAAATGTTGTCCCACA
CCTATGCAAGTAACCAATAATCAAAATTGCGCAAGTTTAATTTCTCAACTTATATTTATA
GGAATACTCCAAACATGCTGTTGCGAGTGTACAAAAATATTTATTAAAAAATGAGGTCCC
GGTTGACTTATTTGAAGTAAGCGATTTTATTAAAGCAATATACAATACAATAATTCTATG
GATGCTTTTTTGGGTGAAATTTTTATGTTAACCGTTATAGGAATGATTTAGAACTGATTT
AGAATTAAAAAGAAAAACCACAGAGAACGCTATAGTCGAGTTTCTCGACTATCAATTACC
TGTTACGCAACTAACACTATTCTTGTTGGCATTTCGATAGAAATTAGCACAAAAAAATAA
TGTTGAAAAATATGAAAAAGAAATCAAAAGTGTGGTCGCGGGGTTTATGGGCGGTGAGTA
GGAGTTCGAGTGGCAAAAAATGTATGGTACCACGATAGAAATTTGAAATAAAAATAATAA
AATTAAACAAGGGAGAATGCTATAGTCGAGTTTCCCGACATCTAGATACCCATTACTAGT
GGGAATGCGAGATTTCATAATTTTTTCTATTGCAATCTGGCTCTTTCTCATAAGCTAGCA
TTAAGCAATAAGAATGTGTATCCAGCTCACTCACACATACGTTCGGTAGCGTGTACTTGA
ACGGAAAGGTCGAATAAAGGAAGATTGATCAAGACAGCGTTCACAAACGTCAAACTGGGA
AGAGATCTGTTCATGTAGTGGGCATTGGTAAGGCGTATTATGGCAATGTGACTGGGGGAT
CTATACAAGTTTAATTTTTGCGAAGTGGTGGTTAAAGACACGGTTTCTTATGGTTGATGG
ATAGTATGAGTTGTTGTTGGTATTGGTGAGGGATTTTATGATGGACAGGGAATCGGAGCA
GATAGCATGTTTACCTGGGTTTTTATTGCAATCTTAACTGCTTCGTTTATGGCTATTATT
TCTCTTGAAAGGAGGACTGATGAGAAGGGTCGGAGAAAATGAAATTTAATTTTTCTGATT
ACTGTTGTTACACTAAAGCTTACTATTCCATTGGCCCTCGAGCCATCTGTGCAAAAAATT
CGAGGTTGGGAATAGAAGTTTTTAGGGATTGGAAGTAGTTTGAAAGTTTTGGAGGGTGCG
CAGGATTTGTTGTATTTTGATAGGGATGTGTTGGTAGCTTTATGTATGATTCCGGAGTTG
AATTTTTTACTTGGGATGGCTTTTGTCGGTGAAAAGTGGTCATTGACCTAATGGCATGTT
TATTCGGTCTATAGTGTTTAAGGTAAGCGTCGTAGGAGAGTAGGATTTTGCTGGAAAGTT
TGTGTCATGAATTGTCTCCTGCTTTTCATATGGGTTATTTGCGATTCAATTTTTAGCTTT
GTTAGTTGGTGTTGTTCTGAAAGCTCTGGAGCTGCTCTTATTTCCAAGTTTTGCATAGTT
TTTATGCGATCTGTTAGTTCTTTTGTCGTCTATTTTAGAGAATATCGAATTTATAATTTG
GTGATGGGTCACGGCTAGTGCGAGTAACTTCGGTCCCAAAATAAACACGGATTTCCAGTG
GATCTCCAATGATCGTCAAATGGTAAAATCCCTGAAATCGTTATTCATTGGAAGTCAGTC
TGTGTCTAAATATTTGTTTAGACATGCATTTACGAACGCAGACTGCTGCGTCTTACAAGC
GCTGCATTATATAATTAGATGATAAGAACCTATGTTAGAATGAATAAAAGGCGAAGCCCT
CGCAGTAGCGAGTCAGTTAGATTCAAACACCCGAATTGAACTCATTAAGTGTACGCACAA
GTTTATAGTGTGAACATTTTGGTACTTCGAGAAATTCTGTTGTTTTCCCCCACCAGTGGT
AATAAACACAGAAGAAAAAACTAGCGCTTCAAAGTAAAAAGAGCAAGGTTATAAGAGTGA
TTCTGTTGTTTCCCCCGCCAATGGTAAGAAACACAGAAGAAAAAAACAGCGCTTCAAAGT
AAAAAGAGCAAGGTTATTCGAGCGATTCTGTTGTTTCCCCCACCAGTGGTAAAAAACACA
GAATAAAAGACCACGCCTTAAAGTACTAGGACTATAGGGTGAAACATTGTGTTCTTGCTT
TTCCTTCGCTGATCAATCAGCTGTGAGTCGAGGCACAGCTAGGTCAACTGGGCGACCAAT
CAAAAAATCCTCCAACGGATCACGCCGAAGAATACAAGCAGAAAGCACAAAAAAGTCACA
GTGATTGTTTTCCCAAGATGTTGTCGAAAAGATCTGTGAAATTGATGCAAGACCAAGAAG
AGCTGCAGAGCAAAAAACTGCAAGCCATCAAGGAACAGTCATCTACACCAGCAATAGAAG
TATTGGTAGTCCGATTTACTACTAACAACAATGCGCTGGTAAAATTGGGAGTTGGCGATC
ATAAATATTTTAATGATAAAATATTTATTAAAACTATGGATACTACTATGAAAGGTAGAA
ACACTTGAAGAAATAAATATACCAAGCGGATCAAAATTATCTGATACCGCTTTAGCTCGG
AGCTCCAGTCCAGTTGATAATCTGGTTCAACTGGTGGATAGAAGAGCGGACAGGGTAAGG
CAACAGATGAGCTTAATCTACGAAACCCTAGATAGTACAAGTGAGATTGAACTAGTCAAT
CAGCTGGCAATGATGAAAAGTCATTGGTCCAACGTGACGGACACACTGAAACTGCTTGAA
AACAAGTATGACAGAACTGACTTTGATCAAGATGAGGCAGACATTCTGCAATCTGAAGTT
GCCGCACTAGAGATGGTACTTCAAATGAAGTTGGAACAGTTCAAAAGTTCCAACTACGAC
GTGCCAGAACTCCCAAAAGTGGACCTTCCAACGTTCAATGGAAATGCCAAGGAATGGCCA
ACATTTAACGAGCGGTTCTCTGAGCTAATAGAGAACAGGAAGGATCTCAGCAACACAAGG
AAGCTGGGATATTTAAGAGCCTGCTTAAAAGGAAAAGCTCAAATGGTGGTTAACGGGATC
ATCGGCTAGCTATACAGCAGCGTGGGAGCTTATCTGCAAACGCTATGAGAATAGCAGAAA
AATATTCTCCCAACACCTTAACAAATTAATGGAACTGGAGTGCTTGCTGCCCCATGATGA
GAAAAATTTAAGGAAGTTTTTGGATACTGCGACTGAGAGCATATTCATCATAAAGAAAAA
AGGAAAAATAGAAAGCTCTGCTGACGTAATTTTAGCAGTATTTTTCGCCAGAAGCCTTAC
AGCTGTATGTACAGCATGTAAAAAAGGCAAGAGCTATACAGTCCAAGACGTACTGGAGTT
TATTGAGCAACAATACAACTCAGTAAATGCCATTACCAAAAATACCGCTCAGCTTGCTAC
AAGAAAAGTGCAAGTTAGATCGTGAGCCATTTGCTCTAGGGATGGCCACGATATGATAAA
GTGTCTCAAATTCAAAGCACAATCAATCGAAAAAAGAAAAGAATTCGTTCAAAAGAACAG
TATGTGCTTAAGATGCTTTGGAAAGCATAATGCTATCGACTGCAGAAAGGAAATTACATG
CAATCGATGCTCCAAAGGATACAACAGCCTTCTTCATGAAGACACAAAACGCAGTATCAA
CAGCAATGACCTCAAGCAAGGCCAAGACACACTATTGGCTACAGCTGTTGTTTTAGTGAA
GAACAAAGCTGGAGGTTACAACGAGTTGAGGACGCTTATTGACGGTGGATCCCAGAAGAC
GCTGATCAGAGGAAGCAGCACAAATATTAAGGATTCCCAGAATAAGGAGTACTATAGAGG
TCGAAGGTATCTCCCAGACTACTCAATTATCAAAAAATAGGTTCCACCTGACGATCAAAC
CAAAAATTCCAAGCAGCTTCAAAACATCAACGGAAGCATTGGGTTTACCAACACTCCATA
GAGCCCTTCCCAGCAACAAGTTTGATATTGATATCAACAAAGAGTGGAAGGGCTACAGGC
TAGCAGATCCACGATTCAACGAGCCAAGCGGAATTGACATGGTGATAGGTGTGGATCTAT
TTCCCCTGATTATAATGGAGAAAATAAAATCCGGGAATGGAATATTGGGACAAAAAACCA
TATTTGGATGGATTGTGTCCGGAAATATAACTCGAGCAGCAAAGCAAAAAATTATAAGTG
CCACTACAACAATAAATCTAAAGGACCTGGAACGCTTTTGGGAATTGGAAGATGAAGCCG
ATGAGACGATTAAAGACAATGCAGAACGCGAAAGAATATTCCAAGAAACAACTGTCACCA
ACGAGGAAGGCAGATTTGTGGTTGCAAAGCTGGGAGCAATGGCAAGGCTTATGCAAATGG
AAAAGAAGAACCGGGCTGCATACAACGAATTCATGAAAGAATACCTTAAGATGGGACATA
TGGAATCTGTAAAGACTACGGGTCAAGGTAAATACTATTTACCCCATCAAGCAATCATCA
GGCCTGGAAGCTTAACTACGAAGCTACGAGTAGTTTTTGACGCATCCGCAAAGACGACAA
ATGGACTAAGCCTAAATGACGTTATTATAGCTGGTCCTAAGATTCAAAAGGATATATTCG
ATATTCTAATTAAATGGCGCAAGTGGCAATATGTTATGGTAGCTGACATTGAAAAATGTA
TCGCCAAATTAAGGTTGCTGAGAAATACCAAGAATACCAATATATCCAATGGAGAGATGA
TCCAAAATTGCCGATCAGTCAGTTTAAGTTAACAACCGAAACTTATGACACATCGGCAGC
ACCTTTCTAAGCAGTCCGATGTCTACGAGAGTTGGCAGATCGCTTTTGCCAAGAGGATAG
CGTCTTAGCAGAAACAATTAGAGACGACTTTTATATGGATGACCTCATAGCTGGTGGAGA
CACAGTCAACGAGTGCTATGAACTTCAATGGAAATTGAGACATGTGATGGAGAAGGAGAA
AAATCAGCATTGAGGAGAATGAATCGAATAAAACGTATTCGGCAGAAAACCCAATGCTAA
CACGCATAACAAAGCGGTTAGTGTTATCACAGTTGTCCAGAATTTTCGACCCACTAGGAT
GGTTGGCACCTGTAACAATTCAAGGCAAATGTTTCATTCAGGAACTGTGGAAGTTACCGA
TGACTTGGGACGTTGAATTGGAATCCAACTTAGCTAACTGGTAGATGGTGGATGCTAAAG
GTCTATCATATTTAGAAGAAATTAGCATTTCACGCTGGACTGGATGCTCCAAAGGTATGG
AGCTACATGGATTCTGCGATGCATCAGAGAAAGCATATGCAGCGGCTGTTTATACAAAAG
TAGGCGGCAGAGTTACTTTGCTAGCAGCAAAAAGCAAAGTATATCCTATAAAAAAGCAGG
AAAACAATTTCAAAGTTGGAATTATGTGCTGCGCATTTATTAGCAAAGTTATTAGCGATG
GTGCAGGCTATATGGAGCAACAAGATCACATCGCATGCATGAAGTGATTCGCAAATTACT
ATTGCTTGGATACAGAACAAGCGCAGCAAAGATAAATTCGTCAGAACTAGAGTGGAAGAA
ATTAATAAACTAAAAGTTTATTAAAATTAATAAACGATAAAGTTTTGAAAAATGTCACTG
ATGGTTTGGGGATGTACCTTAAAAGTGTGTAAACTTGGAATTTGTTGTTTATTTTCTTGT
ATATTTAATATTTTTAATTTGTTTTTTGATTTATAAGTAAAATAAATATTGTTTAATTAT
ATTTTATAAAAAAATTGCGTTTAATTAAGCAAAAACCCCTTTATTTT
>31_NC-92_1
GGCTATCGATAAGTAGTTAAGTAATTTGTCACCGATAGAGGGCACTCGGACTTAGTATTT
TAATGTATGTGTTTTTATCGTTATTGTAATTGGTCACATCGATTTAACTAAGAATTAAGC
TATACTTGGCGCGTCAGATCAGTTCGTCTGACGATATCCAAGAGTGACGGAAGAGAAACT
GCGGTACGTAATATTCAGAACAGATATAAGGTCAAAATGTGTAATGCCTTGCAAAACTGT
ATTATTTCCCTATGGAATATTTTTATATTATTATTATTAAGTGGGTTGCCATGTATACTA
CAACTCAGTCTGATAGATTGTACTACCCCTTCATGACTCAAAGATCCCCCTAAAGTCTAA
TACACTGTATAAATGCCAGAATTTTTTTGGGTCTCAGGGCTGCAATTGTTTCCCGTGGGA
CTACATATATGCCCAGGAGTCTGTTCCTCCTGATGGAAAGCGCCATGCAGTCACATATAA
TATGTGCAGAGCTCTCCTCCTCCATGCAGCAGAAGCGACAGAGTTCACTGTCTGCAATGC
CAATCTTATGCAAATGCGAAGTCGGCAGTGCCCCGTAAGAAGGCCAGTTAAAATGCGCAC
TGTGTTTTTCCCGCGTGTCATTAAGGTCTTGAATCTTTTATGGTTACATTCACGGAGGAG
AATCTTAGACTGCCAAAGTCCTGGTTGGTGTTCCCAGAAGGACAGACGTTTTTCTTCCTC
TATTGACTAAAAAAAGCCCAGTACTCTGTGGTGACCAACACCACAGAACTGTTCGGGCCC
AGTTAGAGGGTTCTCTGCCCCTTTCTTGGCGAGGTTGTCCGCTAGCTCATTTCCCGGGAT
GTTGTTGTGTCCCAGGACCCACCTTATTGTGAGTTTGCTGACAGCTCATAGGGCTCATAG
GGCTGGTCAGGGCTGTCCTCACATCTAGATTAGATGTTATCTTAGCTTTGCTGAGCGCCT
TTATGGCTGCTTGACTATCAGACAGTATAGAAATGTCCTTGCCACGATAGTTCCTTTGCA
GATTAAACTCCGCACAGCGACCAATAGCACAGACTTCAGCTTGAAAAATTCTGGTGTATC
TGCCCATTGATTCGTGGTATTTTAAATTGGGGCCTACAACCCCCAGCCCACTTCCCTCGT
CGGTGAGGGATCCGTCTGTATACCACTTTATTGTCTGTGGTTTCATAGGGTGTACTTTCC
CCAGGGTTGTCCAACTGTTTTTATTACTGAGATGAGTGCTGAAGTTCTGAGCGAACCTGT
GCTCAGCTGGCATCTCATCTCTTGGTTGTATTAGCAAAGGGATATCCCATTTTAGGCTTT
CAGCATCCTTTCTTGTGAGGTTGCAGTCATTTCCTGCTCTCTCAATTCTTATTAGGGTGG
CCTTCCGTTTCATTTCAATGACGATAGGAAGCGGTGTTACCTCCATTAATACTTCTAGGG
CTGCAGTGGGACAGGTACCATTGCTCATGTCATGCATATGCAGGCCATTCTTTACTGCTT
ATGAAGTTTCACCTTAGTGGTGCTAAGGCGTGCTCTATCACCCCAGGCTATTACCCCATA
GGTTAGTATGAGTATAAGGTACAGCCATCTTATTATGCGTGGTGAGGTTCCCCACGACTT
TCCAGTCTGGAAGTGCTCTGCTCTGCACTTATCAATTGTGTTATCGGCATGAGTTTTGAA
GCTAAGTTCGGAGTCCAGGGTTATCCCAAGATACTTAACTTCTTTGCTGTCCTCTATGCG
ACATTCTGACAGGGTTATTGCCTTCATTCTCTGTAGCTTGTACCTATTTGTGACAATAAA
AGTTTTGCTAGGATTTAGGCTCAGGCCTACTTCCTTGCACTATTCGCTGGTCATATTGAG
GCCCAGTTGAATGATATCGCAGTGTTTCCTCATATATTTACCTCTGGCTATAATGGCAAT
ATCGTCAGCATAGCCTTGGCAAAGTATACCTCTGCGGGTCAGTCTGTCCAGCAACTCGTC
TACCAGCAAGCTCCACAAGAGAGGCGAGAGGACACCCCCTTGGGGCCAACCCCTTGTGGT
AGATACTGTGTACGACTGTCCTCCTATAGTGGCCATGGCTTGCCTAGGTGCCAGTAGTGA
TTTGATCCATTCCCTATAGAATAAGACCATCTTCATTTGTCTAAGCCAATGAGCGTTTAA
GACATTCCCTGGATATTGTCGGCGGCTCGGCATTTCTTTTATTCGCAGTCTTTATTCGCA
CCCTGTGATTTGTAACATGCCGGCGCTGAGGCGAAGCCCTAGACTAGATCAGTCCAAGGG
GTCCACGACGATCACAACCAGAAACTGGCACTCCGACCAGATCTATGAGTGTGACTAGTG
ATATACAGCAGCCTTAAAGTTCCAGGAAAAGTTGATTATTCGGTCCGATAGGTACTCCGC
AGCCTGCCAAAGCAGGGCGGACTACAAATTGCACAACTGTAGAGGTGGCGAACCTACTGG
AAAGAATCGCAACCTTAGAAATGGAACTATCCAAGGCAAAGGCAAGTGAAGGGCAAGTAG
AGACCGCAAGGAATCCCGTTGGAATCGGTTTGAGCGGTAACCGTAACGGTGCGGCGAATA
CACCGCTAAGTATGAGAGAAACGTCGTTAGCTATGAGTGAAGGGACGACGCAGATGTTGA
GTGAAAATCTGCAACGGGAACAATTTGTGACGCCATCTTTGAATGAACCGTTGCCGCACA
ATTGAGTGGAAATATGCAGCCACAATTGAGTGGAACTAGTAGGCAACAAGTCACACGGAA
TAATAACTGTAATACAGTGAGCCTACCGTTAAACCATACTTCGATGCAACGGCGTGATCG
GCGTAGATCACGCACATTTGGGTATTCCACTGAGGACCAGAGGCTTTGGAGCAGGAGGAC
CATTTGGAGCCGCCACCAAACTTGAATGGGTGGTGTACGGACCCGTAAAAGGGAGTGCAA
GTCCACCGATAATCTTCTAGAGAAGATGGTCAGCGATTACTTCGAAACTGAGAATTTTGG
AGTAAAGCCCCCACCGCCGGTCGCAGCTGGTGACGATGTGCGAGCCTTAAGCATTTTGGA
GGACACGACTAAACGTGTAGGCCGACGATACCGGACTGGTCTGCTATGGAAAGACGACGA
GGTGAGACTGAAAGACAGCTACAACATGGCACTCAAGAGACTCGTCAACATTGAACGGAA
AATGAAGCGCGAAGAGGTCTTCGCGCGGGCATAAAATGGAATTATGGATAATTCATCAAG
AAGGGATATACACAACGACTAGAGCCGCAGGATATACCCCACACCAACGGCGGTAAGGTA
TGGTACCTTCCGCATTTTGGGGTCGAAAACCCAAACAAGCCGGGAAAAATCCGTCTAGTC
TTTGATGCCGCAGCCAAAGTGAACGACATATCACTGAACTCGGCGCTGATGAAAGGCCCT
CAGCGCTACAAATCTCTACCAGCAGTGCTCTTCCACTTCCGGGAAGGAGCAGTTGGAAAA
TGTGCAGACATCAAGAAGATGTGTCACCAAGTGCTGCTGCAAGTGCAGCCACAGGACAGA
TATGCCCAGCGATTCTTGTGGAGAAATGGAGAGGATCGTCGGAAGCCGGACACCTACGAG
ATGCAGGTCATGACATTCGGAGCAACTTGCTCTCCTTGTGCAGCGGACTATGTGAAGCTC
GTCAACGCTTCGCAATATAGTAGTACGGATCCGCGAGGGGTTCGGGCGGTAAAGGAGTAC
TACTACGTGGACGACTATGTAGACAGTTTCATGAGCAAGGACGAAGCTGTCGCCGTTTTG
TCACGGGTGAGAGAAATACACGCAAACGCAGGATTTGATTTGTGTCGGTTTTCCTCCAGT
TCGGCAGGTGTGGTCAAAGCTCTGAACCCACACGGATCCAACGATCCGATCGGGTTCTTG
AGGTGCTACATGATAACCGCCAAACTGTTGATGCGAGAGATTTGGCGAAGGAGAGTCAAG
TGGGATGAGCCGCTCCCAGACGAATTGGCCGCAGCATTTGAGTACTGGCGGCAAGAAATG
AAATACATTGAAGAATTCCGATGTCCACGCTACTACTTCGGCGCTGGACGTGTGCGGACA
CTGCAGCTGAACGTCTTCGTGGACTCCAGCCAATCTGCGTTCGCCGCGGCGGCTTATTGG
CGGGCCACATACGTAAACGACGACGTGCAGGCACATTTTGTGTGTTCCAAAACAAAATGT
GCTCCCATGAGGACGATGTCGATCCCACGACTGGAACTTCAAGCAGCTGTATTAGGAACA
AGACAGGAATACGGTGTAGCGATCAGTAGCTGCACACTATTAACCGTGCTGTACTGGATC
ACCAGCACTCCCCGGATATATGAGCAATTTGTGGGAAATCGGGTGGCCGAAATCTTAGAA
TCCACAGAGGTTTCAAAATGGAGAACCAGGTCGCAACGCCGCGTGGACTTCAGCCAAGGT
TCGCGGTGGTTAAGCGGATCACCCACCATTCCTAATGGGACCTGAAGAAAGTTGGCCCAA
ATCTACTGTAACCGATGGACGCACTCCACAGGCCGCTGAGGAAAAAGAGATGTCATGTGA
GTTTGCATTGGTCATGGCCGCTTGTATCTTGGAAGAGGTTCTCGAGTTTCAACCGGCTGG
TAAGAACGACAGCATGGATCCTAAGATTCGACGCTGTCGCAGGCAACGCTACGAGCGAGA
AGAGCACGGGCTTACCTCTGTCGAACGTGCTGACGCGGAACACGCGTTGGTCCGGCTGGC
GAAGAGTGAAGCGTTCGCCGAGGAAGCTCAAGGAGGAATGGTTAGCAAGAGCAGCCAATT
ATCAGGACTGTCGCCGTATTTGGATATTGGGTATCATGGGTGCCAATGGAAGGATTCACG
CAGCGGCATGCGTACCATATGGGGCTCGCCGTCCGATCATACTGTTCCATAAAAGCGCAC
TGACGGAAATGATCCTTCGTCACAACCATGAGAGGATGTGCCACCCAAACGTGGAGGCCA
CCATCGGCGAGATTCGTCGAAAGTTTTGGATAACTAACGTGAGGAGGCTGCAACAGAAGG
TGGTGGCTAATTGTAACGTATACAAGTTGCAGAAGGCACGACCGACACAACCGGAGATGG
GCCCATTGCCGGAGGATCGGCTTGAGACAAATGGATGGCCATTTAAATTCACTGGCCTAG
ACTATTTCGGACCATTGCTTGTGTCGATTGGGCGCCGAACAGAGAAGAGGTGGGTGGCGC
TACTCACCTGCCTAACTCACGATTTGTCAGCGGATTCATGCATCATCGCTAGGAGAAACT
TCGTGTGCCGCCGTGGACCGGTGGTTAGGATAAGGAGCGATAATTGCAAAAACTTCGTGA
GAGCCGATAAAGAGGCCAGACGATTCAGCGATGTATTTGACCCAGCGAAGATACAGGGCA
AGTTGTCAGCTGATGGAGGTGTCTGGGAAAGGATGGTCCAGTGCGTGAAGAAGGTTTTGG
CGCATACGATGAAGGAACTTGTACCCAAGAGGCACGTGCAGGAGAACTTGCTGATCGAGG
CGGAGAATATAGTGAATTCCCGCCCGCTCACGCACTTGCCGATCACAATGGACCAGAAGG
CTCCACTGACACCGAACGACCTGTTGAAAGGAATGCCCGACGTGCCAAATATTCCTGGAG
ATGATGAATTGGCATCTGAGAGATGCACAACAAGGAAACAGTGGCGTATCGCTCGGATGA
TAAGAGATCGGTTCTGGAAATGGTGGGTGCACGAGTACTTGCCCACACTTGTTGGCAGAG
AGAAAGGGTGCCAGCGTGTTGAGTCCATGCGTCGAGGAGACCTGTTATACATCTGCGATC
CGGCCATACCACGCAGGGAGTGGAAAAGAAGCGTCGTTGAAGAGGTGTTCACCGGAAAAG
ATGGAGTGCCACGTCCGGTTTCGGTGAGGACTAGCGATCGAGCCAAATTAGGGCTATCGA
TAAGTAGTTAAGTAATTTCTCACCGATAGAGGGCACTCGGATTTAGTATTATAATGTATG
TGTTTTTATTGTTATTGTAATTGGTCACATCGATTTAACTAAGAATTAAGCTATACTTGG
CGCGTCAGATCAGTTCGTCTGACGATATCCAAGAGTGAGGGAAGGGAAACTGCGGTACGT
AAAATTCAGAACAGATATAAGGTCAAAATGTGTAATGCCTTGCAAAACTGTATTATTTCC
CTATACAATA
>32_NC-13_1
GCCAGAAGGGCGCAAACAGTTGAGCGGCAGTGTAAGCGGGCAATGCTTGTACTCAAAGCT
CCTCCACGGCTCGCAAGCACCGCTGCTCGCGCTCTCCTTCTCTCCTCTCGCTCTACTTCC
TTCCTGCAAGGTATTCACCACTCCGCGGTCCCGCGGTATTTCCAATGTTAGTTTTAAGTG
AGTCTTAATTTACAAGTGCTATAATAAAGTGCAAAAATTGAAGTCGATCCCGGGCGTTTA
ATTTCTGGAGGAATTAGCCGCAGCAGCCGCAACAACAAGCAATTCCGCCCACTCCATTTC
ATGGTCCTTCGAGCCGGATACACATCCTGATTCTGCCAGCGCTCCTTGCGGAAAAATCAA
GATAAGTACGGCTTTAAATCTTATTCCGTCCGTGGTCGCCATTTTCGTTTTTCCAACGGC
GTTTATTCTTTCCGTCCATCCGTATCAAGTGAAAAGTGAAAATTAAGTGAAAATATATAA
GTACATGCGCCCAGCCGCCGTGATTACTTCTTTTATTTAAGTGCATAAGCAAGCACTTTG
CCAATACCGGCCCCCTAATTCGTCTCACGGTGATCCGCTGGTATCCAAGCGCATATACAT
ATATATATAAATATACATTTTTTTAAAACACTGTCCAAAATTCACTATTATCGTCCGCTG
CTAAACTACTGTTTTTTGCCTCAATAAAATATACAAACCACAAATTCAACTAAATTAAAT
CAAATATACATATAGTAACATAATATGCTTCTCATATTACGTTTACATACTTACACTAAT
TGCCAAACATACAGTCTCGCACTTACATAACATACTTGCATGCACAGAACATAACGTAAC
GAAACTTGAAACCTGCAACAAAGTAAAACACATGATCATTGTATAACTTCTTCATTCTTT
TTGTATGCACTTAAAAACAAATAAAATAAAAATGCTGACAAAAACATTTCCGTTTCTCGC
GACTCAATAAGAACCGATCAAAAACCTCTGTACGTTGAGTCTTAAGCCGACAACGAAGAA
ATAAAGATCTAAAGTAAAAATACCTCGTGTTGATTCTTCCAAATCCGAAACTTCTTTAAA
GGCGTTGATCTTAGTCAAACGACGGATCATTTGTTCGACTCGAAAAGTAAAATACGTAAG
TATATACATATGTTCAGCAAAATTTTACATACACATAAAATTATACGTACCCATAAATAT
ACATATCCATACATATCCATTGACATACATATATTCCAATAAAATTTACATCTACATACA
TATATAAGAATCACTCCATAGATTTAACCAATTTAATACACAAATAAAATATATTACCAA
AAATAATAAATAATATCGAACCCGAACTGAGAACAAATTTTATCTCTTGGCTCAAAATAA
AACACAAATCTCGACATACAGAATAAAATAAAACCTGACTTTTTTCTTCCGAGATTACAT
TACATATATATGTTTCTCCATACATAAATACATATTGCAAGTCCCCTATTAAACTCCAAA
TAATACATAAATACATACACACAGTCGCGACTTACATAGGCTTGCCAAGTGCAAGTTCTT
TCGTCTCCTCTTTGTTCTTTATTGCCAAAAAACAGGCGCATAGCGACGAGAGAATACCCT
AGAATCGAAACATAAAATAAAATAAATAAGTCCGACGACAAAATTTAAGAAAAGAAAACT
GACCCGATTATTGAATAATTATTAAAGCCAAATAATAATTTTTTACAAGCTATTTCTGGT
TCCTAAATTAAAATAATTATTTATCAGTTCCACCCAAATTTATCAGCCTCCCAACTTGGC
TTTTTGGCGTGTTTGTTGGTTTTTTTTTGGTGTTTATGTTTCGCATCCGTTTGTCGCGAT
TTTTTCGTTGTGGTCCTAAATCCGGTAGCTATTTTTTTTATCAATTATTAGCTATCATCC
GAACTCTATTCGATAGCTATTTGTTAGCTATTTTTCTATAGATCCCAATTTATAGTTATT
TTTCATATATTTTTTTTCGGAATTTCCAATCGGTAGCTAATTTTTATAAATCATTGGATA
TTATCCAGACTCCATCTGGTAGCTATTATTTAGCTATTTTTCCATAAATTCAAATTTATA
GCTATTTTCTATATATTAGCTATTTTTTTTCGGGATTTCCAGTCGCGGTAGCGATTTTTA
TAAATCCTGGGCTATTATCCAGACTCCAGCTGGTAGCTATTTTTTTAGCTATTTTTCCAG
AAATTGCAATTCATAGTTTTTTTTTTATAAATTTGAGCTATTGTTTTTCTAGACTCCAAT
ATAGCTATATCTTCTTGTGGACTTCACTCTAGCTGTTTTTTTTTGTGAATCCTCCTAGCT
ATTTTTTTACACTGAATTTTAGCTATATTGTGCTTCATTTAAGCTTTTTTCCAGTTGATT
GAAGATCTATTGGGGCCTTATTTTACAAAAATTGGGATTTTTTTTCCTTTCGTGCTCCAA
TCTCCAGATCCCAATTGCAACTTTCTCCCGAATTCCGACGGGATCCTTTGTCCATCCAGA
TTTGGGTGCCCTCTGTGTCTGGTTCTTTTTCAATTCCACATTTTTTGCGGCGTGCAGGCC
TTCTTGACTTCCTTCTCCTAGGGCATAGCTGAGCATGCCCCTAGAGGGAGACAAGAAAAA
GACACCCGCACCTGGGAAAGAACAAAAGTTCAACCCGCAATCTCCGCTATCCACTCGCGG
TAAGCCAGCACCCAAGTCCGTTAGTCCCAGGGTCAAAACCGCGACTCCCACACCGAAAGC
AAAGGTTTTGCCATCGACCAGTTCGAAGACAACTCCTAGGTTGGTCATTTCCCGACCAGT
GACGCGAGCGTCTAGTGAGTCTTCTCTATCGAGAAAATCCGAGAGTCCCTCCGCTTTTGG
GACTGATTTCCTCCGCGTCACACGCTCTACCACAAAGAAAATGGCATCCTCTGAGCAGCC
AACGCCCGCAACCGCAGCGTTGCATAAATTCATCGCCGTCAGCGATCGCGTAAGCCTTTT
CGAAGCGAAGATCAAAACTCCTGATCAAGCCTCTCCGTCCCTACACACGTTACAAGTCCG
TCTGCAACAGGTGCGAGCCTTATGGGACAAAGTGGAGAGTACGAAACATGCTCTGACCTA
ATGGCCCAAGAAGGATCCCTCGACACAGTGCCTATTCTCCAGGCCAAATATGACTACTGC
TACTCAGTATACGAGTCATGTGCAGCACAAATTGGAGAAACGATCGCCAGAGCAACGCAC
CCTCTCAGCCGCTAATTTCGTCCGGCTGCCGCTTACCTCCATGCGACACGGAAGTCTTCG
ATGGCGACTACCTCCGATGGGCCACTTTCCGGGACCTATTCACGGCAATTTACGTAAACA
ACCCCAGGCTGACACCGGTCGAGAAGCTATTCCATCTCCTTACGAAAACAAGTGGCGAAG
CCATCGTGGCGAAATCTCCTCTCACGATTGATGGTTTTGCCTCGGCGTGGGAGGCGCTGC
GAGATCGGTTCCAAAACAAGTGACTTTTAGTCAACAGCCAGCTCAAGCTCCTTTTTAACT
TGAGTTTAATTTCGCAAGAATCTGGTCATGCTCTAAAAGAGCTTCAATCCACGATTCAGG
GGTGTTTAACAGCACTAGCGCATTCCCAGGTATCCACAGAAAACTGGGATTGTCTCTTGG
TTTTCCTTTGCGCGAGCAAACTGCCCAAGCAGACCCTGTCCTTATGGGAACAGTCGCTAA
CTGCCAAATCCGAGATCCCAGCTTGGGAAGAAATGAATGCCTTCCTGAGCGAAAGGTATC
GGACATTGGAAGCCATCGAAGATATGAAACCGACTCAGGTAGTTCCAAAAAGGCTTCAAT
CCTTCGAGACAAAGGTCAGCACCAAACAGAAAGGGTGTGACTTATGTTATAAGGAGAACC
ATCCGGTAAGATTGTGCCCGCGTTTACTTCAAATGTCTGTTGACTCGCGCTCCGGCTATA
TATAAAAGAAGCAGCTATGTCTGAATTGTTTTGCCAGAGGTCACCAGCTGCGTGACTGCA
CAAGCCAACACAGCTGCTTCACATGTAAGGGCAGGCACCATACGCTGCTGCATCGCAGCA
CCCCAAATTCCGAAAATGCGAGTTCCTCAACCTCGCCCCCTACACAGCAACCTCCGAGAC
CCTCTAGCAGAAATGCATCGGCAAGCACCTCAGCGGTGCAAACTTTTTTCGCGTCCGGCA
CTTCAGCCGTCCTACTGAGCACAGCGATCATTGACGTGTGCTATTTGGGGACGAACTACC
AGCCCGAGCCTTAATCGACTCGGGATCCGAGGCGACGTTAATTTCAGAACGCCTGTTCAA
CCTCATCAAGTTACCATTCCGCAACACCCAGACCCAAGTCTCCGGGTTAAATCATTCGGT
CTCCGCGAAATCCTCGAAGCTGTGTCACTTCGGGATTCGCTCTCCTACTAAGCCAGGTCT
ACAGTTAGACACTGAAGCGTACGTCCTTCCGGAGCTCTCAGGCACACTGCCCTCCTATCC
GATCCCTCGGAATTCTTTGAAGGACCTGCCCGCACTCCGCTGGGCAGATCCTACCTTTTT
TGAGAGCTCTCAAATTGATGTACTGATCGGGGCTGACATTCTACCATCCATAATGATGGA
TGGCACCCGACAAAATATTTGCGGCTCGCTCCAAGAAACTATTTTCGGGTGGGTGCTAAC
GGGGCCGATTTCCAAGGGTAAGCCGAAACGGGTCGCATCCTTCACGACCCAGGTGCACCA
AATAGGCGACCCTGATTCGCTCAACACGCTTCTCAGCAAGTTCTGGGAGGTGGAGGATCT
ACCAGTAAAAGTGGTAAAAGAGTCGGACTCCTATTGTGAAAGGAACTTCCTCCAAACAAC
AACAAAAGACGCAAGCGGGAGGTACGTGGTGACGCTCCCGTTCCGGGACCCCGAGAATAC
CGGATCCGATTTAGGATATTCAAGGTCCATTGCGTTAGCTCAGTTTCTTAGAAACGAAAA
TCGTTTAAAAAGAGACTTTCCCTTAAAAGAGCAATATGACAGCGTGATCCAGGAGTACCT
GGATCTGGGTCATATGAAAGAAGTTCCGCCGACTCACAATTCTCCCTCGTATCATCTTCC
TCATCACGCGGTAGTTAAGCCCGAAAGCACCACTACAAAGCTTCGCGTTGTATTTAACGC
TTCAAGTCCGTCGGCAAATGGGACCAGCTTAAATGATATCCTTCATGCTGGTCCAGTCCT
ACAATCCGATCTAACGATCCAGGTCCTGAAATGGCGTTATTTTCAATACGTCTTCAGTGC
AGACATTACGAAAATGTATCGTCAGATCTGGGTCGATCCAAAACATACCCCGTTTCAAAG
AATTCTGTTCCGAAACAAGGAAGGAGATATCCGAGACTTTGAACTAAAAACAGTTACCTT
CGGGGTCAATTGCGCCCCCTTCCTCGCCATTCGAGTCTTGCAACAGCTGGCAGAGGATAT
CCAAGTGCCATTTCCAAATGCCAGCCGCATCATCCAGCAGCACATGTACGTCGACGACGT
TCTGGCAGGGGCGAATTCCGTAAACGAAGCCCAAAGTTCGATTCGAGAGTTGCAAGCAGC
CCTAAGTGCCTCCGGGTTTCCGCTAAGAAAGTGGACCTCGAACAACAAAAGCGTCCTTAA
AGACGTTCCGGCCGAACACCTCCTTCATAGCGAGTTCCTCGACATCGATGCCGAAAGCAC
GGCCAAGACGCTCGGTATTCGGTGGAGGGCAAAGTCCGACGAATTCTATTTCGTTCCCCC
CGAAATAGTTGTGGAACCCTCCTATACAAAGCGAGAAGTTTTGTCCCAAATCGCTAGGTT
GTTCGATCCTGCCGGGTGGCTCGCGCCGTTCATAATCCGTTCAAAAATGTTCATGCAGGA
GATTTGGTTGCAAAACTTAGGCTGGGACGATAAGCTTCCCACTGAAATGAGTCAGCGGTG
GCAATCGTTTTTAGACGAGTATTCCGACCTCAACCAGATCCGCGTTCCGAGATGGATCTG
GTACCAGCCTGAGGTAATCATAGAGCACCACGGTTTTTGTGACGCGTCTCAGAGAGCCTA
TGGAGCGGCTATATACATCCGCGTCGAGATGGGGCAAAAGATCCTGACTCGCCTGCTTAC
AGCCAAAACACGAGTGGCCCCGGTAAAAACCGTCTCCCTTCCTCGGCTAGAGCTCTGTGG
TGCCGTGCTGTTAACCGAAATGGTGACAGCAATCCTTCCGCACATGCCCTCCGCCAGTTC
AGATATCCGCTGCTGGACAGATTCCACAATCGTCTTAGCCTGGCTACGAAAGCCTGCGTG
CAACTGGACCACATTTGTGGCCAACAGAGTTGCCAAGATCACGCAGGCGACGCCAGGCGA
CTGTTGGGCACACGTTCGCTCAGAACAAAACTCCGCCGATCTAGCCAGTCGAGGCGTATC
CCTACATGAATTGGCAGAAAACCATCTCTGGTGGCACGGACCAGAGTGGCTGCAAGGGCC
ACGAGAGCTATGGCCAGCACAAAGCGACACTCTTCCAGTGACAGAGCTAGAGCAGCGCGC
GGTCAAAGTGCATTTTGTCAAGGCCCCGTCCATCGACTTTCTCGAACGTTTCTCCAAATT
GGACAAGGCCCTGCGAGTTCTGGTCTATGTTCAACGCTTCCTTAAACGCTGCCGCAAAGG
TTCGTTCTTGCCCAATTCACGTCCTACAAGTGAAGAGATCCGAGAGGCAGAACGAACTCT
GACCTCCATTGCGCAGCGCAGAGCATATGGCCAAGAGCTTCAGCATCTGACCGAGAAAAG
GCCTCTTCCAGTGTCAAGTCCTTTGGTGAATTTGTTCCCGTTCATTGACCAACACGGCCT
TTTAAGGGCGTGCGGCCGTCTCACTGCCTCCAAAACCCTGCAATATGATGAACGTCATCC
GATTATTCTCCCCTATGACTGTAGACTGTCGCGCCTCATCGTCCAATTTACTCACCAGAT
TACTCTTCATGGCGGTAGTCAATTGATCGTACGCCTGATCCGATCGAAGTATTGGATTCC
TAAAATCAAGAATCTGGTGAAGGCTGTGGTCAATCCGTGTAAGATTTGCACGATTTACAA
GAAGAGACTCCAAACACAGCTGATGGGCGATTTCCCGACAGATAGAGTCTCCTTCTCGAG
GGCGTTCACCTACACGGGTATCGACTATGCCGGCCCTTTCGAAATAAAAAATTATACAGG
GAGAGCGTGTCTCATAACGAAGGGATATGTTTGTGTTTGTGTGCTTTTCCACGAAGGCTA
TCCATTTGGAACCCACTTCCGATCTAACAACCGAGAAATTTCTAGCGGCCTTTGCTCGTT
TGTACTCAGCGGGTCCATTCGGATAATGGTAAGACCTTTGTGGGGGCGGCAACTTTGATT
TCCAGGGACTTTCTCCAAGCTATCAAAGAGTCCGTGACTGATGCATATAGCCATCAGGGA
CTCGTATGGCGGTTCATCCCACCAGGGGCTCCACATATGGGGGGTTTGTGGGAAGCAGGG
GTGAAAAGCTTCAAAACCCTGTTCCTTAAATCGACGTCAGTCCGCAAATATACATTTGAG
GAGCTGGCGACGCTTCTCGCTAAGATTGAGGCTTGCCTCAACTCTAGACCCCTCTCCCCT
ATGTCCGAAGATCCCTCAGCTTTGCTGGCCCTCACACCAGGCCATTTCCTTATTGGAGGG
CCGTTGCTTTCCACGGCGGAACCCGAGATAAAGGGCGAAGCCAAGTCGATAATAAATCGA
TGGCAACACCTCAAGGCACAACATCAGCAGTTTAGTGCACGGTGGAAAGAGGAGTATCTT
AAACGAAACAAATGGCAATTTCCGACCAGGAACCTCCAAGCCGACGATATGGTAGTTGTC
AAGGAGGACAATCTACCACCGAACGAATGGCGGCTCGGCAGAATCGTTTCTGCCTTTCCA
GGAGCCGACGACCGCATTCGAGTCGTTGAGATCCGTACGTCTCGCGGCACCATAAAACGC
CCTGTCCACAAAGTTATTCTTCTACCGATGGAGGACAAAGAGTCCTCCGTTCCTAGGGAT
TAGGGCACTTCCCCCATTCCGGGGCCCAAATAGTAGTCGGCTCATACTAAGCTTTTTCAT
TTCTTTTATTGGCAGACTTACTCACTTCCTCCAATAATGGCTCCTCGTCCTCGTGCCACC
CAGTCGTTGGAGAGCAGCCGTACTCGAGGTATTAAATCCTACCGCTGCCGAGTCTGCTCT
GGAATCCATCCTCTTCGGAAGTGCAAGAGGTTCCACAAACTGAGCGCCCATCAGCACTCA
GGAGGAGACTGCCGCAGCCAAGAGGGATGCAAAAAGTGTGGAGGAGACCACCACACTCTA
CTCCACATGCACGAGGTCCTCCCCGCTCCGACCCCGGCAGCGCTACCAGCTCCGACGCGC
AGAGAGCGCCATCCCGCTGCACCTCGTCCGGTCCGGATTTCCCGCACTCCGCCACCAGCC
CCAGTCGCCAACAATCGTCCGCGTCCGAAGGTCTCCGTCGCGTCTCCGGCGGTGGCAACG
GGGCAGCAGAAGGCTGTCCCCATCCTGCCTACAGCCATCGTCGTGCTGGACACGGGCTCG
AAGACCTTCGAGACCGTGGCCATGATCGACACATGCATGCCGGTGAGCAGCATCGACCGG
TCGTTGGCGGCTGCGTTCCGGCTGCCCATCACCCGGCTGGGAGACGACGAGGTCTGCTCG
GTGACACTCCGGTCCCGAACAAGCACCTTCCGACTCAACGTCGTCCTGAAGATCGAACCC
AGCCTAAGGATCCGGACACCCATCCGAGCTCTGAGCGACGCCGCCAGGGCCAAGTTTGAC
GGTGTTCGTCTCGCGGACGAGCGCTTCCACCGGCCGGCCTCCATCTCCCTCGTGTTGGGA
TCAGATGTATATGCCAATTTGGTCCAACCGGGGTTCCTAAAAATTGAGGATGGGTTGCCC
GTCGCGCAGAACACGGTGTTCGGATGGACCGTTTCTGGAGCGTGCACGGAATGAAGAGGC
CGATCCTGCTGTCTTGCCGGCCAGGGATACCTTTGCCTACGCAAGGGGGGGGGGGGGTAG
AATGTTCACGCCAGAAGGGCGCAAACAGTTGAGCGGCAGTGTAAGCGGCCAATGCTTGTA
CTCAAAGCTCCTCCACGACTCGCAAGCACCGCTGCTCGCGCTCTCCTTCTCTCCTCTCGC
TCTCCTTCCTTCCCGCAAGGTATTCACCACTCCGCGGTCCCGCGGTATTTCCAATGTTAG
TTTTAAGTGAGTCTTAATTTACAAGTGGGATAATAAAGTGCAAAAATTGAAGTCGATCCC
GGGCGTTTAATTTCTGGAGGAATTAGCCGCAGCAGCCGCAACAACAAGCAATTCCGCCCA
CTCCATT
>33_NC-12_1
TGTTCGAGTTACGGGGTTTGGGCTGTCACCCGCTCTCCGCTCCCTCTTACGTTCTCCACT
CCCTCTTACGCTCTCCCGCTCTTCACCACAGAGTCTCCGAGGAGTCTCCGCTGCGCTTGG
GAGAACCCAACGCATTAGAATAAGCTTTAGTGTAAAACTAACCACGATCAATAAAACATA
CGCCCGGTCGCGCCCGCGCTAATTCTACAAGTCTTCGAGTGTTTTTTCGAGTGGTCTTTT
TTTCAGCAAACTAGGAATTTTCCAGGACCAGCACCCCCCATCACCCCAACATTTTGGTCC
TTCGAGCCGGATATCCTGGATTTTTCAAGTTTGTCCTTCAGCGACCAACTTATAAGATAA
GTACGAAATCTCCATACCTTTTAATTGCCGGTCTGCAGCAAAGGTTCGAACATCCAATTT
CGTTCATTTTGCTGTCAGATTTATTGTCAGATCTAACGGATTTCTCCGACAAAAGGCAAT
TAAAGGAAATTACTATCTATTATCCATTTTCACGGGCGCCGCCATATTACCCACCGTTCT
AAAATTCTAAGTCCCATTTTCCGAATATATTTAAATATTCATCCGAACAGTGCAAAATTC
CAAATGTGGAAAAGTGAAATTAATTTGTGCCAAGTTCAGTGAAAATTTCTAAAGTCCAAA
GCTCTGCCAAAAGTGGCAAACATTCCGTTCTCGTTTCACTGTGTCCAACGCAAGCCAAAT
TCTTTTCAACACATTTGTTTTGCTTTAACTCCGCAGTCCGCTCAATACAATTTGCTCTGC
TATACATACAAACAACAAACAACACATAACCGCTGGCCATTCCAAGGAAAATATTAATTA
AATATTTTCCCGCCATTTACCCATATACATTGCATGCATTACATCTCCATATACATACAT
ATACATATACATTTCCATATACATACATATACATATACATCTCCATATACATTACATATC
GTACCGACATACATTGCGCAGATTATCTGCATTCCCTTTAACCAAAGTTTACCAAAGTTT
AAATCGCCTGTGTCTCAAGTGCCGAGGCGGAAAAGGCGTATAACCAAAGTTTACTAAAGT
TTAGATTGTTTCCCGTCGGCAAATCCAAACCACAAATAAAATTTATTCCAAGTGCCGACG
CGGAAAAGGCGTTTTATTTTCCATCAATGTTTTTCGGTAAATTTCCAAATTAATTTCCGA
ACAATAAATAAATTTTAAATTAAATTAAACATTTTCAATATTTATTAAATTATTTTTTAA
TTTGAAAGTTTTCAAAAATCACCGTGTTCCACATTCCAAGGGTTTTAACCGTAAATAAGG
TGGACCCAATTACCATAGATCACAGGTCATTTATACAATTCGCTGTTCACTCCGAGTCAC
CTGTCCGATTAGTCTAAACTACGGCGTTTCCACTTCGTAAGTTTTACACCACTTAAATTA
TTAAGTGCAGTCTGAGGAATCTGTCTACTTTTTCAAAAGTTTGACTTCAGATCTAGCGCT
CGCCAAATTCATTTCGGTTTCTGACCGCTTAAGCGAATTTGAGGCTCAGATCAATACTCC
GGAATCCGCAGCTCCAACCGTCACGATGCTTGGCGTCCGTCGCGACCAAGTCCGAACCCT
ATGGGACAAGGTTGAGAAGGAATACGATCTCTGCTCAGAGTGCCTTGTGTCAGCAGGCGA
AGCGGCAGCAAGCAACATGCCTATTCTCAGGGCTAAATACAGTTATTGCTATTCAGTCTA
TGAAAGGTGTGTTGCCCAGCTCGTTGATAAAATCGAGCAGGGCACTTCTCAGTCCATCCC
AACCGCGAACGCTGCGCTCCAGGCCTACATTTCCTCTGGCTGTCGGTTGCCTCCATGCGA
TACAGAAGTTTTCGCAGGCGACTATCTTCGCTGGCCGACTTTCCGGGATCTTTTCACAGC
CATTTATATTAATAATCCACGGCTGACTCCGGTTGAAAAGTTATTCCACTTAAATGCCAA
AACAAGTGGCGACGCGCATGCCATAGTTTCGATTTCGCCTCTCACCAACGAGGGTTTCCG
CTCTGCGTGGGAAAACCTGATAGAGCGTTTCGAAAATAAACGATTGTTGGTAAACAGTCA
ATTGAAAATACTGTTTAATGTGCAGTCGATACCACAGGAATCTGGGGCGGCCTTGAAGGT
ACTGCAAAGTACTGTTCAAGGTTGCTTGACTGCCTTAGAACTGTCAGGCATCAACACTGA
GAACTGGGACTGCCTGCTGGTATATCTGTGCTCATCCAAGCTCCCGAAGATAACTCTCTC
CTTATGGGAGCAGTCGCTACATAAGAAAGCCGACATCCCGACATGGGGAGAGCTGAACAC
CTTCCTCACAGAACGTCATCGAACCCTAGAAGCAATTGATGATGTGAGACCGTCCGTACC
GAGTCAGTCGCATTCCAAAGCGATAAACTCAAGTGGGCCCTCTAGAAAATTAAATTCCTA
CGAGGCGAAAGTGGCTCCAAAATTGAAAAGTTGCGACTTGTGCAACAAGGAAAACCATCC
TGTCCGTGTATGTCCGCGGTTTCTCCAAATGTCGGTTGACGACCGGTCAGCCTACATTAA
ACGGAAGCAGTTATGCTTAAACTGCTTCGCAACGGGACATCAGCTTCGTGAGTGCAAAAG
CACTCACAATTGTTTTACTTGCCGTGGCCGGCATCACACGTTGTTGCACCGAAACAACCT
CTGTTCCAGCAATTCAAGCCCTTCAAAGCCTGCAAGGCCAATTTCCGCTAATCAGGCCAA
TTTCGTTCCAAATGAGCAAGCCGGTGTTCAAAATTATTTCGCCACGGGCTCAAGAGCTAT
CCTTCTTGGCACTGCCATAATCAATATCTCCCATCTTGGCACTAACTTTAAGGCACGCGA
CTGTTCAATCTAATTAGATTGCCATTCCAGGTGGTTCAAGCCCAAGTCTCGGGCTTAAAC
CAAACAGTAGCTGCTCAGTCCAAGAAGCTCTGCAGTTTCACCATCCGATCTCCGACTAGG
CCCGCGTTGCAGTTGGAGACGACGGCCTATGTCCTCCCTCAACTAGCCGGAAATCTGCCT
TCCTACCCAATTCCGCAAAATTTCCTTCGGGATCTTCCCGATTTTCCACTGGCGGATCCA
AAATTCTATGAGAGCGCACAAATAGATGTACTTATCGGAGCCGACATCCTCTCTTCGGTG
CTTCTGAGTGGAGCAAAAACCAACATCTGTGGCTCTCTCTTGGGGCAAGAGACCATTTTC
GGCTGGGTACTAACTGGGCCAGTGTCAGCCTCAGCCCAAAGCAGAATTTCCTCTTTTTCG
ACACAGATCTCCCACGCGTACGATAATTCACTGGACAAACTCCTCACAAAATTTTGGGAG
GTGGAGGATATACCAACAAAGTTGGTAAAAGAATCCGATTCCATGTGCGAGAAGAATTTC
CTTCAAACGACCACGAGAAACGAGTGCGGCAAATATGTCGTTACTCTGCCTTTTCGCGAC
CCCGAACATATCGGTTCCGGGCTAGGGCATTCTAGGTCTTTCGCGTTGGCTCAGTTCTTA
AGAAATGAGCAGCGTCTAAAAAGAGATGAGGCCTTGAAAGCGAGATACGATTCGGTGATC
CAGGAATATCTCGACTTAAAGCACATGCGACAAGTTCTTCCTACGCGTGATTGCAACGCC
TATTATATGCCACATCACGCCGTCTTAAAACCGGAGAGCGTAACTACTAAACTCCGTGTA
GTATTCAATGCCTCCAGCCCATCATCATCGAATGGTACCAGTTTAAATGATATCCTTCAT
GCTGGCCCTGTCTTACAGTCCGACTTGACCATTCAAATTCTGAAGTGGCGCTATTTCCGA
TACGTGTTCAACGCCGATATCGAGAAAATGTATCGGCAGATCTGGGTAGATCCGAGACAA
ACTCCATTCCAGCGAATACTTTTCCGTAACAATAGAGGGGAAATCAGAGATTTCGAACTG
AAAACAGTAACCTTTGGATTCAATTGCGCGCCTTTCCTGGCGATCCGAGTACTGCAGCAG
CTAGCAGCTGACGTAGAACTCAGCCATCCAAAAGCTAGCAATGTCATTCGAAATTTCATG
TATGTGGATGATGTTTTAGCCGGAGCCGACTCCACGGAAGAAGCTCAGCTCATGGTGCAA
GAGCTCCGAGACGCTCTGAATTCTGCCGGATTTCCATTGAGGAAATGGACCTCCAACCAA
AAGGAAGTTTTAGCGGCCATTCAGAGCAACCATCTTTTAAATACTGATTTTCTCGAGATC
GATGCAGAAAGTACTGCCAAAACCCTCGGTATTCGCTGGAAAGCAACCTCCAACGAATTC
TTCTTCGTTCCGCCAGAGTTGGCTATCGAAACGTCCTTTACAAAACGCCAAGTCCTGTCC
CAAATTGCCAAATTGTTCGACCCTGCCGGCTGGTTAGCACCGTTTATCGTTCGAGCCAAA
ATTTTCATGCAGGAGATTTGGCTGCAGGAACTTGGGTGGGACGAAAACATTCCAAATGAG
CTTTTTCAGCGATGGCTGAATTTTCTTCAAAGTTATTCAGTGTCAGAGCAGATACGCATT
CCACGCTGGCTATCGTTTCGTCCAGATTTCAAGGTCGATGCGCAAAAGGCTTACGGGGCG
GCCATATATGTCCGCGTAGAAGTGGGCAGCACCATTATGGTGCAACTCCTGACCGCGAAA
ACCCGGGTAGCACCAGTCAAAACGGTTTTGCTCCCAAGATTGGAGCTGTGCGGAGCGTTA
TTGCTTTCCGAAATGGCTGCAGCCATCATTCCGCAGATGCCTACGACTAACTCCGAACTT
TACTGTTGGACGGACTCCACGATAGTGCTTGCATGGTTAAGCAAGCCAGCATGCCAGTGG
ACCACATTTGTAGCCAATAGGGTGACGAAGATCGCCCTGGCCACAAAAACAGAGAATTGG
TCTCATGTTCAATCTGAGCATAATCCAGCAGACCTGGCAAGTAGAGGAGTTTCCCTCCAA
GATCTAGCCGATAGCCAGTTATGGTGGCACGGACCGACTTGGTTGCGAAATCCACGCAAC
CAATGGCCAACTCAGGTCAACGCTCCGGTGACCGACCTGGAGAAGCGTGCTCTAAAAGTC
CATCTCGCGAAAGCTCCTTCTGAAGAGTTGTTGGCACGTTTCTCCAAGCTAGAGAAAGCT
CTACGAGTCCTTGCCTATGTTTATCGCTTCATTCAGCGGTGCAGGAAGCAGACATCTCCA
TCTGATGTGCATCTACTGGCCACTGAAATCGCCGCCGCCGAGCGGTTCCTAATTTCGAAC
ACTCAGCGTTCAAGTGCCATCCTAAGCATGAACCCGTTTCTAGATCCGCAAGGACTGATC
AGGGCATGCGGCCGTGTGGCGGCTTCCGAAAGCCTTCAATACAATGAACGCCATCCAGTG
ATTCTTCCGTATAACTGCCTGCTTTCTCGCCTCCTTGCGAATTTCACGCATCGCATAACT
CTCCATGGTGGTAACCAGTTAATGGTGCGCCTCATCCGGTCGAAATACTGGATTCCGAGA
ATCAAGAACCTGATGAAAGCAGTGGTAAATTCGTGCAAAGTATGTGTGATCCACAAAAAG
CGGTTGCAAAGCCAACTGATGGGTGTCCTGCCCATTTGTAATGTCCTGTCTTATTACAAA
GGGGTATGTGTTAGTTTTTGTTTGTTTCTCCACCAAGGCCATCCACTTAGAGCCTACATC
TGACTTAACGACCGAGAAGTTTCTTGCCGCTTTCTCTCGTTTTGTATCCAGAAGAGGGTG
TCCACGTTAAGTCCAGTCAGACAATGGCAAAACCTTTGTTGGCGCTGCCACCCTGCTTTC
CCGCGATTTCCTTCAAGCCGTAAAAGAGTCGGTGACGAATGCCTATATTCATCAAGAGAT
GCAATGGCAATTTATTCCTCCGGGAGCACCCCATATGGGAGGCCTTTGGGAAGCAGGCGT
AAAAAGCCTTAAGACGCTATTTTACAAATGCACGGCCACACGAAAATACACGTTCGAAGA
GCTCTCCACGCTCTTGGCAAAAATAGAAGCGTGCCTTAACTCCAGGCCGCTCTCTCCTAT
GTCTGAAGATCCGACAGACTTGCTGGCTCTGACGCCAGGGCATTTCCTTGTCGGGGGACC
CCTTATGTCCACGGTGGAACCCGAAGTAAAGGGGGAAACGAAATCCCTTCTTAATCGGTG
GCAGCATTTGAAGGCTCTCCATCAGCAGTTCCGTGTGCGATGGAAAGAAGAGTACCTCAA
AGAACTCCACAAGCGTTCTAAATGGCAGGCCCCGTCCAAAAATCTGCGCATCGATGACAT
GGTCGTCATCAAGGACGACAACTTGCCCTCTAATGAGTGGCGGCTCGGCAGAACTGAGTC
TGTTTTCCCAGGAGCTGACGGCAACGTCCGTGTAGTAAACATCCGTACTGCACGTGGAGT
TATTAAACGTCCAGTGGCAAAAGTGGTGCTTTTGCCGACGGAGTCTTCCGAATCTCCACA
ATAATAGGCGCTCCTCTCGTCCTTAGTTGTAGTTCACTATCACTAATCATCCGTTATTTT
TCATTTCGTTTTCGATCTCCTTTCGACATTCGACTACGCGCAGCATGGCTCCTCGTCAAC
AAAACGCACGCAGTGCTCGTGCCGTGGAGAGCAGACGTACCCGAGGTATTCAATCCTACC
GATGCCGAGTCTGCCGCGGTATCCATCCTCTTCGGAAGTGCGCGAGGTTCCTAAAGCTCA
GCGCTGAAAAGCGTTTGCGAGCAGTCCTCATTAACAAATACTGCGCCAATTGCCTCGCTC
ACGAGCATTCCACGGGAGACTGCCGAAGCGGTGATCGTTGCAAGAAGTGCGACCGATCCC
ACCACACGCTGCTCCACATGCACGAGCAGGTTAGCTCGTTGTCGCGGTCGCGAGCGCGCT
CGCGTCGCCAACCGGTGCCAACCCGGCAAGCAGTTTCGGCCTCGTCCCAACGTTCCCGCC
GGCACAATCCGCCAACTCAGCGTAGGAGTTCACCGCCACGACGACCGGAATCGACGACGC
CAGGCCCATCGCTCTCGTCGCTGCTGCAACGCCACAGCGTGAACATCCTTCCCACAGCGC
TGGTCAAGTTGGAGACCGGGACGAAGACCTTCGAGACCGCAGCACTCATCGATCCGTGCA
GCCCCATGAGCTGCATCGACGCTTCGTTGGCGTCAGCCTTTAAGCTTTCGATGACCAATG
TTGGCGACGAGAAGGTCTGCACGACGACGATTCGCTCCAGGATCGACGCGAACACGAAGC
TCGAGGTCGTGCTCAAGATCGAGCCCAGGGTGCGGATCCGTACACCTGTCCGGGCATTGA
GCGACACCGTAGTGTCCAAGTACAGGGACATCATGCTGGCGGATGACGGGTTCCATCGGC
CTGCTACCGTATCCATGGTCTTAGGAGCAGACATTTATCCTAAGGTTATCCAATCCGGAT
TCCTGACCTTCGACGAGGGAATGCCGGTCGCTCAAAAGACCGTGTTTGGGTGGATCGTGT
CCGGTGCCTGCAGCTTGCCGTAGGATGGCTATGTTGCAACCCCAGTGATTGCAAGGGGGG
CGGAATGTTCGAGTTACGGGGTTTGGACTGTCACCCGCTCTCCGCTCCCTCTTACGTTCT
CCACTCCCTCTTACGCTCTCCCGCTCTTCACCACAGAGTCTCCGAGGAGTCTCCGCTGCG
CTTGGGAGAACCCAACGCATTAGAATAAGCTTTAGTGTAAAACTAACCACGATCAATAAA
ACATACGCCCGGTCGCGCCCGCGCTAATTCTACAAGTCTTCGAGTGTTTTTTCGAGTGGT
CTTTTTTTCAGCAAACTAGGAATTTTCCAGGACCAGCACCCCCCATCACCCCAACA
>34_NC-3_1
TGTTCACACATGAACACGAATATATTTAAAGACTTACAATTTTGGGCTCCGTTCATATCT
TATGTAAATGAATCGAGAGCGATAAATTATATTTAGGATTTTGTTATCTAAGGCGACATG
GGTGCATTGCTCAAAAACATGTAATTTAAGTGCACACTACATGAGTCAGTCACTTGAGAT
CGTTCCCCGCCTCCTAAAATAGTCCCTTAGTGGGAGACCACAGATAAGGTCCTCGCCGCT
CAAGATAGGCAGATGTGCCCGAGCGTGGGACCTCGATAAGGCGGGGACTATTTACGTAGG
CCTCTGCGTAGGCCATTTACTTTAAGATGCGATTCTCATGTCACCTATTTAAACCGAAGA
TATTTCCAAATAAAATCAGGTTTCTTACAAAAACTCAACGAGTAAAATCTTCTTATTTGG
GATTTTACATTTGGTCAATCGAGCCTTTAATCGACTCTGCAGTTTCCCCCTACCAAAGGT
AAGGAACTCAGAGAAAGGCCAGCTCCTTTAAGCATCTTACAGCTAAAGGTAGCAAAAATA
AGTAACTCTTGTTTCCCCCTACCAAAGGTAAGGAACAGAGTATAAATATAAAAAGCAAAA
GATACAAAAGAATCTTTTATGTTTTAAAACAAGCACCTTATAGTCTATAGCTAAAGGTTG
CTTTGTGTACCATTATAAATTGTGGTAAGGCGTGCTTGAGGCCATACATCAGCAATTGTG
AAATTAAAAAGTGCATAACAAAAGTGCCTTATAAATGCTCTAATAGCATTAAATCAGCTC
ATAAATAGAGTGCAGTGTATATGCCATAAGAGCATAAATTAAATAAAAAGTGCCTGAAAA
CAGTGCCTTATAAATGCTCTAATAGCATTAAATCAGCTCATAAATAGAGTGCAGTGTATA
TGCCAAAAGAGCATAAATGCCGAAATAAATGGCTAAAAAACAAAAAATCTGACTGGACTA
CAAAAATAATAAAACGTGCCAAAAAAAAAAAAAAAAATCATCTTTAAACATCGACGGAGC
CTTAAAGAAGAGAAGGAAGTCAAATTCAAAGGAGCCTCTACCAGCAGCAGAAGCAGCAAC
AACAGCAGCAGCAGAAGCAGCAACAGCAGTAGCAACAGCAGCAACAACAGCAGCAACAGC
AGCAGCAACAACAACGACATCAGCTAAGTCAAAACAAGAATTTTCTGTTTATCCAAACAC
ACATATATATATAAATACATATAAAATACATATACACGTACTATATATATTAAGAAATTA
CAAAAAATTTTCAAAATGATGTCAGAAAAGACTATTCAATTCCTTAAGAAGCAGTCCGAA
ATTATTTTGGAAATTAGAAAGTTGGAAGTAAAACCAACATTAACAGATGTAGAAATTCTA
AAATTAAATGAGCTTCAAAAATGTTTCATTGCTAATCATAGCAATTTGTTAAAGATCGGC
GTTGTCGATCATGAATATTTTAACGCGAAGCAGTATGATTTAATAATGATGGTGTTAGAA
AAAATTAAAAATAAAAATGAAAAAATTAAGGGCGAGTCGGTAGAAAACACTTTCCCTAAA
TCAAACACTGTCCCTAAATCAAACCCTCCCCCTACATTAAACCTTGAAATGCGTGGTCAC
CCTGAAAAAGAGGGTATAGCACAAAACAACGCTTTAAAAGTAGAGCAGGCATTTCGTAAT
AATGTTGGCCAATTTCGAGTATATCTAGAAGATACGTCTAAACTAATAGACAGTAGTCCA
GATTTCCTTAAAATAAGGAAAAATAAAATTGAATTTTTATGGCATAAAATAGATAACCTG
ATTGAACAGGTGAATAGTCATTTTGAGAGTTCGCTATTCGAAGAAGAAATTAGCGAACTT
GAATTTGACAAACAAAATATTCTTACAGCCATTAATAGTCGACTCAGTGGCACAATAAAT
AAAGCTGAAATGTCGACGGTTGTTAAGGCGGAGGAGTTACCAACCCTGCCTAAAATACAG
ATTCCCACCTTCTTTGGTGATTCCAAAGAATGGGATCTTTTTAATGAACTCTTTACAGAG
CTCATACATGTGAGAGAGGATCTCAGTCCTTCTCTCAAATTTAATTATCTAAAGTCAGCA
TTAAAAGGAGAAGCCAGAAATGTGGTTACTCATTTACTGCTCGGCTCTGGAGAAAATTAT
GAAGCCACTTGGGAGTTTTTGACCAAGCGATATGAGAATAAAAGAAACATATTCTCAGAT
CATATGAATAGGCTTATGGATATGCCAAATTTAAATTTAGAATCCAATAAGCAAATAAAG
ACATTTATTGACACGATTAACGAGTCAATTTATATTATAAAATTAAAGGCACAATTACCA
GAAGATGTGGATGCAATTTTCGCTCACATAATTCTTCGGAAATTCAATAAAGAATCACTC
AATTTATATGAAAGCCATGTTAAAAAGACAAAAGAAATACAGGCACTTTCTGATGTCATG
GACTTTTTAGAGCAAAGGCTCAATTCTATATCATCATTCTCACAGGAAGTAAAACCTGTA
AAGAAAATGATTAATAATAACAAGAATAAAAATTATAGTGACAATTGTGCATATTGCAAA
CTACCAGGGCATTATTTAATTCAATGCCATAAATTTAAAATAATGAATCCAGCAGAACGG
TCTGACTGGGTAAGAAAAAATGGGATTTGCCTAAGATGTCTGAGGCATCCGTTTGGTAAA
AAATGTATAAGCGAGCAGCTTTGTTCGACTTGTCGTAAACCTCACCACACGTTACTTCAC
TTTGCAGGTCATAATCCAGAAAAAGTGAATACGTGTAGAACAACAGGTCAAGCCTTGTTG
GCCACGGCCTTGATTCAAGTAAAGTCGAGGTATGGAGGCTTTGAACAATTAAGAGCATTG
ATTGATAGTGGCTCTCAAAGCACAATTATTTCAGAAGAGTCTGCACAGATTCTAAAATTG
AAAAAATTTCGGTCTCATACTGAAATAAGTGGAGTATCTTCCACAGGAACGTGCATCTCC
AAGCACAAAGCGGTTATTTCGATAAGAAATTCTCCGAAAAATTTAGAAATTGAAGCAATT
ATTCTCCCAAAACTTATGAAGGCACTTCCAGTCAACACGATTAATGTTGATCAGAAAAAA
TGGAAGAACTTTAAATTAGCCGACCCCGATTTTAATAAACCGGGTCGCATTGATTTAATC
ATTGGAGCAGACGTATATACTCACATTCTGCAAAATGGAGTTATAAAAATAGACGGTCTC
CTTGGGCAAAAAACTGATTTCGGGTGGATAGTTTCTGGATGTAAAAAATCCAAAGGAAAA
GAAACCATTGTAGCCACAACAATAGAAATAAAAGAGTTAGATCGCTACTGGGAAGTGGAA
GAAGAAGAAAAAGATGATATCGAGTCTGAAATCTGTGAAAATAAATCTATCAAAACGACA
AAAAAAGATTCAGATGGGCGATACATTGTGTCAATTCCATTCAAGGAGGATGTCACCTTA
GGAGATTCAAAGAAACAAGCGATAGCTCGTTACATGAATCTGGAGAAAAAACTAAAAAGA
AATGAAAAACTTAAGGTTGACTACACTAAATTCATGAATGAATACATGGATTTAGGACAC
ATGATTGAAGTGAGTGATGAAGGCAAATATTTTTTACCGCACCAGGCAGTGATTAGAGAT
TCAAGCCTTACGACCAAATTGAGAGTAGTTTTTGATGCTTCAGCAAAAACTACGAATAAC
AAAAGTTTGAACGACATAATGTGGGTTGGGCCACGAGTTCAAAAAGATATTTTTGACATT
ATTATTAAATGGAGAAAATGGGAATTTGTTGTTTCGGCAGACATTGAAAAGATGTACCGA
CAAATTAAAATAGATAATAATGATCAAAAATATCAATATATTTTATGGAGAAATTCTCCA
AAAGAAAAAATTAAAACATATAAATTAACCACAGTCACTTACGGAACTGCATCTGCACCA
TATTTGGCTACCAGGGTTCTGGTAGATATTGCAGATAAATGTAAAAACCAAGTTATTAGT
GCAATAATTAGGAATGATTTCTATATGGATGACCTAATGACTGGAGCTGATTCGGTAGAA
GAAGCTAATAAATTAATAACATTAATTCCCCATGAATTGCAGAAAGTTGGATTCAACTTA
AGGAAATGGATTTCCAACAATTCCAAAATATTAACCACTGTGGAGGACACAGGGGACAAT
AAGGTTCTCAATATTATCGAAAATGAATGTGTTAAAACTTTAGGACTAAAATGGGAACCT
CAAAAGGATTTATTTAAGTTCAGCGTAAATTGTAATGATGAATCAAAAAATATAAATAAG
CGCGTTGTGTTATCAACACTAGCAAAAATATTTGATCCGTTAGGATGGTTGGCACCAGTC
ACGGTTTCAGGAAAACTTTTTATTCAAAAACTTTGGATAAATAAAAGTGAATGGGATCAG
GAATTATCCATAGAAGATAAAAATTATTGGGAAAAATATAAAGAAAATTTAATAGCTAGC
AAAAGTAGAGTCAACCCTATAAAAAATAGGAAGACAATTCCCAAACTCGAGCTGTGTGCA
GCTCACCTGCTTAGTGAATTAATCCAAAGACTAAAAGGATCAATTGACAATATAATGGAG
ATCTATGCTTGGAGTGATTCCACGATTACCTTAGCATGGATTAACAGTGGTCAAAGTAAG
ATCAAATTTATAAAAAGAAGAACGGATGACATTCGGAAATTAAAAAATACTGAATGGAAT
CATGTTAAGTCAGAGGATAATCCAGCAGATTTAGCATCCAGGGGAGTGGATTCTAACCAG
TTGATCAACTGTGATTTTTGGTGGAAAGGTCCGAAATGGCTAGCAGACCCAAAAGAACTT
TGGCCTCGGCAGCAGTCTGTAGAAGAACCTGTCTTAATAAATACGGTATTAAATGACAAA
ATAGATGATCCTATTTACGAATTAATAGAAAGGTATTCCAGTATAGAAAAACTTATACGT
ATAATAGCATACATAAATAGATTCGTGCAGATGAAAACAAGAAATAAAGCCTATTCATCA
ATTATTTCAGTAAAGGAGATAAGAATAGCGGAAACAGTTGTTATTAAGAAACAACAAGAA
TACCAGTTTAGGCAAGAGATAAAGTGCCTTAAAATCAAAAAGGAAATCAAGACAAATAAT
AAAATATTGTCATTGAATCCATTTTTGGACAAGGATGGGGTTCTAAGAGTTGGAGGAAGA
TTGCAAAATTCCAATGCAGAATTTAATGTTAAACATCCAATCATTTTAGAAAAATGCCAC
CTAACAAGCTTATTAATAAAAAATGCTCATAAGGAAACATTGCATGGAGGGATAAACCTA
ATGCGAAACTATATCCAAAGAAAGTATTGGATTTTCCGGTTGAAAAATTCGTTGAAAAAG
TATTTAAGAGAATGTGTAACGTGTGCAAGGTATAAACAAAATACAGCTCAGCAAATAATG
GGTAACTTGCCAAAATATAGAGTGACGATGACATTCCCGTTTCTTAATACTGGAATAGAT
TACGCAGGTCCTTATTATGTTAAATGTTCAAAAAATCGTGGCCAAAAAACATTTAAAGGA
TACGTTGCTGTATTCGTTTGCATGGCCACCAAAGCCATACACTTAGAAATGGTAAGCGAT
CTAACTTCAGACGCATTTTTAGCAGCACTCAGAAGATTTATTGCTAGACGGGGAAAATGT
TCCAATATCTATTCAGACAACGGAACAAATTTTGTAGGAGCTGCAAGAAAATTAGATCAA
GAGTTATTTAATGCAATACAAGAAAATATAACGATTGCAGCGCAGCTTGAAAAGGACAGG
ATTGATTGGCATTTTATTCCCCCGGCAGGACCTCACTTCGGAGGTATTTGGGAAGCTGGA
GTTAAGTCAATGAAATACCATTTAAAGCGTATAATCGGCGACACTATTTTGACTTACGAA
GAAATGTCAACTCTTTTATGTCAAATAGAAGCATGCTTAAATTCAAGGCCATTATACACT
ATAGTTAGTGAGAAGGACCAACAAGAAGTTTTAACACCAGGTCATTTTCCAGGAAAACGG
TCAGGTACGGAACTTAAGGAGGTGTATACACTGTTAACAGCCAGGGGTTTATTCATCGAC
GATAAATTGATCATTAGTGCAAAAGTGCCTCTGTTTAGCAGGCATCCATCCAAATTGTTC
AGGCTTATTCCGGTGCCAATTCGAAATGAAGATCGGATAATAATGGTGCATACAACGTCC
GAATATTTAATTTATAATTTTGAGATAGATTCCTATCACATAATGACGGAAGCCACATTA
AATCAATGTCAGAAATGGCAACTAAATAAGAGAATATGCAAAGGAAGTTGGCCCTGGAAT
TCAGCGAATGATAATGCATGTGAGATTCAGCCTCTAAAGCCAGATAAAGCGGCGAACTGC
ATCTATAAAACAGTAGTCGACTCTAAAAGTTACTGGGTAGAGTTAGAAAAGAAAAGTAGT
TGGTTGTTTAAGGTTCCTGCGAATTCAAAAGTCCGTCTGCAATGTACTGGCTCTCAAATT
GAATTGTTTGATTTGCCTCAGCAAGGAGTTTTAAGCATTGCGCCATATTGTACGGCAAGA
ACCGACGATAAAATTCTAGTTGCCCACCATAACATTCAGTCCGAAAGTGAAGAATTATTA
TCAACACCTTATATAGGAGAAGTTAGTGGAGTGCCGAAGATTATTTGGGATCCGCTGAAA
CTATCAATATTAAATCATACTGAGGAATTTGAACGATTGAATAATGAAATTAAATTTATG
AAAGAGAACCATCAAAAATTGAAAGATTTACATTTCCATCATATTTCCGGACATGCTGGA
TTAATTATTGCTTTAATACTAATGATAGTATTAATAATATATTTCATACGGAAATGTGCT
GTGCAACAAAGAATGCAAGCAATAACCTTTGCAGGTCCGTTGCCAGTACTATAAATATCA
ATAGTAAATAAACAATAAAATAATATAACAAATAAAAATATACAGTCCACTAATAGAAAA
TGTACTTCTACATAGAAAAAGCAAAATGTTTAAAATAAGTTAATTAAGTACAAATTGTTG
AATTAAAAATAATATAAACCATAATTGTAATCCAATAAAATTAAAAGCCAGAAAAACTAG
GCCCATTGAAATCTTAGTTGCAAAATAAATGAACATATATCAAATAAATACAGTCCACTA
CTGTTATAAATGCAACTAATATACTAATGTACATCTCAGCTTTGCTGGCCCTTTGGCAGA
ATGTTCACACATGAACACGAATATATTTAAAGACTTACAATTTTGGGCTCCGTTCATATC
TTATGTAAATGAATCGAGAGCGATAAATTATATTTAGGATTTTGTTATCTAAGGCGACAT
GGGTGCATTGCTCAAAAACATGTAATTTAAGTGCACACTACATGAGTCAGTCACTTGAGA
TCGTTCCCCGCCTCCTAAAATAGTCCCTTAGTGGGAGACCACAGATAAGGTCCTCGCCGC
TCAAGATAGGCAGATGTGCCCGAGCGTGGGACCTCGATAAGGCGGGGACTATTTACGTAG
GCCTCTGCGTAGGCCATTTACTTTAAGATGCGATTCTCATGTCACCTATTTAAACCGAAG
ATATTTCCAAATAAAATCAGTTTTCTTACAAAAACTCAACGAGTAAAGTCTTCTTATATG
GGATTTTACA
>35_NC-57_1
TGTACGGATTATGAGCGGAGTCACCCGGTGCTTCAGCTGTCTTAACAGCGGATTAACATT
TTATATATCGATGCTAATTGAACTGAACTGTATTCTTTCTTTCGCTCTTGTAATTTTGCG
GTCATAGCGATCAGACGTGATTTTTGTATATGAAGAAATAAATGAAGTTAAATAGTGTAT
ATATGATTCTTATTTGCGAACCCCATTACAATGATGTCAAAGCAGTGAGGCATCACAACT
ATTCATTGGTGGCCCATGAGGGGAACCTTGCTCATAAGAATCATAATTAATAATTGCTAA
AAGCTGTTTGGCAATTTTATCTTCGTGGTCGGCTTCATCCAGATAAATCACCGTGCCTAC
GTTTTCTATCGCGCTCGCTCTCATCACGACAGAGCAGTATACGCAAACATTCGCGCTCGC
TCTCATCACGACAGAGCTAAGTCCCGTTGCCCTTCGATTCCGTTAGAGTTGCCGGAATCT
CTGCCAACTCAAAAAAACAAGACGTCAAAGAAGAACACCGATAACATACGAGCATTTGTG
CATATTACATACAGTGGAGCAACGTCAGTATAAACAATGTCGAAATTTGATCAACTGGTG
CGAGTTCAAACTGACCGCATTGAGTCTTTGAAGCGCTTGTTCAGTAATGTGAAAAAAGAC
TCGAGTGCGCGGAAAACGGAAATATATTTCGAAAAACGTTTGAATCAAATCGACGAGTTT
AACAAAGAATTTCATCAGGCGCATCACACACTTATATGCATGGCAGACTACGAAGAAAGT
GTGTATAAGCAACAAAATACAATCAGCCAATTCGAAGACCTGGGCATGGAAGTTTACTGT
TTCGTGGCCGAAGAAAAGAAACGAATTTATCCAGGCACAGTGACGCACAACGAATCAGCT
AACTCTACAATAACAACACATGTAGAGGAAGTACGGATACCACTGCCAAAATTACCAGTT
CCGAAATTCTCTGGCAACTGCGCGGACTGGCCAAGTTTTCATGATGCATTTTTACGCTTA
ATTCACAATAATGAGCGTCTGGATAAGATTCAAAGGTTCCATTTTTTAAAGGAAGCATTA
CCAGTAGGCCTGGACAACGACATTCGCCAAATCGCTTTAACTGAAGCAAACTATGAAGTC
GCTTGGACCACACTTCTACAACGATATAACAACCCACGAATTGTGTTCGCCAGCCACATG
AACATGCTCTACAACTTACCGAATCTTTCGAAAGAAAAATCTGCTGACATACGGTCTATG
GTTAGTACAGTCAACGTCTGCATTGCCGCTTGCAATACCGTCAAGGCGCCACTACAGGGA
GGAGATTTTTGGTTGACTCATTATCTAACAACCAAACTACCCAAAGACACTCACACAGCT
TGGGAGCATCATCTGGGCAGCAAGATTGACGTTCCTTCATACAAAGATCTGCAACAGTTC
CTCAATGATCGACTTGTTACGTTAGACGCTATTGAAAGCCGTAACGCGTGCAGCGGCATG
AAACAGTCAAATGAAACTTCAGACGGTACTAAACGCGTGCGTGTGCACAGCGCCCACACC
AGGTCGGGTGCTTCCGCGTCCGCTTGCTATCATTGTGGCAACTTACACATACTTCGAAGA
TGTCCGCAATTTCTTTCAATGGATTGCTACCAACGGAAGGAAGTGGCCAGCAAGGCAAAA
TTGTGTCTCAATTGCCTGGGAAAATCGCACACACAAGCAAGCTGCCCCAGCAACAAGAAT
TGTCTTCATTGTGGTCAACGTCATCACACGATGTTACATTTTCCAGCAACACAGCCAACG
CTGATACCCTCCTCGACATCATGCCAAGGTTCAGCAGCCAGTTCAGATGCCAAGCCGACT
CTACAGTGCATGTCAACTACAACTTCATCTAAGACTCATCGAAAGGTACTACTAGCAACA
GCTCGGGTTGTACTCAGTAACACACAGACAGGATGCCAGGCCACGGTAAACGCGCTTCTT
GACCAAGGATCGGAAGCAACTATCATTTCGGAGCATGCTGTACAGTCTCTCCAGCTCTCC
CGAAGCACAACTCGCACTTCAATCACCGGAGTCGGTCAAGATTCAGGACGACGCTGCAAA
TTCATCGTAAGTTGTTCGGTGCAAACAGCAACTAACCCAAATTTCTCGTTAAAGGTCGAC
GATGCTTATGTTTTGAACACGTTGACATCACACATGCCAAGTCAAAGTTTTCCAGCAGGA
AACTGGAGTCATATCCATGGTCTCATGCTCGCAGACCCCTATTATTATAGATCCAAGCGA
ATCGATATCATTTTTGGAGCCGACCTTATGGCACAACTCTTGTTACCTGGAACTAAGATT
GGCTTGCCAAACGAACCCATAGCGCAGAACACTCAACTCGGATGGGTTCTGTTAGGCAAT
GTTGGCAACACGCATATTACACGCCACATTCGATGTAATCATGCCATAATAAACTCCGAA
GAGCTGCTTAAGGTATTTTGCGAGGTAGAATCAGTTCCAGAACGCCCAAAGCTCTCCAAA
GAAGATCAATGGTGCGAGTCTTTCTTTAAGCAGACCCATCAACGTCAACCAGACGGCAGT
TATCAAGTCCGTTTGCCATTCAAGAGGAACTTTGACCCCAGTATGACGCTCGGAAAATCT
CATCAGATCGCCCTGAACAGATATCTTCAACTCGAAAGGCGCCTTCAAAGGGACCCAGAC
AAATGGATCAGATACTGCAAAGGAATTGAAGAATATTTTCAACTAGGTCAAATCACGTTG
GCAGAGACGAGCGAAAACTCAACCATAACCACGGATTCCTACGGTCGGCATGTTGCATCA
TGCGTGCTACCACATCATGCAGTTTTCAAAGAAGAAAGCCTCACCACAAAACAACGTATC
GTTTTTGACGCATCGGCCCGGACCTCAAATGGCAGATCGTTAAACGATGTACTATGTGTA
GGTCCCACGCTGCAAAATGATCTGCCAGCCGTTCTCTTGAATTGGAGACAATATCAGTTT
GTTTTCACTGCCGATATACAACGAATGTATCGCTGTATCAATGTCCACCCTGATGACACG
CAGTACCAGAGGATTTTATGGCGGGCGGCGGATGGAGTCATCAAACAGCATTGCTTAACT
ACCGTCACGTTTGGAACAGCGTCTGCACCTTATACAGCTATAAGAGTCATCCATCAAATA
GCTGAAGACACACAGACAAAATATCCTATGGCATCCAACGTTCTCAAAAATGAGATATAT
GTCGACGACATTCTCTCAGGCGATCATTCACAAGAGGCAGCAATACGGAAAAGTTTGCAA
ACTATGCTAGCTTTAAAATCCTCTGGCATGGAGCTACGAAAATGGGCTAGTAATGACCAG
GATCTGATGGCAACGATACCTCTCGAGCATCGATGCAAGCAGACATCCCTCAGTTGGGAC
AATGCGGACACCATCAAAACACTGGGTATGTACTGGTTGCCCAAGCAAGATTGCTTCACT
TATAAATTACTAGCAAATACTCCAGCCGGTATAACAAAACGAGAAATCCTATCGACCATA
GCACGTTTATTTGATCCTCTTGGATTAATCGCTCCAGTTGTAATTTCAGCAAAGATTATA
TTGAAAGAAATCACACTAGCGAAGCAATATCGCGAGGACGGATCGAGTACCTCACTGGAT
TGGGATGAGCCAGTTCCCAACACCATTGCCGTCAAATGGCAACAATTTCGACAGCAACTA
ATGAAGGTTAAGACGATCAAAATACCACGCAGCGTCAAATTTACGCCACTATTTAGTAGT
GAGATACAACTGCACACCTTTTGCGATGGATCCTCCAGTGCTTACGCAGCAGCAGTGTAT
GCACGCACCCAACAGTCTGATGGGACTTTCTATACAACGCTCATCGTCGCAAAATCAAAA
ATTTCGCCAACCAAGCCGTTAACAATACCGCGCACTGAGCTATGCGGTGCAGTATTAGCT
ACCAAACTCACCAAATGGGTGCTGGAGAATAACCGATGGACCAATGCACATATATCTACC
TTTTACTGGACCGATGCTACCATTGTTCTGCACTGGATTAAAGGAGACATTACTAGGTGG
AAAACGTTTGTAGCCAACCGAGTGTCTTACATTCTCGACCACACCTCAGCGGCTCAGTGG
CACCACATAGACACATCGGAAAACCCAGCAGATTGCGCAACCAGAGGCTTACCACCGAGC
CAAATACCTGATATTTGGTGGCATGGCCCATCCTGGCTATGCAAACCACACAATATTTGG
CCAAACACGCAATCACAATTGCTCAATCCAGAAGAACGGGATCTGGAGGCCAAATCCATA
AAAATTAGAGCCTTCACTACCTTGTCAGACACAAAGGATTCTATTATTGACCGATTCTCG
TCGTATACAAAACTGCTACGTGTCACGGCATACATGTTACGATTCTGCCACAATGCTCAT
GCTCGAGCACAACGAAGTCACGGATCACTCTCTCCTGACGAGCTGGATGAGGCCCTGTGC
TGCATAGCTCGCCTTGCACAATCCGATACATTTCACGCCGACATCCAAGCGCTTAAAAGG
AACAAGCCGTTACCACCCCGTAGCACACTTTCAAATCTTACACCGTTTCTTGACAACAAT
ATCTTGAGGATTCGTGGCCGTCTCAAGCATTCAAATCTCTCTTTTTCTCGAAAACATCCA
ATTATATTACCTCATTGTCACCTATTTACAGATTTGGTAATTCAACACTCTCATCAGCTC
ACTCTACATGGCGGCGCTCAATTAACACTGGCTCACATACGCTACAAATTCTGGATTCCC
AGAGGCAGACAAGCAGTCAGGCGAATCATCCGGAAATGCGTCACATGTTTTAAGGTAGCT
CCAGTCGTAGCGAAGCAATTGATGGGTGACTTGCCATTACATCGAGTCAACCCCCCAACT
CGTCCGTTCATTACAACAGGAGTTGACTACACTGGTGCGATTGAACTTCAAGCCGCGCGT
GTACGAGGATCAACCACCTACAAAGGCTATGTAGCCATTTTTATATGCTTAGCAACCAAG
GCGGTCCACTTGGAAGCCGTCACTGGACTTTCAACAGAGCACTTCCTGCAAGCATTTACG
CGATTCACCGGACGTCGAGGACAAGTTCAACATATGTATAGTGATAACGGCACAAATTTT
GTTGGCGCGAGTACATCGCTTAACCAGCCCATCACTTGCAAGGCAGCCCTAAACGAATCG
ACATGTCAACATGGGACAAGGTGGCATTTCACACCTCCATATTCTCCCAATTTTGGTGGC
ATCTGGGAGGCAAACGTGAAAGCAATGAAGCATCATCTTAAACGGATCGTCGGCAGCCAC
AAGCAGACGTATGAGGAGCTTACTACAGTTTTGATCAGGATTGAAGCATGTTTGAACTCA
CGTCCACTTTGCCCGCTAACCGCCGACCCTGACGATTTAGAAGTACTAACTCCAGCACAT
TTCTTAATTGGTGACGCACTACTGGCACCGCCACAAGGTCGGCCGAATAATAAGCCTTTG
CGTGAACTATTTCTCGCACAACAACACATGACGCGACAATTCTGGTCTCAATGGTCTCGT
GATTGGTTATCACACTTGCAAACTCGGCCAAAGTGGTGCCAAATCAAAGATAATCTTAGC
ATCAACGACTTAGTCATTATAAAGGATGATAATCTACCACCAGCTAAATGGACTATAGGC
CGAGTCGTCGAACTGCACCCTGGATCGGACTCGCTAGTCAGAGTGGTTACATTAAAGACG
AAATCTGGCATTCAAAAGAGGTCAATCACAAAGCTTTGTCCACTTCCGATTTCAACATAA
TTATGATCAACACACGGATCAAGAATCACAAGGAGCCTTCATGCTGGACGACGCATTGGC
GGGCGGCATGTACGGATTATGAGCGGAGTCACCCGGTGCTTCAGCTGTCTTAACAGCGGA
TTAACATTTTATATATCGATGCTAATTGAACTGAACTGTATTCTTTCTTTCGCTCTTGTA
ATTTTGCGGTCATAGCGATCAGACGTGATTTTTGTATATGAAGAAATAAATGAAGTTAAA
TAGTGTATATATGATTCTTATTTGCGAACCCCATTACAATGATGTCAAAGCAGTGAGGCA
TCACAACTATTCA
>36_NC-3_1
TGTTCACACATGAACACGAATATATTTAAAGACTTACAATTTTGGGCTCCGTTCATATCT
TATGTAAATGAATCGAGAGCGATAAATTATATTTAGGATTTTGTTATCTAAGGCGACATG
GGTGCATTGCTCAAAAACATGTAATTTAAGTGCACACTACATGAGTCAGTCACTTGAGAT
CGTTCCCCGCCTCCTAAAATAGTCCCTTAGTGGGAGACCACAGATAAGGTCCTCGCCGCT
CAAGATAGGCAGATGTGCCCGAGCGTGGGACCTCGATAAGGCGGGGACTATTTACGTAGG
CCTCTGCGTAGGCCATTTACTTTAAGATGCGATTCTCATGTCACCTATTTAAACCGAAGA
TATTTCCAAATAAAATCAAGTTTCTTACAAAAACTCAACGAGTAAAGTCTTCTTATTTGG
GATTTTACATTTGGTCAATCGAGCCTTTAATCGACTCTGCAGTTTCCCCCTACCAAAGGT
AAGGAACTCAGAGAAAGGCCAGCTCCTTTAAGCATCTTACAGCTAAAGGTAGCAAAAATA
AGTGACTCTTGTTTCCCCCTACCAAAGGTAAGGAACAGAGTATAAATATAAAAAGCAAAA
GATACAAAAGAATCTTTTATGTTTTAAAACAAGCACCTTATAGTCTATAGCTAAAGGTTG
CTTTGTGTACCATTATAAATTGTGGTAAGGCGTGCTTGAGGCCATACATCAGCAATTGTG
AAATTAAAAAGTGCATAACAAAAGTGCCTTATAAATGCTCTAATAGCATTAAATCAGCTC
ATAAATAGAGTGCAGTGTATATGCCATAAGAGCATAAATTAAATAAAAAGTGCCTGAAAA
CAGTGCCTTATAAATGCTCTAATAGCATTAAATCAGCTCATAAATAGAGTGCAGTGTATA
TGCCAAAAGAGCATAAATGCCGAAATAAATGGCTAAAAAACAAAAAATCTGACTGGACTA
CAAAAATAATAAAACGTGCCAAAAAAAAAAAAAATCATCTTTAAACATCGACGGAGCCTT
AAAGAAGAGAAGGAAGTCAAATTCAAAGGAGCCTCTACCAGCAGCAGAAGCAGCAACAAC
AGCAGCAGCAGAAGCAGCAACAGCAGTAGCAACAGCAGCAACAACAGCAGCAACAGCAGC
AGCAACAACAACGACATCAGCTAAGTCAAAACAAGAATTTTCTGTTTATCCAAACACACA
TATATATATAAATACATATAAAATACATATACACGTACTATATATATTAAGAAATTACAA
AAAATTTTCAAAATGATGTCAGAAAAGACTATTCAATTCCTTAAGAAGCAGTCCGAAATT
ATTTTGGAAATTAGAAAGTTGGAAGTAAAACCAACATTAACAGATGTAGAAATTCTAAAA
TTAAATGAGCTTCAAAAATGTTTCATTGCTAATCATAGCAATTTGTTAAAGATCGGCGTT
GTCGATCATGAATATTTTAACGCGAAGCAGTATGATTTAATAATGATGGTGTTAGAAAAA
ATTAAAAATAAAAATGAAAAAATTAAGGGCGAGTCGGTAGAAAACACTTTCCCTAAATCA
AACACTGTCCCTAAATCAAACCCTCCCCCTACATTAAACCTTGAAATGCGTGGTCACCCT
GAAAAAGAGGGTATAGCACAAAACAACGCTTTAAAAGTAGAGCAGGCATTTCGTAATAAT
GTTGGCCAATTTCGAGTATATCTAGAAGATACGTCTAAACTAATAGACAGTAGTCCAGAT
TTCCTTAAAATAAGGAAAAATAAAATTGAATTTTTATGGCATAAAATAGATAACCTGATT
GAACAGGTGAATAGTCATTTTGAGAGTTCGCTATTCGAAGAAGAAATTAGCGAACTTGAA
TTTGACAAACAAAATATTCTTACAGCCATTAATAGTCGACTCAGTGGCACAATAAATAAA
GCTGAAATGTCGACGGTTGTTAAGGCGGAGGAGTTACCAACCCTGCCTAAAATACAGATT
CCCACCTTCTTTGGTGATTCCAAAGAATGGGATCTTTTTAATGAACTCTTTACAGAGCTC
ATACATGTGAGAGAGGATCTCAGTCCTTCTCTCAAATTTAATTATCTAAAGTCAGCATTA
AAAGGAGAAGCCAGAAATGTGGTTACTCATTTACTGCTCGGCTCTGGAGAAAATTATGAA
GCCACTTGGGAGTTTTTGACCAAGCGATATGAGAATAAAAGAAACATATTCTCAGATCAT
ATGAATAGGCTTATGGATATGCCAAATTTAAATTTAGAATCCAATAAGCAAATAAAGACA
TTTATTGACACGATTAACGAGTCAATTTATATTATAAAATTAAAGGCACAATTACCAGAA
GATGTGGATGCAATTTTCGCTCACATAATTCTTCGGAAATTCAATAAAGAATCACTCAAT
TTATATGAAAGCCATGTTAAAAAGACAAAAGAAATACAGGCACTTTCTGATGTCATGGAC
TTTTTAGAGCAAAGGCTCAATTCTATATCATCATTCTCACAGGAAGTAAAACCTGTAAAG
AAAATGATTAATAATAACAAGAATAAAAATTATAGTGACAATTGTGCATATTGCAAACTA
CCAGGGCATTATTTAATTCAATGCCATAAATTTAAAATAATGAATCCAGCAGAACGGTCT
GACTGGGTAAGAAAAAATGGGATTTGCCTAAGATGTCTGAGGCATCCGTTTGGTAAAAAA
TGTATAAGCGAGCAGCTTTGTTCGACTTGTCGTAAACCTCACCACACGTTACTTCACTTT
GCAGGTCATAATCCAGAAAAAGTGAATACGTGTAGAACAACAGGTCAAGCCTTGTTGGCC
ACGGCCTTGATTCAAGTAAAGTCGAGGTATGGAGGCTTTGAACAATTAAGAGCATTGATT
GATAGTGGCTCTCAAAGCACAATTATTTCAGAAGAGTCTGCACAGATTCTAAAATTGAAA
AAATTTCGGTCTCATACTGAAATAAGTGGAGTATCTTCCACAGGAACGTGCATCTCCAAG
CACAAAGCGGTTATTTCGATAAGAAATTCTCCGAAAAATTTAGAAATTGAAGCAATTATT
CTCCCAAAACTTATGAAGGCACTTCCAGTCAACACGATTAATGTTGATCAGAAAAAATGG
AAGAACTTTAAATTAGCCGACCCCGATTTTAATAAACCGGGTCGCATTGATTTAATCATT
GGAGCAGACGTATATACTCACATTCTGCAAAATGGAGTTATAAAAATAGACGGTCTCCTT
GGGCAAAAAACTGATTTCGGGTGGATAGTTTCTGGATGTAAAAAATCCAAAGGAAAAGAA
ACCATTGTAGCCACAACAATAGAAATAAAAGAGTTAGATCGCTACTGGGAAGTGGAAGAA
GAAGAAAAAGATGATATCGAGTCTGAAATCTGTGAAAATAAATTTATCAAAACGACAAAA
AAAGATTCAGATGGGCGATACATTGTGTCAATTCCATTCAAGGAGGATGTCACCTTAGGA
GATTCAAAGAAACAAGCGATAGCTCGTTACATGAATCTGGAGAAAAAACTAAAAAGAAAT
GAAAAACTTAAGGTTGACTACACTAAATTCATGAATGAATACATGGATTTAGGACACATG
ATTGAAGTGAGTGATGAAGGCAAATATTTTTTACCGCACCAGGCAGTGATTAGAGATTCA
AGCCTTACGACCAAATTGAGAGTAGTTTTTGATGCTTCAGCAAAAACTACGAATAACAAA
AGTTTGAACGACATAATGTGGGTTGGGCCACGAGTTCAAAAAGATATTTTTGACATTATT
ATTAAATGGAGAAAATGGGAATTTGTTGTTTCGGCAGACATTGAAAAGATGTACCGACAA
ATTAAAATAGATAATAATGATCAAAAATATCAATATATTTTATGGAGAAATTCTCCAAAA
GAAAAAATTAAAACATATAAATTAACCACAGTCACTTACGGAACTGCATCTGCACCATAT
TTGGCTACCAGGGTTCTGGTAGATATTGCAGATAAATGTAAAAACCAAGTTATTAGTGCA
ATAATTAGGAATGATTTCTATATGGATGACCTAATGACTGGAGCTGATTCGGTAGAAGAA
GCTAATAAATTAATAACATTAATTCCCCATGAATTGCAGAAAGTTGGATTCAACTTAAGG
AAATGGATTTCCAACAATTCCAAAATATTAACCACTGTGGAGGACACAGGGGACAATAAG
GTTCTCAATATTATCGAAAATGAATGTGTTAAAACTTTAGGACTAAAATGGGAACCTCAA
AAGGATTTATTTAAGTTCAGCGTAAATTGTAATGATGAATCAAAAAATATAAATAAGCGC
GTTGTGTTATCAACGCTAGCAAAAATATTTGATCCGTTAGGATGGTTGGCACCAGTCACG
GTTTCAGGAAAACTTTTTATTCAAAAACTTTGGATAAATAAAAGTGAATGGGATCAGGAA
TTATCCATAGAAGATAAAAATTATTGGGAAAAATATAAAGAAAATTTATTATTGTTAGAG
AATATTCGAATCCCAAGGTGGATTAATTCAAACAGTTCTTCAGTCATTCAGATTCACGGA
TTTGCGGACGCCTCCGAAAAAGCATATGCTGCAGTAGTCTATGCTAAAGTAGGACCTCAT
GTTAATATAATAGCTAGCAAAAGTAGAGTCAACCCTATAAAAAATAGGAAGACAATTCCC
AAACTCGAGCTGTGTGCAGCTCACCTGCTTAGTGAATTAATCCAAAGACTAAAAGGATCA
ATTGACAATATAATGGAGATCTATGCTTGGAGTGATTCCACGATTACCTTAGCATGGATT
AACAGTGGTCAAAGTAAGATCAAATTTATAAAAAGAAGAACGGATGACATTCGGAAATTA
AAAAATACTGAATGGAATCATGTTAAGTCAGAGGATAATCCAGCAGATTTAGCATCCAGG
GGAGTGGATTCTAACCAGTTGATCAACTGTGATTTTTGGTGGAAAGGTCCGAAATGGCTA
GCAGACCCAAAAGAACTTTGGCCTCGGCAGCAGTCTGTAGAAGAACCTGTCTTAATAAAT
ACGGTATTAAATGACAAAATAGATGATCCTATTTACGAATTAATAGAAAGGTATTCCAGT
ATAGAAAAACTTATACGTATAATAGCATACATAAATAGATTCGTGCAGATGAAAACAAGA
AATAAAGCCTATTCATCAATTATTTCAGTAAAGGAGATAAGAATAGCGGAAACAGTTGTT
ATTAAGAAACAACAAGAATACCAGTTTAGGCAAGAGATAAAGTGCCTTAAAATCAAAAAG
GAAATCAAGACAAATAATAAAATATTGTCATTGAATCCATTTTTGGACAAGGATGGGGTT
CTAAGAGTTGGAGGAAGATTGCAAAATTCCAATGCAGAATTTAATGTTAAACATCCAATC
ATTTTAGAAAAATGCCACCTAACAAGCTTATTAATAAAAAATGCTCATAAGGAAACATTG
CATGGAGGGATAAACCTAATGCGAAACTATATCCAAAGAAAGTATTGGATTTTCGGGTTG
AAAAATTCGTTGAAAAAGTATTTAAGAGAATGTGTAACGTGTGCAAGGTATAAACAAAAT
ACAGCTCAGCAAATAATGGGTAACTTGCCAAAATATAGAGTGACGATGACATTCCCGTTT
CTTAATACTGGAATAGATTACGCAGGTCCTTATTATGTTAAATGTTCAAAAAATCGTGGC
CAAAAAACATTTAAAGGATACGTTGCTGTATTCGTTTGCATGGCCACCAAAGCCATACAC
TTAGAAATGGTAAGCGATCTAACTTCAGACGCATTTTTAGCAGCACTCAGAAGATTTATT
GCTAGACGGGGAAAATGTTCCAATATCTATTCAGACAACGGAACAAATTTTGTAGGAGCT
GCAAGAAAATTAGATCAAGAGTTATTTAATGCAATACAAGAAAATATAACGATTGCAGCG
CAGCTTGAAAAGGACAGGATTGATTGGCATTTTATTCCCCCGGCAGGACCTCACTTCGGA
GGTATTTGGGAAGCTGGAGTTAAGTCAATGAAATACCATTTAAAGCGTATAATCGGCGAC
ACTATTTTGACTTATGAAGAAATGTCAACTCTTTTATGTCAAATAGAAGCATGCTTAAAT
TCAAGGCCATTATACACTATAGTTAGTGAGAAGGACCAACAAGAAGTTTTAACACCAGGT
CATTTTTTAATTGGAAGACCACCTTTAGAAATAGTCGAACCAATGGAAGATGAAAAAATC
GGAAATTTGGATAGGTGGAGACTTATCCAAAAAATGAAGAAAGATTTCTGGGTTAAGTGG
AAAAGTGAATATTTGCATACGCTCCAGCAAAGGAATAAATGGAAAAAGGAAATTCCTAAT
ATAGAAGAAGGGCAAATAGTTTTATTAAAGGATGAGAATTGTCATCCTGCAAGATGGCCT
TTAGGAAAGGTGGAAAAGGTGCATAAGGGGAATGATGATAAGGTCCGAGTGGCTAAAGTA
AAGATGCAGGAAGGATATATCACTAGACCCATTACTAAAATTTGTCCCTTGGAAGGAATA
AAGTCTGTTGACAAAAATGAGGCTGACCAAGAGCCAAAAAGACGAACTAGAGCGACATCG
GGAATGTCCAAGATCGGAATCATTATGGCAATGTTGTTGTTTGTGTTAAGTTGTCAAGTT
TCTAGCGCATTACCTAAAGATATAGCACCAAGATATTCTATAGACAAAATAAATAAAACC
TCAGCAATATATCTAGACCCGCTAGGAGATGTTGAGATTGTGAGTACTTCTTGGAATTTG
GTTATCTATTATAAAATGGATCCATATTTTAAAATGTTAACAAAGGGTAATGCGCTTATA
CAAAGTATGAGGAAAGTTTGCGAAAGACTTCATAGCTTTGAAGAGCAATGTAGTCTAGTC
TTAGATAATATGCAAAGTCAGTTATCGGAACTTGAAGAAAACAATAAATTGTTTATGATA
CAGTCTAGATCTAGAAGCAAGCGTGCTCCTTTCGAATTTATGGGTTCCTTGTATCATATT
TTATTTGGTATAATGGATGAAGATGATAGAGAGCAATTAGAAGAAAATATGAAGAATTTG
TTAGATAACCAGAACAACCTTGATAAACTAATTCAAAAACAAACATCTGTGGTTGATTCA
ACTTCTAATCTATTAAAGAGAACAACAGAAGATGTTAACTCCAATTTTAGAAGTATGCAA
ATAAGAATTGAGAACATGACAGAAGTTCTTAAAGAAAATTATTATGTTTATAAGGAATCA
ATAAAATTCTTTATGATTACGAAACAGCTACACTCATTGATTGAAGAAGGCGAAAAAATT
CAAGCAGGCATTATAAGCCTGTTGATTGATATTAATCACGGTAGGCTAAATACAAATATT
CTCAGGCCAAATCAGCTTAAAAAAGAAATTGCCAAAATTCAGCAGAGTCTTTCGGAGAAC
CTAGTAATTCCAGGAAAACGGTCAGGTACGGAACTTAAGGAGGTGTATACACTGTTAACA
GCCAGGGGTTTATTCATCGACGATAAATTGATCATTAGTGCAAAAGTGCCTCTGTTTAGC
AGGCATCCATCCAAATTGTTCAGGCTTATTCCGGTGCCAATTCGAAATGAAGATCGGATA
ATAATGGTGCATACAACGTCCGAATATTTAATTTATAATTTTGAGATAGATTCCTATCAC
ATAATGACGGAAGCCACATTAAATCAATGTCAGAAATGGCAACTAAATAAGAGAATATGC
AAAGGAAGTTGGCCCTGGAATTCAGCGAATGATAATGCATGTGAGATTCAGCCTCTAAAG
CCAGATAAAGCGGCGAACTGCATCTATAAAACAGTAGTCGACTCTAAAAGTTACTGGGTA
GAGTTAGAAAAGAAAAGTAGTTGGTTGTTTAAGGTTCCTGCGAATTCAAAAGTCCGTCTG
CAATGTACTGGCTCTCAAATTGAATTGTTTGATTTGCCTCAGCAAGGAGTTTTAAGCATT
GCGCCATATTGTACGGCAAGAACCGACGATAAAATTCTAGTTGCCCACCATAACATTCAG
TCCGAAAGTGAAGAATTATTATCAACACCTTATATAGGAGAAGTTAGTGAAGCGCCGAAG
ATTATTTGGGATCCGCTGAAACTATCAATATTAAATCATACTGAGGAATTTGAACGATTG
AATAATGAAATTAAATTTATGAAAGAGAACCATCAAAAATTGAAAGATTTACATTTCCAT
CATATTTCCGGACATGCTGGATTAATTATTGCTTTAATACTAATGATAGTATTAATAATA
TATTTCATACGGAAATGTGCTGTGCAACAAAGAATGCAAGCAATAACCTTTGCAGGTCCG
TTGCCAGTACTATAAATATCAATAGTAAATAAACAATAAAATAATATAACAAATAAAAAT
ATACAGTCCACTAATAGAAAATGTACTTCTACATAGAAAAAGCAAAATGTTTAAAATAAG
TTAATTGAGTACAAATTGTTGAATTAAAAATAATATAAACCATAATTGTAATCCAATAAA
ATTAAAAGCCAGAAAAACTAGGCCCATTGAAATCTTAGTTGCAAAATAAATGAACATATA
TCAAATAAATACAGTCCACTACTGTTATAAATGCAACTAATATACTAATGTACATCTCAG
CTTTGCTGGCCCTTTGGCAGAATGTTCACACATGAACACGAATATATTTAAAGACTTACA
ATTTTGGGCTCCGTTCATATCTTATGTAAATGAATCGAGAGCGATAAATTATATTTAGGA
TTTTGTTATCTAAGGCGACATGGGTGCATTGCTCAAAAACATGTAATTTAAGTGCACACT
ACATGAGTCAGTCACTTGAGATCGTTCCCCGCCTCCTAAAATAGTCCCTTAGTGGGAGAC
CACAGATAAGGTCCTCGCCGCTCAAGATAGGCAGATGTGCCCGAGCGTGGGACCTCGATA
AGGCGGGGACTATTTACGTAGGCCTCTGCGTAGGCCATTTACTTTAAGATGCGATTCTCA
TGTCACCTATTTAAACCGAAGATATTTCCAAATAAAATCAAGTTTCTTACAAAAACTCAA
CGAGTAAAGTCTTCTTATTTGGGATTTTACA
>37_NC-3_1
TGTTCACACATGAACACGAATATATTTAAAGACTTACAATTTTGGGCTCCGTTCATATCT
TATGTAAATGAATCGAGAGCGATAAATTATATTTAGGATTTTGTTATCTAAGGCGACTTG
GGTGCATTGCTCAAAAACATGTAATTTAAGTGCACACTACATGAGTCAGTCACTTGAGAT
CGTTCCCCGCCTCCTAAAATAGTCCCTTAGTGGGAGACCACAGATAAGGTCCTCGCCGCT
CAAGATAGGCAGATGTGCCCGAGCGTGGGACCTCGATAAGGCGGGGACTATTTACTTAGG
CCTCTGCGTAGGCCATTTACTTTAAGATGCGATTCTCATGTCACCTATTTAAACCGAAGA
TATTTCCAAATAAAATCAGTTTCTTACAAAAACTCAACGAGTAAAGTCTTCTTATTTGGG
ATATTACATTTGGTCAATCGAGCCTTTAATCGACTCTGCAGTTTCCCCCTACCAAAGGTA
AGGAACTCAGAGAAAGGCCAGCTCCTTTAAGCATCTTACAGCTAAAGGTAGCAAAAATAA
GTGACTCTTGTTTCCCCCTACCAAAGGTAAGGAACAGAGTATAAATATAAAAAGCAAAAG
ATACAAAAGAATCTTTTATGTTTTAAAACAAGCACCTTATAGTCTATAGCTAAAGGTTGC
TTTGTGTACCATTATAAATTGTGGTAAGGCGTGCTTGAGGCCATACATCAGCAATTGTGA
AATTAAAAAGTGCATAACAAAAGTGCCTTATAAATGCTCTAATAGCATTAAATCAGCTCA
TAAATAGAGTGCAGTGTATATGCCATAAGAGCATAAATTAAATAAAAAGTGCCTGAAAAC
AGTGCCTTATAAATGCTCTAATAGCATTAAATCAGCTCATAAATAGAGTGCAGTGTATAT
GCCAAAAGAGCATAAATGCCGAAATAAATGGCTAAAAAACAAAAAATCTGACTGGACTAC
AAAAATAATAAAACGTGCCAAAAAAAAAAAAAATCATCTTTAAACATCGACGGAGCCTTA
AAGAAGAGAAGGAAGTCAAATTCAAAGGAGCCTCTACCAGCAGCAGAAGCAGCAACAACA
GCAACAGCAGCAGCAACAACAACGACATCAGCTAAGTCAAAACAAGAATTTTCTGTTTAT
CCAAACACACATATATATATAAATACATATAAAATACATATACACGTACTATATATATTA
AGAAATTACAAAAAATTTTCAAAATGATGTCAGAAAAGACTATTCAATTCCTTAAGAAGC
AGTCCGAAATTATTTTGGAAATTAGAAAGTTGGAAGTAAAACCAACATTAACAGATGTAG
AAATTCTAAAATTAAATGAGCTTCAAAAATGTTTCATTGCTAATCATAGCAATTTATTAA
AGATCGGCGTTGTCGATCATGAATATTTTAACGCGAAGCAGTATGATTTAATAATGATGG
TGTTAGAAAAAATTAAAAATAAAAATGAAAAAATTAAGGGCGAGTCGGTAGAAAACACTT
TCCCTAAATCAAACACTGTCCCTAAATCAAACCCTCCCCCTACATTAAACCTTGAAATGC
GTGGTCACCCTGAAAAAGAGGGTATAGCACAAAACAACGCTTTAAAAGTAGAGCAGGCAT
TTCGTAATAATGTTGGCCAATTTCGAGTATATCTAGAAGATACGTCTAAACTAATAGACA
GTAGTCCAGATTTCCTTAAAATAAGGAAAAATAAAATTGAATTTTTATGGCATAAAATAG
ATAACCTGATTGAACAGGTGAATAGTCATTTTGAGAGTTCGCTATTCGAAGAAGAAATTA
GCGAACTTGAATTTGACAAACAAAATATTCTTACAGCCATTAATAGTCGACTCAGTGGCA
CAATAAATAAAGCTGAAATGTCGACGGTTGTTAAGGCGGAGGAGTTACCAACCCTGCCTA
AAATACAGATTCCCACCTTCTTTGGTGATTCCAAAGAATGGGATCTTTTTAATGAACTCT
TTACAGAGCTCATACATGTGAGAGAGGATCTCAGTCCTTCTCTCAAATTTAATTATCTAA
AGTCAGCATTAAAAGGAGAAGCCAGAAATGTGGTTACTCATTTACTGCTCGGCTCTGGAG
AAAATTATGAAGCCACTTGGGAGTTTTTGACCAAGCGATATGAGAATAAAAGAAACATAT
TCTCAGATCATATGAATAGGCTTATGGATATGCCAAATTTAAATTTAGAATCCAATAAGC
AAATAAAGACATTTATTGACACGATTAACGAGTCAATTTATATTATAAAATTAAAGGCAC
AATTACCAGAAGATGTGGATGCAATTTTCGCTCACATAATTCTTCGGAAATTCAATAAAG
AATCACTCAATTTATATGAAAGCCATGTTAAAAAGACAAAAGAAATACAGGCACTTTCTG
ATGTCATGGACTTTTTAGAGCAAAGGCTCAATTCTATATCATCATTCTCACAGGAAGTAA
AACCTGTAAAGAAAATGATTAATAATAACAAGAATAAAAATTATAGTGACAATTGTGCAT
ATTGCAAACTACCAGGGCATTATTTAATTCAATGCCATAAATTTAAAATAATGAATCCAG
CAGAACGGTCTGACTGGGTAAGAAAAAATGGGATTTGCCTAAGATGTCTGAGGCATCCGT
TTGGTAAAAAATGTATAAGCGAGCAGCTTTGTTCGACTTGTCGTAAACCTCACCACACGT
TACTTCACTTTGCAGGTCATAATCCAGAAAAAGTGAATACGTGTAGAACAACAGGTCAAG
CCTTGTTGGCCACGGCCTTGATTCAAGTAAAGTCGAGGTATGGAGGCTTTGAACAATTAA
GAGCATTGATTGATAGTGGCTCTCAAAGCACAATTATTTCAGAAGAGTCTGCACAGATTC
TAAAATTGAAAAAATTTCGGTCTCATACTGAAATAAGTGGAGTATCTTCCACAGGAACGT
GCATCTCCAAGCACAAAGCGGTTATTTCGATAAGAAATTCTCCGAAAAATTTAGAAATTG
AAGCAATTATTCTCCCAAAACTTATGAAGGCACTTCCAGTCAACACGATTAATGTTGATC
AGAAAAAATGGAAGAACTTTAAATTAGCCGACCCCGATTTTAATAAACCGGGTCGCATTG
ATTTAATCATTGGAGCAGACGTATATACTCACATTCTGCAAAATGGAGTTATAAAAATAG
ACGGTCTCCTTGGGCAAAAAACTGATTTCGGGTGGATAGTTTCTGGATGTAAAAAATCCA
AAGGAAAAGAAACCATTGTAGCCACAACAATAGAAATAAAAGAGTTAGATCGCTACTGGG
AAGTGGAAGAAGAAGAAAAAGATGATATCGAGTCTGAAATCTGTGAAAATAAATTTATCA
AAACGACAAAAAAAGATTCAGATGGGCGATACATTGTGTCAATTCCATTCAAGGAGGATG
TCACCTTAGGAGATTCAAAGAAACAAGCGATAGCTCGTTACATGAATCTGGAGAAAAAAC
TAAAAAGAAATGAAAAACTTAAGGTTGACTACACTAAATTCATGAATGAATACATGGATT
TAGGACACATGATTGAAGTGAGTGATGAAGGCAAATATTTTTTACCGCACCAGGCAGTGA
TTAGAGATTCAAGCCTTACGACCAAATTGAGAGTAGTTTTTGATGCTTCAGCAAAAACTA
CGAATAACAAAAGTTTGAACGACATAATGTGGGTTGGGCCACGAGTTCAAAAAGATATTT
TTGACATTATTATTAAATGGAGAAAATGGGAATTTGTTGTTTCGGCAGACATTGAAAAGA
TGTACCGACAAATTAAAATAGATAATAATGATCAAAAATATCAATATATTTTATGGAGAA
ATTCTCCAAAAGAAAAAATTAAAACATATAAATTAACCACAGTCACTTACGGAACTGCAT
CTGCACCATATTTGGCTACCAGGGTTCTGGTAGATATTGCAGATAAATGTAAAAACCAAG
TTATTAGTGCAATAATTAGGAATGATTTCTATATGGATGACCTAATGACTGGAGCTGATT
CGGTAGAAGAAGCTAATAAATTAATAACATTAATTCCCCATGAATTGCAGAAAGTTGGAT
TCAACTTAAGGAAATGGATTTCCAACAATTCCAAAATATTAACCACTGTGGAGGACACAG
GGGACAATAAGGTTCTCAATATTATCGAAAATGAATGTGTTAAAACTTTAGGACTAAAAT
GGGAACCTCAAAAGGATTTATTTAAGTTCAGCGTAAATTGTAATGATGAATCAAAAAATA
TAAATAAGCGCGTTGTGTTATCAACGCTAGCAAAAATATTTGATCCGTTAGGATGGTTGG
CACCAGTCACGGTTTCAGGAAAACTTTTTATTCAAAAACTTTGGATAAATAAAAGTGAAT
GGGATCAGGAATTATCCATAGAAGATAAAAATTATTGGGAAAAATATAAAGAAAATTTAT
TATTGTTAGAGAATATTCGAATCCCAAGGTGGATTAATTCAAACAGTTCTTCAGTCATTC
AGATTCACGGATTTGCGGACGCCTCCGAAAAAGCATATGCTGCAGTAGTCTATGCTAAAG
TAGGACCTCATGTTAATATAATAGCTAGCAAAAGTAGAGTCAACCCTATAAAAAATAGGA
AGACAATTCCCAAACTCGAGCTGTGTGCAGCTCACCTGCTTAGTGAATTAATCCAAAGAC
TAAAAGGATCAATTGACAATATAATGGAGATCTATGCTTGGAGTGATTCCACGATTACCT
TAGCATGGATTAACAGTGGTCAAAGTAAGATCAAATTTATAAAAAGAAGAACGGATGACA
TTCGGAAATTAAAAAATACTGAATGGAATCATGTTAAGTCAGAGGATAATCCAGCAGATT
TAGCATCCAGGGGAGTGGATTCTAACCAGTTGATCAACTGTGATTTTTGGTGGAAAGGTC
CGAAATGGCTAGCAGACCCAAAAGAACTTTGGCCTCGGCAGCAGTCTGTAGAAGAACCTG
TCTTAATAAATACGGTATTAAATGACAAAATAGATGATCCTATTTACGAATTAATAGAAA
GGTATTCCAGTATAGAAAAACTTATACGTATAATAGCATACATAAATAGATTCGTGCAGA
TGAAAACAAGAAATAAAGCCTATTCATCAATTATTTCAGTAAAGGAGATAAGAATAGCGG
AAACAGTTGTTATTAAGAAACAACAAGAATACCAGTTTAGGCAAGAGATAAAGTGCCTTA
AAATCAAAAAGGAAATCAAGACAAATAATAAAATATTGTCATTGAATCCATTTTTGGACA
AGGATGGGGTTCTAAGAGTTGGAGGAAGATTGCAAAATTCCAATGCAGAATTTAATGTTA
AACATCCAATCATTTTAGAAAAATGCCACCTAACAAGCTTATTAATAAAAAATGCTCATA
AGGAAACATTGCATGGAGGGATAAACCTAATGCGAAACTATATCCAAAGAAAGTATTGGA
TTTTCGGGTTGAAAAATTCGTTGAAAAAGTATTTAAGAGAATGTGTAACGTGTGCAAGGT
ATAAACAAAATACAGCTCAGCAAATAATGGGTAACTTGCCAAAATATAGAGTGACGATGA
CATTCCCGTTTCTTAATACTGGAATAGATTACGCAGGTCCTTATTATGTTAAATGTTCAA
AAAATCGTGGCCAAAAAAACATTTAAAGGATACGTTGCTGTATTCGTTTGCATGGCCACC
AAAGCCATACACTTAGAAATGGTAAGCGATCTAACTTCAGACGCATTTTTAGCAGCACTC
AGAAGATTTATTGCTAGACGGGGAAAATGTTCCAATATCTATTCAGACAACGGAACAGAT
TTTGTAGGAGCTGCAAGAAAATTAGATCAAGAGTTATTTAATGCAATACAAGAAAATATA
ACGATTGCAGCGCAGCTTGAAAAGGACAGGATTGATTGGCATTTTATTCCCCCGGCAGGA
CCTCACTTCGGAGGTATTTGGGAAGCTGGAGTTAAGTCAATGAAATACCATTTAAAGCGT
ATAATCGGCGACACTATTTTGACTTACGAAGAAATGTCAACTCTTTTATGTCAAATAGAA
GCATGCTTAAATTCAAGGCCATTATACACTATAGTTAGTGAGAAGGACCAACAAGAAGTT
TTAACACCAGGTCATTTTTTAATTGGAAGACCACCTTTAGAAATAGTCGAACCAATGGAA
GATGAAAAAATCGGAAATTTGGATAGGTGGAGACTTATCCAAAAAATGAAGAAAGATTTC
TGGGTTAAGTGGAAAAGTGAATATTTGCATACGCTCCAGCAAAGGAATAAATGGAAAAAG
GAAATTCCTAATATAGAAGAAGGGCAAATAGTTTTATTAAAGGATGAGAATTGTCATCCT
GCAAGATGGCCTTTAGGAAAGGTGGAAAAGGTGCATAAGGGGAATGATGATAAGGTCCGA
GTGGCTAAAGTAAAGATGCAGGAAGGATATATCACTAGACCCATTACTAAAATTTGTCCC
TTGGAAGGAATAAAGTCTGTTGACAAAAATGAGGCTGACCAAGAGCCAAAAAGACGAACT
AGAGCGACATCGGGAATGTCCAAGATCGGAATCATTATGGCAATGTTGTTGTTTGTGTTA
AGTTGTCAAGTTTCTAGCGCATTACCTAAAGATATAGCACCAAGATATTCTATAGACAAA
ATAAATAAAACCTCAGCAATATATCTAGACCCGCTAGGAGATGTTGAGATTGTGAGTACT
TCTTGGAATTTGGTTATCTATTATAAAATGGATCCATATTTTAAAATGTTAACAAAGGGT
AATGCGCTTATACAAAGTATGAGGAAAGTTTGCGAAAGACTTCATAGCTTTGAAGAGCAA
TGTAGTCTAGTCTTAGATAATATGCAAAGTCAGTTATCGGAACTTGAAGAAAACAATAAA
TTGTTTATGATACAGTCTAGATCTAGAAGCAAGCGTGCTCCTTTCGAATTTATGGGTTCC
TTGTATCATATTTTATTTGGTATAATGGATGAAGATGATAGAGAGCAATTAGAAGAAAAT
ATGAAGAATTTGTTAGATAACCAGAACAACCTTGATAAACTAATTCAAAAACAAACATCT
GTGGTTGATTCAACTTCTAATCTATTAAAGAGAACAACAGAAGATGTTAACTCCAATTTT
AGAAGTATGCAAATAAGAATTGAGAACATGACAGAAGTTCTTAAAGAAAATTATTATGTT
TATAAGGAATCAATAAAATTCTTTATGATTACGAAACAGCTACACTCATTGATTGAAGAA
GGCGAAAAAATTCAAGCAGGCATTATAAGCCTGTTGATTGATATTAATCACGGTAGGCTA
AATACAAATATTCTCAGGCCAAATCAGCTTAAAAAAGAAATTGCCAAAATTCAGCAGAGT
CTTTCGGAGAACCTAGTAATTCCAGGAAAACGGTCAGGTACGGAACTTAAGGAGGTGTAT
ACCAGAGAACTGCAGCCCGCCACTCGCACTCTACGTCCACCCGATAAACACTCGGTACTC
TAGGCACCCCGTTTTTTTTGACACCCTACTTGCGGCAACACAAAATACTCGAGTGTTTTA
CCGACGTTGTGTTTTTGTTACGAGTAAAAAAACCACCCGAGGCCTGCTGCGCAAGAGCCG
TATGGGTGAGTGGACGCACAGTCAACGATCGGCCGCAGGTCATTTTTTGTATGCGGGCTG
CAGTTCTCTGGTCATTTTTTGTACGCCTAAAATTTGTATGGGTGGAAGCGTGACGGGTAT
AAGAAATGAAGGGTAAAAGGGAATACCCAAGAAAATTTTTGTGCTCATGTCTTTGCTCTT
TGATGGACTCAATGGGTGCCTCCCATTTCAAACACATAAAGTAATTGCAATTAAAGACGG
CATTTGTTGATTTTTACGTTTTTTAATGTCTCAATCTAAATAATAAAAACATAGTGGGCT
TAAAAAGTATCTATTAAATATAAGGACTTAATGTTGTTGGATCAGGTAGTAAGTCATCGA
CGTCTACCTGTTCCCCATAGATAGCGCCGATTTGTAGGAAAAACTTCACCAAATTTTTAA
ATCCGGCTCCGGTTACTGCAGAAAACGGCCGACAATCTTGGACAACCCATTGGGTGCATT
TTTCAATAGCTACTTTCTTGTCGTTTTCCGAAACAATTTTTAATTCCGTTGGTCGTCTTA
ATGTTAGACAACATTTATGGCGGGATAAATTGGAGGTGTTTTTGTGTAAAAATTTGAGCA
CTTTCTGGCATTGCCTGCAGAACAGCCATCCGTCCAGAACAGTTTCATCTTCCTTTAAAA
TGTCACATAAAATGCTCCAAATAACACTTTTTCCTTTATGTTTATTGGCAACTGAGTATG
TTCCATTGTTAATTTTATTTTTAACGAAATCAGCCGCTTCTGCCATTATTGTGACCTTTT
CCTTTGGCTTCCAAATAATACTGAATCCTAACAAGCTAGTAATTGCATCGTAAAAAACAA
AAAAGGGGCAATTAACAGCCGAGACACTGGACCAAAGACACAAGAACTCAACAATCATTA
TGTATGGCGCCATTTGACTCGACTACCTACGAGACCACTCGAGTATTTTTGGAAACACCC
GAGTATTTTTGGAAACACCCATGTGTTTAACGGTATACCCACAAGTGTTTTTCTCACTCA
TCCCTTTTTAGGCACTGTGTGAGCGGCACCCGCGACGCAAAACACCGTATTGATTCGGGT
GCGCACACAACGGGGTGTCTTGTCTGCATGTTCAGATTTATACTGTGTGTTTGTAAGTAC
CCGCGATGTGCGTGGCGAGTAGCACCCGCACACAAAATTGTAGGGTGTGAGTCGAGTGGT
AAAAAAGTGCCACCCTTGCAGTTCTCTGGTGTATACACTGTTAACAGCCAGGGGTTTATT
CATCGACGATAAATTGATCATTAGTGCAAAAGTGCCTCTGTTTAGCAGGCATCCATCCAA
ATTGTTCAGGCTTATTCCGGTGCCAATTCGAAATGAAGATCGGATAATAATGGTGCATAC
AACGTCCGAATATTTAATTTATAATTTTGAGATAGATTCCTATCACATAATGACGGAAGC
CACATTAAATCAATGTCAGAAATGGCAACTAAATAAGAGAATATGCAAAGGAAGTTGGCC
CTGGAATTCAGCGAATGATAATGCATGTGAGATTCAGCCTCTAAAGCCAGATAAAGCGGC
GAACTGCATCTATAAAACAGTAGTCGACTCTAAAAGTTACTGGGTAGAGTTAGAAAAGAA
AAGTAGTTGGTTGTTTAAGGTTCCTGCGAATTCAAAAGTCCGTCTGCAATGTACTGGCTC
TCAAATTGAATTGTTTGATTTGCCTCAGCAAGGAGTTTTAAGCATTGCGCCATATTGTAC
GGCAAGAACCGACGATAAAATTCTAGTTGCCCACCATAACATTCAGTCCGAAAGTGAAGA
ATTATTATCAACACCTTATATAGGAGAAGTTAGTGAAGCGCCGAAGATTATTTGGGATCC
GCTGAAACTATCAATATTAAATCATACTGAGGAATTTGAACGATTGAATAATGAAATTAA
ATTTATGAAAGAGAACCATCAAAAATTGAAAGATTTACATTTCCATCATATTTCCGGACA
TGCTAGATTAATTATTGCTTTAATAATAATGGTAGTATTAATAATATATTTCATACGGAA
ATGTGCTGTGCAACAAAGAATGCAAGCAATAACCTTTGCAGGTCCGTTGCCAGTACTATA
AATATCAATAATAAATAAAAAATAAAATTATACATTTATAACAAAAAAAAATATACAGTC
CACTATATCGTTGTTTAAGAGAAAATGTACTTCTACAAAGAAAAAGCGAAATGTTTAAAA
TAAGTTAATTGAGTACAAATTGTTGAATTAAAAATAATATAAACCATAATTGTAATCCAA
TAAAATTAAAAGCCAGAAAAACTAGGCCCATTGAAATCTTAGTTGCAAAATAAATGAACA
TATATCAAATAAATACAGTCCACTACTGTTATAAATGCAACTAATATACTAATGCACATC
TCAGCTTGCTGGCCCTTTGGCAGAATGTTCACACATGAACACGAATATATTTAAAGACTT
ACAATTTTGGGCTCCGTTCATATCTTATGTAAATGAATCGAGAGCGATAAATTATATTTA
GGATTTTGTTATCTAAGGCGACTTGGGTGCATTGCTCAAAAACATGTAATTTAAGTGCAC
ACTACATGAGTCAGTCACTTGAGATCGTTCCCCGCCTCCTAAAATAGTCCCTTAGTGGGA
GACCACAGATAAGGTCCTCGCCGCTCAAGATAGGCAGATGTGCCCGAGCGTGGGACCTCG
ATAAGGCGGGGACTATTTACTTAGGCCTCTGCGTAGGCCATTTACTTTAAGATGCGATTC
TCATGTCACCTATTTAAACCGAAGATATTTCCAAATAAAATCAGTTTCTTACAAAAACTC
AACGAGTAAAGTCTTCTTATTTGGGATTTTACA
>38_NC-3_1
TGTTCACACATGAACACGAATATATTTAAAGACTTACAATTTTGGGCTCCGTTCATATCT
TATGTAAATGAATCGAGAGCGATAAATTATATTTAGGATTTTGTTATCTAAGGCGACATG
GGTGCATTGCTCAAAAACATGTAATTTAAGTGCACACTACATGAGTCAGTCACTTGAGAT
CGTTCCCCGCCTCCTAAAATAGTCCCTTAGTGGGAGACCACAGATAAGGTCCTCGCCGCT
CAAGATAGGCAGATGTGCCCGAGCGTGGGACCTCGATAAGGCGGGGACTATTTACTTAGG
CCTCTGCGTAGGCCATTTACTTTAAGATGCGATTCTCATGTCACCTATTTAAACCGAAGA
TATTTCCAAATAAAATCAGTTTCTTACAAAAACTCAACGAGTAAAGTCTTATTATTTGGG
ATTTTACATTTGGTCAATCGAGCCTTTAATCGACTCTGCAGTTTCCCCCTACCAAAGGTA
AGGAACTCAGAGAAAGGCCAGCTCCTTTAAGCATCTTACAGCTAAAGGTAGCAAAAATAA
GTGACTCTTGTTTCCCCCTACCAAAGGTAAGGAACAGAGTATAAATATAAAAAGCAAAAG
ATACAAAAGAATCTTTTATGTTTTAAAACAAGCACCTTATAGTCTATAGCTAAAGGTTGC
TTTGTGTACCATTATAAATTGTGGTAAGGCGTGCTTGAGGCCATACATCAGCAATTGTGA
AATTAAAAAGTGCATAACAAAAGTGCCTTATAAATGCTCTAATAGCATTAAATCAGCTCA
TAAATAGAGTGCAGTGTATATGCCATAAGAGCATAAATTAAATAAAAAGTGCCTGAAAAC
AGTGCCTTATAAATGCTCTAATAGCATTAAATCAGCTCATAAATAGAGTGCAGTGTATAT
GCCAAAAGAGCATAAATGCCGAAATAAATGGCTAAAAAACAAAAAATCTGACTGGACTAC
AAAAATAATAAAACGTGCCAAAAAAAAAAAAAAAAAAAAAAATCATCTTTAAACATCGAC
GGAGCCTTAAAGAAGAGAAGGAAGTCAAATTCAAAGGAGCCTCTACCAGCAGCAGAAGCA
GCAACAACAGCAGCAGCAGAAGCAGCAACAGCAGTAGCAACAGCAGCAACAACAGCAGCA
ACAGCAGCAGCAACAACAACGACATCAGCTAAGTCAAAACAAGAATTTTCTGTTTACCCA
AACACACATATATATATAAATACATATAAAATACATATACACGTACTATATATATTAAGA
AATTACAAAAAATTTTCAAAATGATGTCAGAAAAGACTATTCAATTCCTTAAGAAGCAGT
CCGAAATTATTTTGGAAATTAGAAAGTTGGAAGTAAAACCAACATTAACAGATGTAGAAA
TTCTAAAATTAAATGAGCTTCAAAAATGTTTCATTGCTAATCATAGCAATTTGTTAAAGA
TCGGCGTTGTCGATCATGAATATTTTAACGCGAAGCAGTATGATTTAATAATGATGGTGT
TAGAAAAAATTAAAAATAAAAATGAAAAAATTAAGGGCGAGTCGGTAGAAAACACTTTCC
CTAAATCAAACACTGTCCCTAAATCAAACCCTCCCCCTACATTAAACCTTGAAATGCGTG
GTCACCCTGAAAAAGAGGGTATAGCACAAAACAACGCTTTAAAAGTAGAGCAGGCATTTC
GTAATAATGTTGGCCAATTTCGAGTATATCTAGAAGATACGTCTAAACTAATAGACAGTA
GTCCAGATTTCCTTAAAATAAGGAAAAATAAAATTGAATTTTTATGGCATAAAATAGATA
ACCTGATTGAACAGGTGAATAGTCATTTTGAGAGTTCGCTATTCGAAGAAGAAATTAGCG
AACTTGAATTTGACAAACAAAATATTCTTACAGCCATTAATAGTCGACTCAGTGGCACAA
TAAATAAAGCTGAAATGTCGACGGTTGTTAAGGCGGAGGAGTTACCAACCCTGCCTAAAA
TACAGATTCCCACCTTCTTTGGTGATTCCAAAGAATGGGATCTTTTTAATGAACTCTTTA
CAGAGCTCATACATGTGAGAGAGGATCTCAGTCCTTCTCTCAAATTTAATTATCTAAAGT
CAGCATTAAAAGGAGAAGCCAGAAATGTGGTTACTCATTTACTGCTCGGCTCTGGAGAAA
ATTATGAAGCCACTTGGGAGTTTTTGACCAAGCGATATGAGAATAAAAGAAACATATTCT
CAGATCATATGAATAGGCTTATGGATATGCCAAATTTAAATTTAGAATCCAATAAGCAAA
TAAAGACATTTATTGACACGATTAACGAGTCAATTTATATTATAAAATTAAAGGCACAAT
TACCAGAAGATGTGGATGCAATTTTCGCTCACATAATTCTTCGGAAATTCAATAAAGAAT
CACTCAATTTATATGAAAGCCATGTTAAAAAGACAAAAGAAATACAGGCACTTTCTGATG
TCATGGACTTTTTAGAGCAAAGGCTCAATTCTATATCATCATTCTCACAGGAAGTAAAAC
CTGTAAAGAAAATGATTAATAATAACAAGAATAAAAATTATAGTGACAATTGTGCATATT
GCAAACTACCAGGGCATTATTTAATTCAATGCCATAAATTTAAAATAATGAATCCAGCAG
AACGGTCTGACTGGGTAAGAAAAAATGGGATTTGCCTAAGATGTCTGAGGCATCCGTTTG
GTAAAAAATGTATAAGCGAGCAGCTTTGTTCGACTTGTCGTAAACCTCACCACACGTTAC
TTCACTTTGCAGGTCATAATCCAGAAAAAGTGAATACGTGTAGAACAACAGGTCAAGCCT
TGTTGGCCACGGCCTTGATTCAAGTAAAGTCGAGGTATGGAGGCTTTGAACAATTAAGAG
CATTGATTGATAGTGGCTCTCAAAGCACAATTATTTCAGAAGAGTCTGCACAGATTCTAA
AATTGAAAAAATTTCGGTCTCATACTGAAATAAGTGGAGTATCTTCCACAGGAACGTGCA
TCTCCAAGCACAAAGCGGTTATTTCGATAAGAAATTCTCCGAAAAATTTAGAAATTGAAG
CAATTATTCTCCCAAAACTTATGAAGGCACTTCCAGTCAACACGATTAATGTTGATCAGA
AAAAATGGAAGAACTTTAAATTAGCCGACCCCGATTTTAATAAACCGGGTCGCATTGATT
TAATCATTGGAGCAGACGTATATACTCACATTCTGCAAAATGGAGTTATAAAAATAGACG
GTCTCCTTGGGCAAAAAACTGATTTCGGGTGGATAGTTTCTGGATGTAAAAAATCCAAAG
GAAAAGAAACCATTGTAGCCACAACAATAGAAATAAAAGAGTTAGATCGCTACTGGGAAG
TGGAAGAAGAAGAAAAAGATGATATCGAGTCTGAAATCTGTGAAAATAAATTTATCAAAA
CGACAAAAAAAGATTCAGATGGGCGATACATTGTGTCAATTCCATTCAAGGAGGATGTCA
CCTTAGGAGATTCAAAGAAACAAGCGATAGCTCGTTACATGAATCTGGAGAAAAAACTAA
AAAGAAATGAAAAACTTAAGGTTGACTACACTAAATTCATGAATGAATACATGGATTTAG
GACACATGATTGAAGTGAGTGATGAAGGCAAATATTTTTTACCGCACCAGGCAGTGAGTA
GAGATTCAAGCCTTACGACCAAATTGAGAGTAGTTTTTGATGCTTCAGCAAAAACTACGA
ATAACAAAAGTTTGAACGACATAATGTGGGTTGGGCCACGAGTTCAAAAAGATATTTTTG
ACATTATTATTAAATGGAGAAAATGGGAATTTGTTGTTTCGGCAGACATTGAAAAGATGT
ACCGACAAATTAAAATAGATAATAATGATCAAAAATATCAATATATTTTATGGAGAAATT
CTCCAAAAGAAAAAATTAAAACATATAAATTAACCACAGTCACTTACGGAACTGCATCTG
CACCATATTTGGCTACCAGGGTTCTGGTAGATATTGCAGATAAATGTAAAAACCAAGTTA
TTAGTGCAATAATTAGGAATGATTTCTATATGGATGACCTAATGACTGGAGCTGATTCGG
TAGAAGAAGCTAATAAATTAATAACATTAATTCCCCATGAATTGCAGAAAGTTGGATTCA
ACTTAAGGAAATGGATTTCCAACAATTCCAAAATATTAACCACTGTGGAGGACACAGGGG
ACAATAAGGTTCTCAATATTATCGAAAATGAATGTGTTAAAACTTTAGGACTAAAATGGG
AACCTCAAAAGGATTTATTTAAGTTCAGCGTAAATTGTAATGATGAATCAAAAAATATAA
ATAAGCGCGTTGTGTTATCAACGCTAGCAAAAATATTTGATCCGTTAGGATGGTTGGCAC
CAGTCACGGTTTCAGGAAAACTTTTTATTCAAAAACTTTGGATAAATAAAAGTGAATGGG
ATCAGGAATTATCCATAGAAGATAAAAATTATTGGGAAAAATATAAAGAAAATTTATTAT
TGTTAGAGAATATTCGAATCCCAAGGTGGATTAATTCAAACAGTTCTTCAGTCATTCAGA
TTCACGGATTTGCGGACGCCTCCGAAAAAGCATATGCTGCAGTAGTCTATGCTAAAGTAG
GACCTCATGTTAATATAATAGCTAGCAAAAGTAGAGTCAACCCTATAAAAAATAGGAAGA
CAATTCCCAAACTCGAGCTGTGTGCAGCTCACCTGCTTAGTGAATTAATCCAAAGACTAA
AAGGATCAATTGACAATATAATGGAGATCTATGCTTGGAGTGATTCCACGATTACCTTAG
CATGGATTAACAGTGGTCAAAGTAAGATCAAATTTATAAAAAGAAGAACGGATGACATTC
GGAAATTAAAAAATACTGAATGGAATCATGTTAAGTCAGAGGATAATCCAGCAGATTTAG
CATCCAGGGGAGTGGATTCTAACCAGTTGATCAACTGTGATTTTTGGTGGAAAGGTCCGA
AATGGCTAGCAGACCCAAAAGAACTTTGGCCTCGGCAGCAGTCTGTAGAAGAACCTGTCT
TAATAAATACGGTATTAAATGACAAAATAGATGATCCTATTTACGAATTAATAGAAAGGT
ATTCCAGTATAGAAAAACTTATACGTATAATAGCATACATAAATAGATTCGTGCAGATGA
AAACAAGAAATAAAGCCTATTCATCAATTATTTCAGTAAAGGAGATAAGAATAGCGGAAA
CAGTTGTTATTAAGAAACAACAAGAATACCAGTTTAGGCAAGAGATAAAGTGCCTTAAAA
TCAAAAAGGAAATCAAGACAAATAATAAAATATTGTCATTGAATCCATTTTTGGACAAGG
ATGGGGTTCTAAGAGTTGGAGGAAGATTGCAAAATTCCAATGCAGAATTTAATGTTAAAC
ATCCAATCATTTTAGAAAAATGCCACCTAACAAGCTTATTAATAAAAAATGCTCATAAGG
AAACATTGCATGGAGGGATAAACCTAATGCGAAACTATATCCAAAGAAAGTATTGGATTT
TCGGGTTGAAAAATTCGTTGAAAAAGTATTTAAGAGAATGTGTAACGTGTGCAAGGTATA
AACAAAATACAGCTCAGCAAATAATGGGTAACTTGCCAAAATATAGAGTGACGATGACAT
TCCCGTTTCTTAATACTGGAATAGATTACGCAGGTCCTTATTATGTTAAATGTTCAAAAA
ATCGTGGCCAAAAAACATTTAAAGGATACGTTGCTGTATTCGTTTGCATGGCCACCAAAG
CCATACACTTAGAAATGGTAAGCGATCTAACTTCAGACGCATTTTTAGCAGCACTCAGAA
GATTTATTGCTAGACGGGGAAAATGTTCCAATATCTATTCAGACAACGGAACAAATTTTG
TAGGAGCTGCAAGAAAATTAGATCAAGAGTTATTTAATGCAATACAAGAAAATATAACGA
TTGCAGCGCAGCTTGAAAAGGACAGGATTGATTGGCATTTTATTCCCCCGGCAGGACCTC
ACTTCGGAGGTATTTGGGAAGCTGGAGTTAAGTCAATGAAATACCATTTAAAGCGTATAA
TCGGCGACACTATTTTGACTTATGAAGAAATGTCAACTCTTTTATGTCAAATAGAAGCAT
GCTTAAATTCAAGGCCATTATACACTATAGTTAGTGAGAAGGACCAACAAGAAGTTTTAA
CACCAGGTCATTTTTTAATTGGAAGACCACCTTTAGAAATAGTCGAACCAATGGAAGATG
AAAAAATCGGAAATTTGGATAGGTGGAGACTTATCCAAAAAATGAAGAAAGATTTCTGGG
TTAAGTGGAAAAGTGAATATTTGCATACGCTCCAGCAAAGGAATAAATGGAAAAAGGAAA
TTCCTAATATAGAAGAAGGGCAAATAGTTTTATTAAAGGATGAGAATTGTCATCCTGCAA
GATGGCCTTTAGGAAAGGTGGAAAAGGTGCATAAGGGGAATGATGATAAGGTCCGAGTGG
CTAAAGTAAAGATGCAGGAAGGATATATCACTAGACCCATTACTAAAATTTGTCCCTTGG
AAGGAATAAAGTCTGTTGACAAAAATGAGGCTGACCAAGAGCCAAAAAGACGAACTAGAG
CGACATCGGGAATGTCCAAGATCGGAATCATTATGGCAATGTTGTTGTTTGTGTTAAGTT
GTCAAGTTTCTAGCGCATTACCTAAAGATATAGCACCAAGATATTCTATAGACAAAATAA
ATAAAACCTCAGCAATATATCTAGACCCGCTAGGAGATGTTGAGATTGTGAGTACTTCTT
GGAATTTGGTTATCTATTATAAAATGGATCCATATTTTAAAATGTTAACAAAGGGTAATG
CGCTTATACAAAGTATGAGGAAAGTTTGCGAAAGACTTCATAGCTTTGAAGAGCAATGTA
GTCTAGTCTTAGATAATATGCAAAGTCAGTTATCGGAACTTGAAGAAAACAATAAATTGT
TTATGATGCAGTCTAGATCTAGAAGCAAGCGTGCTCCTTTCGAATTTATGGGTTCCTTGT
ATCATATTTTATTTGGTATAATGGATGAAGATGATAGAGAGCAATTAGAAGAAAATATGA
AGAATTTGTTAGATAACCAGAACAACCTTGATAAACTAATTCAAAAACAAACATCTGTGG
TTGATTCAACTTCTAATCTATTAAAGAGAACAACAGAAGATGTTAACTCCAATTTTAGAA
GTATGCAAATAAGAATTGAGAACATGACAGAAGTTCTTAAAGAAAATTATTATGTTTATA
AGGAATCAATAAAATTCTTTATGATTACGAAACAGCTACACTCATTGATTGAAGAAGGCG
AAAAAATTCAAGCAGGCATTATAAGCCTGTTGATTGATATTAATCACGGTAGGCTAAATA
CAAATATTCTCAGGCCAAATCAGCTTAAAAAAGAAATTGCCAAAATTCAGCAGAGTCTTT
CGGAGAACCTAGTAATTCCAGGAAAACGGTCAGGTACGGAACTTAAGGAGGTGTATACAC
TGTTAACAGCCAGGGGTTTATTCATCGACGATAAATTGATCATTAGTGCAAAAGTGCCTC
TGTTTAGCAGGCATCCATCCAAATTGTTCAGGCTTATTCCGGTGCCAATTCGAAATGAAG
ATCGGATAATAATGGTGCATACAACGTCCGAATATTTAATTTATAATTTTGAGATAGATT
CCTATCACATAATGACGGAAGCCACATTAAATCAATGTCAGAAATGGCAACTAAATAAGA
GAATATGCAAAGGAAGTTGGCCCTGGAATTCAGCGAATGATAATGCATGTGAGATTCAGC
CTCTAAAGCCAGATAAAGCGGCGAACTGCATCTATAAAACAGTAGTCGACTCTAAAAGTT
ACTGGGTAGAGTTAGAAAAGAAAAGTAGTTGGTTGTTTAAGGTTCCTGCGAATTCAAAAG
TCCGTCTGCAATGTACTGGCTCTCAAATTGAATTGTTTGATTTGCCTCAGCAAGGAGTTT
TAAGCATTGCGCCATATTGTACGGCAAGAACCGACGATAAAATTCTAGTTGCCCACCATA
ACATTCAGTCCGAAAGTGAAGAATTATTATCAACACCTTATATAGGAGAAGTTAGTGAAG
CGCCGAAGATTATTTGGGATCCGCTGAAACTATCAATATTAAATCATACTGAGGAATTTG
AACGATTGAATAATGAAATTAAATTTATGAAAGAGAACCATCAAAAATTGAAAGATTTAC
ATTTCCATCATATTTCCGGACATGCTGGATTAATTATTGCTTTAATACTAATGATAGTAT
TAATAATATATTTCATACGGAAATGTGCTGTGCAACAAAGAATGCAAGCAATAACCTTTG
CAGGTCCGTTGCCAGTACTATAAATATCAATAGTAAATAAACAATAAAATAATATAACAA
ATAAAAATATACAGTCCACTATATCGTTGTTTAATAGAAAATGTACTTCTACATAGAAAA
AGCAAAATGTTTAAAATAAGTTAATTGAGTACAAATTGTTGAATTAAAAATAATATAAAC
CATAATTGTAATCCAATAAAATTAAAAGCCAGAAAAACTAGGCCCATTGAAATCTTAGTT
GCAAAATAAATGAACATATATCAAATAAATACAGTCCACTACTGTTATAAATGCAACTAA
TATACTAATGTACATCTCAGCTTGCTGGCCCTTTGGCAGAATGTTCACACATGAACACGA
ATATATTTAAAGACTTACAATTTTGGGCTCCGTTCATATCTTATGTAAATGAATCGAGAG
CGATAAATTATATTTAGGATTTTGTTATCTAAGGCGACATGGGTGCATTGCTCAAAAACA
TGTAATTTAAGTGCACACTACATGAGTCAGTCACTTGAGATCGTTCCCCGCCTCCTAAAA
TAGTCCCTTAGTGGGAGACCACAGATAAGGTCCTCGCCGCTCAAGATAGGCAGATGTGCC
CGAGCGTGGGACCTCGATAAGGCGGGGACTATTTACTTAGGCCTCTGCGTAGGCCATTTA
CTTTAAGATGCGATTCTCATGTCACCTATTTAAACCGAAGATATTTCCAAATAAAATCAG
TTTCTTACAAAAACTCAACGAGTAAAGTCTTCTTATTTGGGATTTTACA
>39_NC-3_1
TGTTCACACATGAACACGAATATATTTAAAGACTTACAATTTTGGGCTCCGTTCATATCT
TATGTAAATGAATCGAGAGCGATAAATTATATTTAGGATTTTGTTATCTAAGGCGACATG
GGTGCATTGCTCAAAAACATGTAATTTAAGTGCACACTACATGAGTCAGTCACTTGAGAT
CGTTCCCCGCCTCCTAAAATAGTCCCTTAGTGGGAGACCACAGATAAGGTCCTCGCCGCT
CAAGATAGGCAGATGTGCCCGAGCGTGGGACCTCGATAAGGCGGGGACTATTTACTTAGG
CCTCTGCGTAGGCCATTTACTTTAAGATGCGATTCTCATGTCACCTATTTAAACCGAAGA
TATTTCCAAATAAAATTAGTTTCTTACAAAAACTCAACGAGTAAAGTCTTCTTATATGGG
ATTTTACATTTGGTCAATCGAGCCTTTAATCGACTCTGCAGTTTCCCCCTACCAAAGGTA
AGGAACTCAGAGAAAGGCCAGCTCCTTTAAGCATCTTACAGCTAAAGGTAGCAAAAATAA
GTAACTCTTGTTTCCCCCTACCAAAGGTAAGGAACAGAGTATAAATATAAAAAGCAAAAG
ATACAAAAGAATCTTTTATGTTTTAAAACAAGCACCTTATAGTCTATAGCTAAAGGTTGC
TTTGTGTACCATTATAAATTGTGGTAAGGCGTGCTTGAGGCCATACATCAGCAATTGTGA
AATTAAAAAGTGCATAACAAAAGTGCCTTATAAATGCTCTAATAGCATTAAATCAGCTCA
TAAATAGAGTGCAGTGTATATGCCATAAGAGCATAAATTAAATAAAAAGTGCCTGAAAAC
AGTGCCTTATAAATGCTCTAATAGCATTAAATCAGCTCATAAATAGAGTGCAGTGTATAT
GCCAAAAGAGCATAAATGCCGAAATAAATGGCTAAAAAACAAAAAATCTGACTGGACTAC
AAAAATAATAAAACGTGCCAAAAAAAAAAAAAAAAAAAAAAAAAAAAAATCATCTTTAAA
CATCGACGGAGCCTTAAAGAAGAGAAGGAAGTCAAATTCAAAGGAGCCTCTACCAGCAGC
AGAAGCAGCAACAACAGCAGCAGCAGAAGCAGCAACAGCAGTAGCAACAGCAGCAACAAC
AGCAGCAACAGCAGCAGCAACAACAACGACATCAGCTAAGTCAAAACAAGAATTTTCTGT
TTATCCAAACACACATATATATATAAATACATATAAAATACATATACACGTACTATATAT
ATTAAGAAATTACAAAAAATTTTCAAAATGATGTCAGAAAAGACTATTCAATTCCTTAAG
AAGCAGTCCGAAATTATTTTGGAAATTAGAAAGTTGGAAGTAAAACCAACATTAACAGAT
GTAGAAATTCTAAAATTAAATGAGCTTCAAAAATGTTTCATTGCTAATCATAGCAATTTG
TTAAAGATCGGCGTTGTCGATCATGAATATTTTAACGCGAAGCAGTATGATTTAATAATG
ATGGTGTTAGAAAAAATTAAAAATAAAAATGAAAAAATTAAGGGCGAGTCGGTAGAAAAC
ACTTTCCCTAAATCAAACACTGTCCCTAAATCAAACCCTCCCCCTACATTAAACCTTGAA
ATGCGTGGTCACCCTGAAAAAGAGGGTATAGCACAAAACAACGCTTTAAAAGTAGAGCAG
GCATTTCGTAATAATGTTGGCCAATTTCGAGTATATCTAGAAGATACGTCTAAACTAATA
GACAGTAGTCCAGATTTCCTTAAAATAAGGAAAAATAAAATTGAATTTTTATGGCATAAA
ATAGATAACCTGATTGAACAGGTGAATAGTCATTTTGAGAGTTCGCTATTCGAAGAAGAA
ATTAGCGAACTTGAATTTGACAAACAAAATATTCTTACAGCCATTAATAGTCGACTCAGT
GGCACAATAAATAAAGCTGAAATGTCGACGGTTGTTAAGGCGGAGGAGTTACCAACCCTG
CCTAAAATACAGATTCCCACCTTCTTTGGTGATTCCAAAGAATGGGATCTTTTTAATGAA
CTCTTTACAGAGCTCATACATGTGAGAGAGGATCTCAGTCCTTCTCTCAAATTTAATTAT
CTAAAGTCAGCATTAAAAGGAGAAGCCAGAAATGTGGTTACTCATTTACTGCTCGGCTCT
GGAGAAAATTATGAAGCCACTTGGGAGTTTTTGACCAAGCGATATGAGAATAAAAGAAAC
ATATTCTCAGATCATATGAATAGGCTTATGGATATGCCAAATTTAAATTTAGAATCCAAT
AAGCAAATAAAGACATTTATTGACACGATTAACGAGTCAATTTATATTATAAAATTAAAG
GCACAATTACCAGAAGATGTGGATGCAATTTTCGCTCACATAATTCTTCGGAAATTCAAT
AAAGAATCACTCAATTTATATGAAAGCCATGTTAAAAAGACAAAAGAAATACAGGCACTT
TCTGATGTCATGGACTTTTTAGAGCAAAGGCTCAATTCTATATCATCATTCTCACAGGAA
GTAAAACCTGTAAAGAAAATGATTAATAATAACAAGAATAAAAATTATAGTGACAATTGT
GCATATTGCAAACTACCAGGGCATTATTTAATTCAATGCCATAAATTTAAAATAATGAAT
CCAGCAGAACGGTCTGACTGGGTAAGAAAAAATGGGATTTGCCTAAGATGTCTGAGGCAT
CCGTTTGGCAAAAAATGTATAAGCGAGCAGCTTTGTTCGACTTGTCGTAAACCTCACCAC
ACGTTACTTCACTTTGCAGGTCATAATCCAGAAAAAGTGAATACGTGTAGAACAACAGGT
CAAGCCTTGTTGGCCACGGCCTTGATTCAAGTAAAGTCGAGGTATGGAGGCTTTGAACAA
TTAAGAGCATTGATTGATAGTGGCTCTCAAAGCACAATTATTTCAGAAGAGTCTGCACAG
ATTCTAAAATTGAAAAAATTTCGGTCTCATACTGAAATAAGTGGAGTATCTTCCACAGGA
ACGTGCATCTCCAAGCACAAAGCGGTTATTTCGATAAGAAATTCTCCGAAAAATTTAGAA
ATTGAAGCAATTATTCTCCCAAAACTTATGAAGGCACTTCCAGTCAACACGATTAATGTT
GATCAGAAAAAATGGAAGAACTTTAAATTAGCTGACCCCGATTTTAATAAACCGGGTCGC
ATTGATTTAATCATTGGAGCAGACGTATATACTCACATTCTGCAAAATGGAGTTATAAAA
ATAGACGGTCTCCTTGGGCAAAAAACTGATTTCGGGTGGATAGTTTCTGGATGTAAAAAA
TCCAAAGGAAAAGAAACCATTGTAGCCACAACAATAGAAATAAAAGAGTTAGATCGCTAC
TGGGAAGTGGAAGAAGAAGAAAAAGATGATATCGAGTCTGAAATCTGTGAAAATAAATTT
ATCAAAACGACAAAAAAAGATTCAGATGGGCGATACATTGTGTCAATTCCATTCAAGGAG
GATGTCACCTTAGGAGATTCAAAGAAACAAGCGATAGCTCGTTACATGAATCTGGAGAAA
AAACTAAAAAGAAATGAAAAACTTAAGGTTGACTACACTAAATTCATGAATGAATACATG
GATTTAGGACACATGATTGAAGTGAGTGATGAAGGCAAATATTTTTTACCGCACCAGGCA
GTGATTAGAGATTCAAGCCTTACGACCAAATTGAGAGTAGTTTTTGATGCTTCAGCAAAA
ACTACGAATAACAAAAGTTTGAACGACATAATGTGGGTTGGGCCACGAGTTCAAAAAGAT
ATTTTTGACATTATTAGTAAATGGAGAAAATGGGAATTTGTTGTTTCGGCAGACATTGAA
AAGATGTACCGACAAATTAAAATAGATAATAATGATCAAAAATATCAATATATTTTATGG
AGAAATTCTCCAAAAGAAAAAATTAAAACATATAAATTAACCACAGTCACTTACGGAACT
GCATCTGCACCATATTTGGCTACCAGGGTTCTGGTAGATATTGCAGATAAATGTAAAAAC
CAAGTTATTAGTGCAATAATTAGGAATGATTTCTATATGGATGACCTAATGACTGGAGCT
GATTCGGTAGAAGAAGCTAATAAATTAATAACATTAATTCCCCATGAATTGCAGAAAGTT
GGATTCAACTTAAGGAAATGGATTTCCAACAATTCCAAAATATTAACCACTGTGGAGGAC
ACAGGGGACAATAAGGTTCTCAATATTATCGAAAATGAATGTGTTAAAACTTTAGGACTA
AAATGGGAACCTCAAAAGGATTTATTTAAGTTCAGCGTAAATTGTAATGATGAATCAAAA
AATATAAATAAGCGCGTTGTGTTATCAACGCTAGCAAAAATATTTGATCCGTTAGGATGG
TTGGCACCAGTCACGGTTTCAGGAAAACTTTTTATTCAAAAACTTTGGATAAATAAAAGT
GAATGGGATCAGGAATTATCCATAGAAGATAAAAATTATTGGGAAAAATATAAAGAAAAT
TTATTATTGTTAGAGAATATTCGAATCCCAAGGTGGATTAATTCAAACAGTTCTTCAGTC
ATTCAGATTCACGGATTTGCGGACGCCTCCGAAAAAGCATATGCTGCAGTAGTCTATGCT
AAAGTAGGACCTCATGTTAATATAATAGCTAGCAAAAGTAGAGTCAACCCTATAAAAAAT
AGGAAGACAATTCCCAAACTCGAGCTGTGTGCAGCTCACCTGCTTAGTGAATTAATCCAA
AGACTAAAAGGATCAATTGACAATATAATGGAGATCTATGCTTGGAGTGATTCCACGATT
ACCTTAGCATGGATTAACAGTGGTCAAAGTAAGATCAAATTTATAAAAAGAAGAACGGAT
GACATTCGGAAATTAAAAAATACTGAATGGAATCATGTTAAGTCAGAGGATAATCCAGCA
GATTTAGCATCCAGGGGAGTGGATTCTAACCAGTTGATCAACTGTGATTTTTGGTGGAAA
GGTCCGAAATGGCTAGCAGACCCAAAAGAACTTTGGCCTCGGCAGCAGTCTGTAGAAGAA
CCTGTCTTAATAAATACGGTATTAAATGACAAAATAGATGATCCTATTTACGAATTAATA
GAAAGGTATTCCAGTATAGAAAAACTTATACGTATAATAGCATACATAAATAGATTCGTG
CAGATGAAAACAAGAAATAAAGCCTATTCATCAATTATTTCAGTAAAGGAGATAAGAATA
GCGGAAACAGTTGTTATTAAGAAACAACAAGAATACCAGTTTAGGCAAGAGATAAAGTGC
CTTAAAATCAAAAAGGAAATCAAGACAAATAATAAAATATTGTCATTGAATCCATTTTTG
GACAAGGATGGGGTTCTAAGAGTTGGAGGAAGATTGCAAAATTCCAATACAGAATTTAAT
GTTAAACATCCAATCATTTTAGAAAAATGCCACCTAACAAGCTTATTAATAAAAAATGCT
CATAAGGAAACATTGCATGGAGGGATAAACCTAATGCGAAACTATATCCAAAGAAAGTAT
TGGATTTTCGGGTTGAAAAATTCGTTGAAAAAGTATTTAAGAGAATGTGTAACGTGTGCA
AGGTATAAACAAAATACAGCTCAGCAAATAATGGGTAACTTGCCAAAATATAGAGTGACG
ATGACATTCCCGTTTCTTAATACTGGAATAGATTACGCAGGTCCTTATTATGTTAAATGT
TCAAAAAATCGTGGCCAAAAAACATTTAAAGGATACGTTGCTGTATTCGTTTGCATGGCC
ACCAAAGCCATACACTTAGAAATGGTAAGCGATCTAACTTCAGACGCATTTTTAGCAGCA
CTCAGAAGATTTATTGCTAGACGGGGAAAATGTTCCAATATCTATTCAGACAACGGAACA
AATTTTGTAGGAGCTGCAAGAAAATTAGATCAAGAGTTATTTAATGCAATACAAGAAAAT
ATAACGATTGCAGCGCAGCTTGAAAAGGACAGGATTGATTGGCATTTTATTCCCCCGGCA
GGACCTCACTTCGGAGGTATTTGGGAAGCTGGAGTTAAGTCAATGAAATACCATTTAAAG
CGTATAATCGGCGACACTATTTTGACTTACGAAGAAATGTCAACTCTTTTATGTCAAATA
GAAGCATGCTTAAATTCAAGGCCATTATACACTATAGTTAGTGAGAAGGACCAACAAGAA
GTTTTAACACCAGGTCATTTTTTAATTGGAAGACCACCTTTAGAAATAGTCGAACCAATG
GAAGATGAAAAAATCGGAAATTTGGATAGGTGGAGACTTATCCAAAAAATGAAGAAAGAT
TTCTGGGTTAAGTGGAAAAGTGAATATTTGCATACGCTCCAGCAAAGGAATAAATGGAAA
AAGGAAATTCCTAATATAGAAGAAGGGCAAATAGTTTTATTAAAGGATGAGAATTGTCAT
CCTGCAAGATGGCCTTTAGGAAAGGTGGAAAAGGTGCATAAGGGGAATGATGATAAGGTC
CGAGTGGCTAAAGTAAAGATGCAGGAAGGATATATCACTAGACCCATTACTAAAATTTGT
CCCTTGGAAGGAATAAAGTCTGTTGACAAAAATGAGGCTGACCAAGAGCCAAAAAGACGA
ACTAGAGCGACATCGGGAATGTCCAAGATCGGAATCATTATGGCAATGTTGTTGTTTGTG
TTAAGTTGTCAAGTTTCTAGCGCATTACCTAAAGATATAGCACCAAGATATTCTATAGAC
AAAATAAATAAAACCTCAGCAATATATCTAGACCCGCTAGGAGATGTTGAGATTGTGAGT
ACTTCTTGGAATTTGGTTATCTATTATAAAATGGATCCATATTTTAAAATGTTAACAAAG
GGTAATGCGCTTATACAAAGTATGAGGAAAGTTTGCGAAAGACTTCATAGCTTTGAAGAG
CAATGTAGTCTAGTCTTAGATAATATGCAAAGTCAGTTATCGGAACTTGAAGAAAACAAT
AAATTGTTTATGATACAGTCTAGATCTAGAAGCAAGCGTGCTCCTTTCGAATTTATGGGT
TCCTTGTATCATATTTTATTTGGTATAATGGATGAAGATGATAGAGAGCAATTAGAAGAA
AATATGAAGAATTTGTTAGATAACCAGAACAACCTTGATAAACTAATTCAAAAACAAACA
TCTGTGGTTGATTCAACTTCTAATCTATTAAAGAGAACAACAGAAGATGTTAACTCCAAT
TTTAGAAGTATGCAAATAAGAATTGAGAACATGACAGAAGTTCTTAAAGAAAATTATTAT
GTTTATAAGGAATCAATAAAATTCTTTATGATTACGAAACAGCTACACTCATTGATTGAA
GAAGGCGAAAAAATTCAAGCAGGCATTATAAGCCTGTTGATTGATATTAATCACGGTAGG
CTAAATACAAATATTCTCAGGCCAAATCAGCTTAAAAAAGAAATTGCCAAAATTCAGCAG
AGTCTTTCGGAGAACCTAGTAATTCCAGGAAAACGGTCAGGTACGGAACTTAAGGAAGTG
TATACACTGTTAACAGCCAGGGGTTTATTCATCGACGATAAATTGATCATTAGTGCAAAA
GTGCCTCTGTTTAGCAGGCATCCATCCAAATTGTTCAGGCTTATTCCGGTGCCAATTCGA
AATGAAGATCGGATAATAATGGTGCATACAACGTCCGAATATTTAATTTATAATTTTGAG
ATAGATTCCTATCACATAATGACGGAAGCCACATTAAATCAATGTCAGAAATGGCAACTA
AATAAGAGAATATGCAAAGGAAGTTGGCCCTGGAATTCAGCGAATGATAATGCATGTGAG
ATTCAGCCTCTAAAGCCAGATAAAGCGGCGAACTGCATCTATAAAACAGTAGTCGACTCT
AAAAGTTACTGGGTAGAGTTAGAAAAGAAAAGTAGTTGGTTGTTTAAGGTTCCTGCGAAT
TCAAAAGTCCGTCTGCAATGTACTGGCTCTCAAATTGAATTGTTTGATTTGCCTCAGCAA
GGAGTTTTAAGCATTGCGCCATATTGTACGGCAAGAACCGACGATAAAATTCTAGTTGCC
CACCATAACATTCAGTCCGAAAGTGAAGAATTATTATCAACACCTTATATAGGAGAAATT
AGTGAAGCGCCGAAGATTATTTGGGATCCGCTGAAACTATCAATATTAAATCATACTGAG
GAATTTGAACGATTGAATAATGAAATTAAATTTATGAAAGAGAACCATCAAAAATTGAAA
GATTTACATTTCCATCATATTTCCGGACATGCTGGATTAATTATTGCTTTAATACTAATG
ATAGTATTAATAATATATTTCATACGGAAATGTGCTGTGCAACAAAGAATGCAAGCAATA
ACCTTTGCAGGTCCGTTGCCAGTACTATAAATATCAATAGTAAATAAACAATAAAATAAT
ATAACAAATAAAAATATACAGTCCACTATATCGTTGTTTAATAGAAAATGTACTTCTACA
TAGAAAAAGCAAAATGTTTAAAATAAGTTAATTGAGTACAAATTGTTGAATTAAAAATAA
TATAAACCATAATTGTAATCCAATAAAATTAAAAGCCAGAAAAACTAGGCCCATTGAAAT
CTTAGTTGCAAAATAAATGAACATATATCAAATAAATACAGTCCACTACTGTTATAAATG
CAACTAATATACTAATGTACATCTCAGCTTGCTGGCCCTTTGGCAGAATGTTCACACATG
AACACGAATATATTTAAAGACTTACAATTTTGGGCTCCGTTCATATCTTATGTAAATGAA
TCGAGAGCGATAAATTATATTTAGGATTTTGTTATCTAAGGCGACATGGGTGCATTGCTC
AAAAACATGTAATTTAAGTGCACACTACATGAGTCAGTCACTTGAGATCGTTCCCCGCCT
CCTAAAATAGTCCCTTAGTGGGAGACCACAGATAAGGTCCTCGCCGCTCAAGATAGGCAG
ATGTGCCCGAGCGTGGGACCTCGATAAGGCGGGGACTATTTACTTAGGCCTCTGCGTAGG
CCATTTACTTTAAGATGCGATTCTCATGTCACCTATTTAAACCGAAGATATTTCCAAATA
AAATTAGTTTCTTACAAAAACTCAACGAGTAAAGTCTTCTTATATGGGATTTTACA
>40_NC-3_1
TGTTCACACATGAACACGAATATATTTAAAGACTTACAATTTTGGGCTCCGTTCATATCT
TATGTAAATGAATCGAGAGCGATAAATTATATTTAGGATTTTGTTATCTAAGGCGACATG
GGTGCATTGCTCAAAAACATGTAATTTAAGTACACACTACATGAGTCAGTCACTTGAGAT
CGTTCCCCGCCTCCTAAAATAGTCCCTTAGTGGGAGACCACAGATAAGGTCCTCGCCGCT
CAAGATAGGCAGATGTGCCCGAGCGTGGGACCTCGATAAGGCGGGGACTATTTACTTAGG
CCTCTGCGTAGGCCATTTACTTTAAGATGCGATTCTCATGTCACCTATTTAAACCGAAGA
TATTTCCAAATAAAATTAGTTTCTTACAAAAACTCAACGAGTAAAGTCTTCTTATTTGGG
ATTTTACATTTGGTCAATCGAGCCTTTAATCGACTCTGCAGTTTCCCCCTACCAAAGGTA
AGGGACTCAGAGAAAGGCCAGCTCCTTTAAGCATTGCTAAGCTAATCTTGCAGCTAAAGG
TAGCAAAAATAAGTGACTCTTGTTTCCCCCTACCAAAGGTAAGGAACAGAGTATAAATAT
AAAAAGCAAAAAGATACAAAAGAATCTTTTATGTTTTAAAACAAGCACCTTATAGTCTAT
AGCTAAAGGTTGCTTTGTGTACCATCATAAATTGTGGTAAGGCGTGCTTGAGGCCATACA
TCAGCAATTGTGAAATTAAAAAGTGCATAACAAAAGTGCCTTATAAATGCTCTAATAGCA
TTAAATCAGCTCATAAAGAGAGTGCAGTGTATATGCCAAAGGAGCATAAATTAAATAAAA
AGTGCCTGAAAACAGTGCCTTATAAATGCTCTAATAGCATTAAATCAGCTCATAAATAGA
GTGCAGTGTATATGCCAAAAGAGCATAAATGCCGAAATAAATGGCTAAAAAACAAAAAAT
CTGACTGGACTACAAAAATAATAAAACGTGCAAAAAAAAAAAATCATCTTTAAACATCGA
CGGAGCCTTAAAGAAGAGAAGGAAGTCAAATTCAAAGGAGCCTCTACCAGCAGCAGAAGC
AGCAACAACAGCAGCAGCAGAAGCAGCAACAGCAGTAGCAACAGCAGCAACAACAGCAGC
AACAGCAGCAGCAACAACAACGACATCAGCTAAGTCAAAACAAGAATTTTCTGTTTATCC
AAACACACATATATATATAAATACATATAAAATACATATACACGTACTATATATATTAAG
AAATTACAAAAAATTTTCAAAATGATGTCAGAAAAGACTATTCAATTCCTTAAGAAGCAG
TCCGAAATTATTTTGGAAATTAGAAAGTTGGAAGTAAAACCAACATTAACAGATGTAGAA
ATTCTAAAATTAAATGAGCTTCAAAAATGTTTCATTGCTAATCATAGCAATTTGTTAAAG
ATCGGCGTTGTCGATCATGAATATTTTAACGCGAAGCAGTATGATTTAATAATGATGGTG
TTAGAAAAAATTAAAAATAAAAATGAAAAAATTAAGGGCGAGTCGGTAGAAAACACTTTC
CCTAAATCAAACACTGTCCCTAAATCAAACCCTCCCCCTACATTAAACCTTGAAATGCGT
GGTCACCCTGAAAAAGAGGGTATAGCACAAAACAACGCTTTAAAAGTAGAGCAGGCATTT
CGTAATAATGTTGGCCAATTTCGAGTATATCTAGAAGATACGTCTAAACTAATAGACAGT
AGTCCAGATTTCCTTAAAATAAGGAAAAATAAAATTGAATTTTTATGGCATAAAATAGAT
AACCTGATTGAACAGGTGAATAGTCATTTTGAGAGTTCGCTATTCGAAGAAGAAATTAGC
GAACTTGAATTTGACAAACAAAATATTCTTACAGCCATTAATAGTCGACTCAGTGGCACA
ATAAATAAAGCTGAAATGTCGACGGTTGTTAAGGCGGAGGAGTTACCAACCCTGCCTAAA
ATACAGATTCCCACCTTCTTTGGTGATTCCAAAGAATGGGATCTTTTTAATGAACTCTTT
ACAGAGCTCATACATGTGAGAGAGGATCTCAGTCCTTCTCTCAAATTTAATTATCTAAAG
TCAGCATTAAAAGGAGAAGCCAGAAATGTGGTTACTCATTTACTGCTCGGCTCTGGAGAA
AATTATGAAGCCACTTGGGAGTTTTTGACCAAGCGATATGAGAATAAAAGAAACATATTC
TCAGATCATATGAATAGGCTTATGGATATGCCAAATTTAAATTTAGAATCCAATAAGCAA
ATAAAGACATTTATTGACACGATTAACGAGTCAATTTATATTATAAAATTAAAGGCACAA
TTACCAGAAGATGTGGATGCAATTTTCGCTCACATAATTCTTCGGAAATTCAATAAAGAA
TCACTCAATTTATATGAAAGCCATGTTAAAAAGACAAAAGAAATACAGGCACTTTCTGAT
GTCATGGACTTTTTAGAGCAAAGGCTCAATTCTATATCATCATTCTCACAGGAAGTAAAA
CCTGTAAAGAAAATGATTAATAATAACAAGAATAAAAATTATAGTGACAATTGTGCATAT
TGCAAACTACCAGGGCATTATTTAATTCAATGCCATAAATTTAAAATAATGAATCCAGCA
GAACGGTCTGACTGGGTAAGAAAAAATGGGATTTGCCTAAGATGTCTGAGGCATCCGTTT
GGTAAAAAATGTATAAGCGAGCAGCTTTGTTCGACTTGTCGTAAACCTCACCACACGTTA
CTTCACTTTGCAGGTCATAATCCAGAAAAAGTGAATACGTGTAGAACAACAGGTCAAGCC
TTGTTGGCCACGGCCTTGATTCAAGTAAAGTCGAGGTATGGAGGCTTTGAACAATTAAGA
GCATTGATTGATAGTGGCTCTCAAAGCACAATTATTTCAGAAGAGTCTGCACAGATTCTA
AAATTGAAAAAATTTCGGTCTCATACTGAAATAAGTGGAGTATCTTCCACAGGAACGTGC
ATCTCCAAGCACAAAGCGGTTATTTCGATAAGAAATTCTCCGAAAAATTTAGAAATTGAA
GCAATTATTCTCCCAAAACTTATGAAGGCACTTCCAGTCAACACGATTAATGTTGATCAG
AAAAAATGGAAGAACTTTAAATTAGCCGACCCCGATTTTAATAAACCGGGTCGCATTGAT
TTAATCATTGGAGCAGACGTATATACTCACATTCTGCAAAATGGAGTTATAAAAATAGAC
GGTCTCCTTGGGCAAAAAACTGATTTCGGGTGGATAGTTTCTGGATGTAAAAAATCCAAA
GGAAAAGAAACCATTGTAGCCACAACAATAGAAATAAAAGAGTTAGATCGCTACTGGGAA
GTGGAAGAAGAAGAAAAAGATGATATCGAGTCTGAAATCTGTGAAAATAAATTTATCAAA
ACGACAAAAAAAGATTCAGATGGGCGATACATTGTGTCAATTCCATTCAAGGAGGATGTC
ACCTTAGGAGATTCAAAGAAACAAGCGATAGCTCGTTACATGAATCTGGAGAAAAAACTA
AAAAGAAATGAAAAACTTAAGGTTGACTACACTAAATTCATGAATGAATACATGGATTTA
GGACACATGATTGAAGTGAGTGATGAAGGCAAATATTTTTTACCGCACCAGGCAGTGATT
AGAGATTCAAGCCTTACGACCAAATTGAGAGTAGTTTTTGATGCTTCAGCAAAAACTACG
AATAACAAAAGTTTGAACGACATAATGTGGGTTGGGCCACGAGTTCAAAAAGATATTTTT
GACATTATTATTAAATGGAGAAAATGGGAATTTGTTGTTTCGGCAGACATTGAAAAGATG
TACCGACAAATTAAAATAGATAATAATGATCAAAAATATCAATATATTTTATGGAGAAAT
TCTCCAAAAGAAAAAATTAAAACATATAAATTAACCACAGTCACTTACGGAACTGCATCT
GCACCATATTTGGCTACCAGGGTTCTGGTAGATATTGCAGATAAATGTAAAAACCAAGTT
ATTAGTGCAATAATTAGGAATGATTTCTATATGGATGACCTAATGACTGGAGCTGATTCG
GTAGAAGAAGCTAATAAATTAATAACATTAATTCCCCATGAATTGCAGAAAGTTGGATTC
AACTTAAGGAAATGGATTTCCAACAATTCCAAAATATTAACCACTGTGGAGGACACAGGG
GACAATAAGGTTCTCAATATTATCGAAAATGAATGTGTTAAAACTTTAGGACTAAAATGG
GAACCTCAAAAGGATTTATTTAAGTTCAGCGTAAATTGTAATGATGAATCAAAAAATATA
AATAAGCGCGTTGTGTTATCAACGCTAGCAAAAATATTTGATCCGTTAGGATGGTTGGCA
CCAGTCACGGTTTCAGGAAAACTTTTTATTCAAAAACTTTGGATAAATAAAAGTGAATGG
GATCAGGAATTATCCATAGAAGATAAAAATTATTGGGAAAAATATAAAGAAAATTTATTA
TTGTTAGAGAATATTCGAATCCCAAGGTGGATTAATTCAAACAGTTCTTCAGTCATTCAG
ATTCACGGATTTGCGGACGCCTCCGAAAAAGCATATGCTGCAGTAGTCTATGCTAAAGTA
GGACCTCATGTTAATATAATAGCTAGCAAAAGTAGAGTCAACCCTATAAAAAATAGGAAG
ACAATTCCCAAACTCGAGCTGTGTGCAGCTCACCTGCTTAGTGAATTAATCCAAAGACTA
AAAGGATCAATTGACAATATAATGGAGATCTATGCTTGGAGTGATGCCACGATTACCTTA
GCATGGATTAACAGTGGTCAAAGTAAGATCAAATTTATAAAAAGAAGAACGGATGACATT
CGGAAATTAAAAAATACTGAATGGAATCATGTTAAGTCAGAGGATAATCCAGCAGATTTA
GCATCCAGGGGAGTGGATTCTAACCAGTTGATCAACTGTGATTTTTGGTGGAAAGGTCCG
AAATGGCTAGCAGACCCAAAAGAACTTTGGCCTCGGCAGCAGTCTGTAGAAGAACCTGTC
TTAATAAATACGGTATTAAATGACAAAATAGATGATCCTATTTACGAATTAATAGAAAGG
TATTCCAGTATAGAAAAACTTATACGTATAATAGCATACATAAATAGATTCGTGCAGATG
AAAACAAGAAATAAAGCCTATTCATCAATTATTTCAGTAAAGGAGATAAGAATAGCGGAA
ACAGTTGTTATTAAGAAACAACAAGAATACCAGTTTAGGCAAGAGATAAAGTGCCTTAAA
ATCAAAAAGGAAATCAAGACAAATAATAAAATATTGTCATTGAATCCATTTTTGGACAAG
GATGGGGTTCTAAGAGTTGGAGGAAGATTGCAAAATTCCAATGCAGAATTTAATGTTAAA
CATCCAATCATTTTAGAAAAATGCCACCTAACAAGCTTATTAATAAAAAATGCTCATAAG
GAAACATTGCATGGAGGGATAAACCTAATGCGAAACTATATCCAAAGAAAGTATTGGATT
TTCGGGTTGAAAAATTCGTTGAAAAAGTATTTAAGAGAATGTGTAACGTGTGCAAGGTAT
AAACAAAATACAGCTCAGCAAATAATGGGTAACTTGCCAAAATATAGAGTGACGATGACA
TTCCCGTTTCTTAATACTGGAATAGATTACGCAGGTCCTTATTATGTTAAATGTTCAAAA
AATCGTGGCCAAAAAACATTTAAAGGATACGTTGCTGTATTCGTTTGCATGGCCACCAAA
GCCATACACTTAGAAATGGTAAGCGATCTAACTTCAGACGCATTTTTAGCAGCACTCAGA
AGATTTATTGCTAGACGGGGAAAATGTTCCAATATCTATTCAGACAACGGAACAAATTTT
GTAGGAGCTGCAAGAAAATTAGATCAAGAGTTATTTAATGCAATACAAGAAAATATAACG
ATTGCAGCGCAGCTTGAAAAGGACAGGATTGATTGGCATTTTATTCCCCCGGCAGGACCT
CACTTCGGAGGTATTTGGGAAGCTGGAGTTAAGTCAATGAAATACCATTTAAAGCGTATA
ATCGGCGACACTATTTTGACTTACGAAGAAATGTCAACTCTTTTATGTCAAATAGAAGCA
TGCTTAAATTCAAGGCCATTATACACTATAGTTAGTGAGAAGGACCAACAAGAAGTTTTA
ACACCAGGTCATTTTTTAATTGGAAGACCACCTTTAGAAATAGTCGAACCAATGGAAGAT
GAAAAAATCGGAAATTTGGATAGGTGGAGACTTATCCAAAAAATGAAGAAAGATTTCTGG
GTTAAGTGGAAAAGTGAATATTTGCATACGCTCCAGCAAAGGAATAAATGGAAAAAGGAA
ATTAAGAGAACAACAGAAGATGTTAACTCCAATTTTAGAAGTATGCAAATAAGAATTGAG
AACATGACAGAAGTTCTTAAAGAAAATTATTATGTTTATAAGGAATCAATAAAATTCTTT
ATGATTACGAAACAGCTACACTCATTGATTGAAGAAGGCGAAAAAATTCAAGCAGGCATT
ATAAGCCTGTTGATTGATATTAATCACGGTAGGCTAAATACAAATATTCTCAGGCCAAAT
CAGCTTAAAAAAGAAATTGCCAAAATTCAGCAGAGTCTTTCGGAGAACCTAGTAATTCCA
GGAAAACGGTCAGGTACGGAACTTAAGGAGGTGTATACACTGTTAACAGCCAGGGGTTTA
TTCATCGACGATAAATTGATCATTAGTGCAAAAGTGCCTCTGTTTAGCAGGCATCCATCC
AAATTGTTCAGGCTTATTCCGGTGCCAATTCGAAATGAAGATCGGATAATAATGGTGCAT
ACAACGTCCGAATATTTAATTTATAATTTTGAGATAGATTCCTATCACATAATGACGGAA
GCCACATTAAATCAATGTCAGAAATGGCAACTAAATAAGAGAATATGCAAAGGAAGTTGG
CCCTGGAATTCAGCGAATGATAATGCATGTGAGATTCAGCCTCTAAAGCCAGATAAAGCG
GCGAACTGCATCTATAAAACAGTAGTCGACTCTAAAAGTTACTGGGTAGAGTTAGAAAAG
AAAAGTAGTTGGTTGTTTAAGGTTCCTGCGAATTCAAAGTCCGTCTGCAATGTACTGGCT
CTCAAATTGAATTGTTTGATTTGCCTCAGCAAGGAGTTTTAAGCATTGCGCCATATTGTA
CGGCAAGAACCGACGATAAAATTCTAGTTGCCCACCATAACATTCAGTCCGAAAGTGAAG
AATTATTATCAACACCTTATATAGGAGAAGTTAGTGAAGCGCCGAAGATTACTTGGGATC
CGCTGAAACTATCAATATTAAATCATACTGAGGAATTTGAACGATTGAATAATGAAATTA
AATTTATGAAAGAGAACCATCAAAAATTGAAAGATTTACATTTCCATCATATTTCCGGAC
ATGCTGGATTAATTATTGCTTTAATACTAATGATAGTATTAATAATATATTTCATACGGA
AATGTGCTGTGCAACAAAGAATGCAAGCAATAACCTTTGCAGGTCCGTTGCCAGTACTAT
AAATATCAATAGTAAATAAACAATAAAATAATATAACAAATAAAAATATACAGTCCACTA
TATCGTTGTTTAATAGAAAATGTACTTCTACATAGAAAAAGCAAAATGTTTAAAATAAGT
TAATTGAGTACAAATTGTTGAATTAAAAATAATATAAACCATAATTGTAATCCAATAAAA
TTAAAAGCCAGAAAAACTAGGCCCATTGAAATCTTAGTTGCAAAATAAATGAACATATAT
CAAATAAATACAGTCCACTACTGTTATAAATGCAACTAATATACTAATGTACATCTCAGC
TTGCTGGCCCTTTGGCAGAATGTTCACACATGAACACGAATATATTTAAAGACTTACAAT
TTTGGGCTCCGTTCATATCTTATGTAAATGAATCGAGAGCGATAAATTATATTTAGGATT
TTGTTATCTAAGGCGACATGGGTGCATTGCTCAAAAACATGTAATTTAAGTACACACTAC
ATGAGTCAGTCACTTGAGATCGTTCCCCGCCTCCTAAAATAGTCCCTTAGTGGGAGACCA
CAGATAAGGTCCTCGCCGCTCAAGATAGGCAGATGTGCCCGAGCGTGGGACCTCGATAAG
GCGGGGACTATTTACTTAGGCCTCTGCGTAGGCCATTTACTTTAAGATGCGATTCTCATG
TCACCTATTTAAACCGAAGATATTTCCAAATAAAATTAGTTTCTTACAAAAACTCAACGA
GTAAAGTCTTCTTATTTGGGATTTTACA
>41_NC-3_1
TGTTCACACATGAACACGAATATATTTAAAGACTTACAATTTTGGGCTCCGTTCATATCT
TATGTAAATGAATCGAGAGCGATAAATTATATTTAGGATTTTGTTATCTAAGGCGACATG
GGTGCATTGCTCAAAAACATGTAATTTAAGTGCACACTACATGAGTCAGTCACTTGAGAT
CGTTCCCCGCCTCCTAAAATAGTCCCTTAGTGGGAGACCACAGATAAGGTCCTCGCCGCT
CAAGATAGGCAGATGTGCCCGAGCGTGGGACCTCGATAAGGCGGGGACTATTTACTTAGG
CCTCTGCGTAGGCCATTTACTTTAAGATGCGATTCTCATGTCACCTATTTAAACCGAAGA
TATTTCCAAATAAAATCAGTTTCTTACAAAAACTCAACGAGTAAAGTCTTCTTATTTGGG
ATTTTACATTTGGTCAATCGAGCCTTTAATCGACTCTGCAGTTTCCCCCTACCAAAGGTA
AGGAACTCAGAGAAAGGCCAGCTCCTTTAAGCATCTTACAGCTAAAGGTAGCAAAAATAA
GTGACTCTTGTTTCCCCCTACCAAAGGTAAGGAACAGAGTATAAATATAAAAAGCAAAAA
GATACAAAAGAATCTTTTATGTTTTAAAACAAGCACCTTATAGTCTATAGCTAAAGGTTG
CTTTGTGTACCATTATAAATTGTGGTAAGGCGTGCTTGAGGCCATACATCAGCAATTGTG
AAATTAAAAAGTGCATAACAAAAGTGCCTTATAAATGCTCTAATAGCATTAAATCAGCTC
ATAAATAGAGTGCAGTGTATATGCCATAAGAGCATAAATTAAATAAAAAGTGCCTGAAAA
CAGTGCCTTATAAATGCTCTAATAGCATTAAATCAGCTCATAAATAGAGTGCAGTGTATA
TGCCAAAAGAGCATAAATGCCGAAATAAATGGCTAAAAAACAAAAAATCTGACTGGACTA
CAAAAATAATAAAACGTGCCAAAAAAACAAAAAAAAAAAATCATCTTTAAACATCGACGG
AGCCTTAAAGAAGAGAAGGAAGTCAAATTCAAAGGAGCCTCTACCAGCAGCAGAAGCAGC
AACAACAGCAGCAGCAGAAGCAGCAACAGCAGTAGCAACAGCAGCAACAACAGCAGCAAC
AGCAGCAGCAACAACAACGACATCAGCTAAGTCAAAACAAGAATTTTCTGTTTATCCAAA
CACACATATATATATAAATACATATAAAATACATATACACGTACTATATATATTAAGAAA
TTACAAAAAATTTTCAAAATGATGTCAGAAAAGACTATTCAATTCCTTAAGAAGCAGTCC
GAAATTATTTTGGAAATTAGAAAGTTGGAAGTAAAACCAACATTAACAGATGTAGAAATT
CTAAAATTAAATGAGCTTCAAAAATGTTTCATTGCTAATCATAGCAATTTGTTAAAGATC
GGCGTTGTCGATCATGAATATTTTAACGCGAAGCAGTATGATTTAATAATGATGGTGTTA
GAAAAAATTAAAAATAAAAATGAAAAAATTAAGGGCGAGTCGGTAGAAAACACTTTCCCT
AAATCAAACACTGTCCCTAAATCAAACCCTCCCCCTACATTAAACCTTGAAATGCGTGGT
CACCCTGAAAAAGAGGGTATAGCACAAAACAACGCTTTAAAAGTAGAGCAGGCATTTCGT
AATAATGTTGGCCAATTTCGAGTATATCTAGAAGATACGTCTAAACTAATAGACAGTAGT
CCAGATTTCCTTAAAATAAGGAAAAATAAAATTGAATTTTTATGGCATAAAATAGATAAC
CTGATTGAACAGGTGAATAGTCATTTTGAGAGTTCGCTATTCGAAGAAGAAATTAGCGAA
CTTGAATTTGACAAACAAAATATTCTTACAGCCATTAATAGTCGACTCAGTGGCACAATA
AATAAAGCTGAAATGTCGACGGTTGTTAAGGCGGAGGAGTTACCAACCCTGCCTAAAATA
CAGATTCCCACCTTCTTTGGTGATTCCAAAGAATGGGATCTTTTTAATGAACTCTTTACA
GAGCTCATACATGTGAGAGAGGATCTCAGTCCTTCTCTCAAATTTAATTATCTAAAGTCA
GCATTAAAAGGAGAAGCCAGAAATGTGGTTACTCATTTACTGCTCGGCTCTGGAGAAAAT
TATGAAGCCACTTGGGAGTTTTTGACCAAGCGATATGAGAATAAAAGAAACATATTCTCA
GATCATATGAATAGGCTTATGGATATGCCAAATTTAAATTTAGAATCCAATAAGCAAATA
AAGACATTTATTGACACGATTAACGAGTCAATTTATATTATAAAATTAAAGGCACAATTA
CCAGAAGATGTGGATGCAATTTTCGCTCACATAATTCTTCGGAAATTCAATAAAGAATCA
CTCAATTTATATGAAAGCCATGTTAAAAAGACAAAAGAAATACAGGCACTTTCTGATGTC
ATGGACTTTTTAGAGCAAAGGCTCAATTCTATATCATCATTCTCACAGGAAGTAAAACCT
GTAAAGAAAATGATTAATAATAACAAGAATAAAAATTATAGTGACAATTGTGCATATTGC
AAACTACCAGGGCATTATTTAATTCAATGCCATAAATTTAAAATAATGAATCCAGCAGAA
CGGTCTGACTGGGTAAGAAAAAATGGGATTTGCCTAAGATGTCTGAGGCATCCGTTTGGT
AAAAAATGTATAAGCGAGCAGCTTTGTTCGACTTGTCGTAAACCTCACCACACGTTACTT
CACTTTGCAGGTCATAATCCAGAAAAAGTGAATACGTGTAGAACAACAGGTCAAGCCTTG
TTGGCCACGGCCTTGATTCAAGTAAAGTCGAGGTATGGAGGCTTTGAACAATTAAGAGCA
TTGATTGATAGTGGCTCTCAAAGCACAATTATTTCAGAAGAGTCTGCACAGATTCTAAAA
TTGAAAAAATTTCGGTCTCATACTGAAATAAGTGGAGTATCTTCCACAGGAACGTGCATC
TCCAAGCACAAAGCGGTTATTTCGATAAGAAATTCTCCGAAAAATTTAGAAATTGAAGCA
ATTATTCTCCCAAAACTTATGAAGGCACTTCCAGTCAACACGATTAATGTTGATCAGAAA
AAATGGAAGAACTTTAAATTAGCCGACCCCGATTTTAATAAACCGGGTCGCATTGATTTA
ATCATTGGAGCAGACGTATATACTCACATTCTGCAAAATGGAGTTATAAAAATAGACGGT
CTCCTTGGGCAAAAAACTGATTTCGGGTGGATAGTTTCTGGATGTAAAAAATCCAAAGGA
AAAGAAACCATTGTAGCCACAACAATAGAAATAAAAGAGTTAGATCGCTACTGGGAAGTG
GAAGAAGAAGAAAAAGATGATATCGAGTCTGAAATCTGTGAAAATAAATTTATCAAAACG
ACAAAAAAAGATTCAGATGGGCGATACATTGTGTCAATTCCATTCAAGGAGGATGTCACC
TTAGGAGATTCAAAGAAACAAGCGATAGCTCGTTACATGAATCTGGAGAAAAAACTAAAA
AGAAATGAAAAACTTAAGGTTGACTACACTAAATTCATGAATGAATACATGGATTTAGGA
CACATGATTGAAGTGAGTGATGAAGGCAAATATTTTTTACCGCACCAGGCAGTGATTAGA
GATTCAAGCCTTACGACCAAATTGAGAGTAGTTTTTGATGCTTCAGCAAAAACTACGAAT
AACAAAAGTTTGAACGACATAATGTGGGTTGGGCCACGAGTTCAAAAAGATATTTTTGAC
ATTATTATTAAATGGAGAAAATGGGAATTTGTTGTTTCGGCAGACATTGAAAAGATGTAC
CGACAAATTAAAATAGATAATAATGATCAAAAATATCAATATATTTTATGGAGAAATTCT
CCAAAAGAAAAAATTAAAACATATAAATTAACCACAGTCACTTACGGAACTGCATCTGCA
CCATATTTGGCTACCAGGGTTCTGGTAGATATTGCAGATAAATGTAAAAACCAAGTTATT
AGTGCAATAATTAGGAATGATTTCTATATGGATGACCTAATGACTGGAGCTGATTCGGTA
GAAGAAGCTAATAAATTAATAACATTAATTCCCCATGAATTGCAGAAAGTTGGATTCAAC
TTAAGGAAATGGATTTCCAACAATTCCAAAATATTAACCACTGTGGAGGACACAGGGGAC
AATAAGGTTCTCAATATTATCGAAAATGAATGTGTTAAAACTTTAGGACTAAAATGGGAA
CCTCAAAAGGATTTATTTAAGTTCAGCGTAAATTGTAATGATGAATCAAAAAATATAAAT
AAGCGCGTTGTGTTATCAACGCTAGCAAAAATATTTGATCCGTTAGGATGGTTGGCACCA
GTCACGGTTTCAGGAAAACTTTTTATTCAAAAACTTTGGATAAATAAAAGTGAATGGGAT
CAGGAATTATCCATAGAAGATAAAAATTATTGGGAAAAATATAAAGAAAATTTATTATTG
TTAGAGAATATTCGAATCCCAAGGTGGATTAATTCAAACAGTTCTTCAGTCATTCAGATT
CACGGATTTGCGGACGCCTCCGAAAAAGCATATGCTGCAGTAGTCTATGCTAAAGTAGGA
CCTCATGTTAATATAATAGCTAGCAAAAGTAGAGTCAACCCTATAAAAAATAGGAAGACA
ATTCCCAAACTCGAGCTGTGTGCAGCTCACCTGCTTAGTGAATTAATCCAAAGACTAAAA
GGATCAATTGACAATATAATGGAGATCTATGCTTGGAGTGATGCCACGATTACCTTAGCA
TGGATTAACAGTGGTCAAAGTAAGATCAAATTTATAAAAAGAAGAACGGATGACATTCGG
AAATTAAAAAATACTGAATGGAATCATGTTAAGTCAGAGGATAATCCAGCAGATTTAGCA
TCCAGGGGAGTGGATTCTAACCAGTTGATCAACTGTGATTTTTGGTGGAAAGGTCCGAAA
TGGCTAGCAGACCCAAAAGAACTTTGGCCTCGGCAGCAGTCTGTAGAAGAACCTGTCTTA
ATAAATACGGTATTAAATGACAAAATAGATGATCCTATTTACGAATTAATAGAAAGGTAT
TCCAGTATAGAAAAACTTATACGTATAATAGCATACATAAATAGATTCGTGCAGATGAAA
ACAAGAAATAAAGCCTATTCATCAATTATTTCAGTAAAGGAGATAAGAATAGCGGAAACA
GTTGTTATTAAGAAACAACAAGAATACCAGTTTAGGCAAGAGATAAAGTGCCTTAAAATC
AAAAAGGAAATCAAGACAAATAATAAAATATTGTCATTGAATCCATTTTTGGACAAGGAT
GGGGTTCTAAGAGTTGGAGGAAGATTGCAAAATTCCAATGCAGAATTTAATGTTAAACAT
CCAATCATTTTAGAAAAATGCCACCTAACAAGCTTATTAATAAAAAATGCTCATAAGGAA
ACATTGCATGGAGGGATAAACCTAATGCGAAACTATATCCAAAGAAAGTATTGGATTTTC
GGGTTGAAAAATTCGTTGAAAAAGTATTTAAGAGAATGTGTAACGTGTGCAAGGTATAAA
CAAAATACAGCTCAGCAAATAATGGGTAACTTGCCAAAATATAGAGTGACGATGACATTC
CCGTTTCTTAATACTGGAATAGATTACGCAGGTCCTTATTATGTTAAATGTTCAAAAAAT
CGTGGCCAAAAAACATTTAAAGGATACGTTGCTGTATTCGTTTGCATGGCCACCAAAGCC
ATACACTTAGAAATGGTAAGCGATCTAACTTCAGACGCATTTTTAGCAGCACTCAGAAGA
TTTATTGCTAGACGGGGAAAATGTTCCAATATCTATTCAGACAACGGAACAAATTTTGTA
GGAGCTGCAAGAAAATTAGATCAAGAGTTATTTAATGCAATACAAGAAAATATAACGATT
GCAGCGCAGCTTGAAAAGGACAGGATTGATTGGCATTTTATTCCCCCGGCAGGACCTCAC
TTCGGAGGTATTTGGGAAGCTGGAGTTAAGTCAATGAAATACCATTTAAAGCGTATAATC
GGCGACACTATTTTGACTTACGAAGAAATGTCAACTCTTTTATGTCAAATAGAAGCATGC
TTAAATTCAAGGCCATTATACACTATAGTTAGTGAGAAGGACCAACAAGAAGTTTTAACA
CCAGGTCATTTTTTAATTGGAAGACCACCTTTAGAAATAGTCGAACCAATGGAAGATGAA
AAAATCGGAAATTTGGATAGGTGGAGACTTATCCAAAAAATGAAGAAAGATTTCTGGGTT
AAGTGGAAAAGTGAATATTTGCATACGCTCCAGCAAAGGAATAAATGGAAAAAGGAAATT
AAGAGAACAACAGAAGATGTTAACTCCAATTTTAGAAGTATGCAAATAAGAATTGAGAAC
ATGACAGAAGTTCTTAAAGAAAATTATTATGTTTATAAGGAATCAATAAAATTCTTTATG
ATTACGAAACAGCTACACTCATTGATTGAAGAAGGCGAAAAAATTCAAGCAGGCATTATA
AGCCTGTTGATTGATATTAATCACGGTAGGCTAAATACAAATATTCTCAGGCCAAATCAG
CTTAAAAAAGAAATTGCCAAAATTCAGCAGAGTCTTTCGGAGAACCTAGTAATTCCAGGA
AAACGGTCAGGTACGGAACTTAAGGAGGTGTATACACTGTTAACAGCCAGGGGTTTATTC
ATCGACGATAAATTGATCATTAGTGCAAAAGTGCCTCTGTTTAGCAGGCATCCATCCAAA
TTGTTCAGGCTTATTCCGGTGCCAATTCGAAATGAAGATCGGATAATAATGGTGCATACA
ACGTCCGAATATTTAATTTATAATTTTGAGATAGATTCCTATCACATAATGACGGAAGCC
ACATTAAATCAATGTCAGAAATGGCAACTAAATAAGAGAATATGCAAAGGAAGTTGGCCC
TGGAATTCAGCGAATGATAATGCATGTGAGATTCAGCCTCTAAAGCCAGATAAAGCGGCG
AACTGCATCTATAAAACAGTAGTCGACTCTAAAAGTTACTGGGTAGAGTTAGAAAAGAAA
AGTAGTTGGTTGTTTAAGGTTCCTGCGAATTCAAAGTCCGTCTGCAATGTACTGGCTCTC
AAATTGAATTGTTTGATTTGCCTCAGCAAGGAGTTTTAAGCATTGCGCCATATTGTACGG
CAAGAACCGACGATAAAATTCTAGTTGCCCACCATAACATTCAGTCCGAAAGTGAAGAAT
TATTATCAACACCTTATATAGGAGAAGTTAGTGAAGCGCCGAAGATTATTTGGGATCCGC
TGAAACTATCAATATTAAATCATACTGAGGAATTTGAACGATTGAATAATGAAATTAAAT
TTATGAAAGAGAACCATCAAAAATTGAAAGATTTACATTTCCATCATATTTCCGGACATG
CTGGATTAATTATTGCTTTAATACTAATGATAGTATTAATAATATATTTCATACGGAAAT
GTGCTGTGCAACAAAGAATGCAAGCAATAACCTTTGCAGGTCCGTTGCCAGTACTATAAA
TATCAATAGTAAATAAACAATAAAATAATATAACAAATAAAAATATACAGTCCACTATAT
CGTTGTTTAATAGAAAATGTACTTCTACATAGAAAAAGCAAAATGTTTAAAATAAGTTAA
TTGAGTACAAATTGTTGAATTAAAAATAATATAAACCATAATTGTAATCCAATAAAATTA
AAAGCCAGAAAAACTAGGCCCATTGAAATCTTAGTTGCAAAATAAATGAACATATATCAA
ATAAATACAGTCCACTACTGTTATAAATGCAACTAATATACTAATGTACATCTCAGCTTG
CTGGCCCTTTGGCAGAATGTTCACACATGAACACGAATATATTTAAAGACTTACAATTTT
GGGCTCCGTTCATATCTTATGTAAATGAATCGAGAGCGATAAATTATATTTAGGATTTTG
TTATCTAAGGCGACATGGGTGCATTGCTCAAAAACATGTAATTTAAGTGCACACTACATG
AGTCAGTCACTTGAGATCGTTCCCCGCCTCCTAAAATAGTCCCTTAGTGGGAGACCACAG
ATAAGGTCCTCGCCGCTCAAGATAGGCAGATGTGCCCGAGCGTGGGACCTCGATAAGGCG
GGGACTATTTACTTAGGCCTCTGCGTAGGCCATTTACTTTAAGATGCGATTCTCATGTCA
CCTATTTAAACCGAAGATATTTCCAAATAAAATCAGTTTCTTACAAAAACTCAACGAGTA
AAGTCTTCTTATTTGGGATTTTACA
>42_NC-3_1
TGTTCACACATGAACACGAATATATTTAAAGACTTACAATTTTGGGCTCCGTTCATATCT
TATGTAAATGAATCGAGAGCGATAAATTATATTTAGGATTTTGTTATCTAAGGCGACATG
GGTGCATTGCTCAAAAACATGTAATTTAAGTGCACACTACATGAGTCAGTCACTTGAGAT
CGTTCCCCGCCTCCTAAAATAGTCCCTTAGTGGGAGACCACAGATAAGGTCCTCGCCGCT
CAAGATAGGCAGATGTGCCCGAGCGTGGGACCTCGATAAGGCGGGGACTATTTACTTAGG
CCTCTGCGTAGGCCATTTACTTTAAGATGCGATTCTCATGTCACCTATTTAAACCGAAGA
TATTTCCAAATAAAATCAGTTTCTTACAAAAACTCAACGAGTAAAGTCTTCTTATTTGGG
ATTTTACATTTGGTCAATCGAGCCTTTAATCGACTCTGCAGTTTCCCCCTACCAAAGGTA
AGGAACTCAGAGAAAGGCCAGCTCCTTTAAGCATCTTACAGCTAAAGGTAGCAAAAATAA
GTGACTCTTGTTTCCCCCTACCAAAGGTAAGGAACAGAGTATAAATATAAAAAGCAAAAA
GATACAAAAGAATCTTTTATGTTTTAAAACAAGCACCTTATAGTCTATAGCTAAAGGTTG
CTTTGTGTACCATTATAAATTGTGGTAAGGCGTGCTTGAGGCCATACATCAGCAATTGTG
AAATTAAAAAGTGCATAACAAAAGTGCCTTATAAATGCTCTAATAGCATTAAATCAGCTC
ATAAATAGAGTGCAGTGTATATGCCATAAGAGCATAAATTAAATAAAAAGTGCCTGAAAA
CAGTGCCTTATAAATGCTCTAATAGCATTAAATCAGCTCATAAATAGAGTGCAGTGTATA
TGCCAAAAGAGCATAAATGCCGAAATAAATGGCTAAAAAACAAAAAATCTGACTGGACTA
CAAAAATAATAAAACGTGCCAAAAAAAAAAAAAAAAAAAAAAAAAAATCATCTTTAAACA
TCGACGGAGCCTTAAAGAAGAGAAGGAAGTCAAATTCAAAGGAGCCTCTAACAGCAGCAG
CAGAAGCAGCAACAGCAGTAGCAACAGCAGCAACAACAGCAGCAACAGCAGCAGCAACAA
CAACGACATCAGCTAAGTCAAAACAAGAATTTTCTGTTTATCCAAACACACATATATATA
TAAATACATATAAAATACATATACACGTACTATATATATTAAGAAATTACAAAAAATTTT
CAAAATGATGTCAGAAAAGACTATTCAATTCCTTAAGAAGCAGTCCGAAATTATTTTGGA
AATTAGAAAGTTGGAAGTAAAACCAACATTAACAGATGTAGAAATTCTAAAATTAAATGA
GCTTCAAAAATGTTTCATTGCTAATCATAGCAATTTGTTAAAGATCGGCGTTGTCGATCA
TGAATATTTTAACGCGAAGCAGTATGATTTAATAATGATGGTGTTAGAAAAAATTAAAAA
TAAAAATGAAAAAATTAAGGGCGAGTCGGTAGAAAACACTTTCCCTAAATCAAACACTGT
CCCTAAATCAAACCCTCCCCCTACATTAAACCTTGAAATGCATGGTCACCCTGAAAAAGA
GGGTATAGCACAAAACAACGCTTTAAAAGTAGAGCAGGCATTTCGTAATAATGTTGGCCA
ATTTCGAGTATATCTAGAAGATACGTCTAAACTAATAGACAGTAGTCCAGATTTCCTTAA
AATAAGGAAAAATAAAATTGAATTTTTATGGCATAAAATAGATAACCTGATTGAACAGGT
GAATAGTCATTTTGAGAGTTCGCTATTCGAAGAAGAAATTAGCGAACTTGAATTTGACAA
ACAAAATATTCTTACAGCCATTAATAGTCGACTCAGTGGCACAATAAATAAAGCTGAAAT
GTCGACGGTTGTTAAGGCGGAGGAGTTACCAACCCTGCCTAAAATACAGATTCCCACCTT
CTTTGGTGATTCCAAAGAATGGGATCTTTTTAATGAACTCTTTACAGAGCTCATACATGT
GAGAGAGGATCTCAGTCCTTCTCTCAAATTTAATTATCTAAAGTCAGCATTAAAAGGAGA
AGCCAGAAATGTGGTTACTCATTTACTGCTCGGCTCTGGAGAAAATTATGAAGCCACTTG
GGAGTTTTTGACCAAGCGATATGAGAATAAAAGAAACATATTCTCAGATCATATGAATAG
GCTTATGGATATGCCAAATTTAAATTTAGAATCCAATAAGCAAATAAAGACATTTATTGA
CACGATTAACGAGTCAATTTATATTATAAAATTAAAGGCACAATTACCAGAAGATGTGGA
TGCAATTTTCGCTCACATAATTCTTCGGAAATTCAATAAAGAATCACTCAATTTATATGA
AAGCCATGTTAAAAAGACAAAAGAAATACAGGCACTTTCTGATGTCATGGACTTTTTAGA
GCAAAGGCTCAATTCTATATCATCATTCTCACAGGAAGTAAAACCTGTAAAGAAAATGAT
TAATAATAACAAGAATAAAAATTATAGTGACAATTGTGCATATTGCAAACTACCAGGGCA
TTATTTAATTCAATGCCATAAATTTAAAATAATGAATCCAGCAGAACGGTCTGACTGGGT
AAGAAAAAATGGGATTTGCCTAAGATGTCTGAGGCATCCGTTTGGTAAAAAATGTATAAG
CGAGCAGCTTTGTTCGACTTGTCGTAAACCTCACCACACGTTACTTCACTTTGCAGGTCA
TAATCCAGAAAAAGTGAATACGTGTAGAACAACAGGTCAAGCCTTGTTGGCCACGGCCTT
GATTCAAGTAAAGTCGAGGTATGGAGGCTTTGAACAATTAAGAGCATTGATTGATAGTGG
CTCTCAAAGCACAATTATTTCAGAAGAGTCTGCACAGATTCTAAAATTGAAAAAATTTCG
GTCTCATACTGAAATAAGTGGAGTATCTTCCACAGGAACGTGCATCTCCAAGCACAAAGC
GGTTATTTCGATAAGAAATTCTCCGAAAAATTTAGAAATTGAAGCAATTATTCTCCCAAA
ACTTATGAAGGCACTTCCAGTCAACACGATTAATGTTGATCAGAAAAAATGGAAGAACTT
TAAATTAGCCGACCCCGATTTTAATAAACCGGGTCGCATTGATTTAATCATTGGAGCAGA
CGTATATACTCACATTCTGCAAAATGGAGTTATAAAAATAGACGGTCTCCTTGGGCAAAA
AACTGATTTCGGGTGGATAGTTTCTGGATGTAAAAAATCCAAAGGAAAAGAAACCATTGT
AGCCACAACAATAGAAATAAAAGAGTTAGATCGCTACTGGGAAGTGGAAGAAGAAGAAAA
AGATGATATCGAGTCTGAAATCTGTGAAAATAAATTTATCAAAACGACAAAAAAAAGATT
CAGATGGGCGATACATTGTGTCAATTCCATTCAAGGAGGATGTCACCTTAGGAGATTCAA
AGAAACAAGCGATAGCTCGTTACATGAATCTGGAGAAAAAACTAAAAAGAAATGAAAAAC
TTAAGGTTGACTACACTAAATTCATGAATGAATACATGGATTTAGGACACATGATTGAAG
TGAGTGATGAAGGCAAATATTTTTTACCGCACCAGGCAGTGATTAGAGATTCAAGCCTTA
CGACCAAATTGAGAGTAGTTTTTGATGCTTCAGCAAAAACTACGAATAACAAAAGTTTGA
ACGACATAATGTGGGTTGGGCCACGAGTTCAAAAAGATATTTTTGACATTATTATTAAAT
GGAGAAAATGGGAATTTGTTGTTTCGGCAGACATTGAAAAGATGTACCGACAAATTAAAA
TAGATAATAATGATCAAAAATATCAATATATTTTATGGAGAAATTCTCCAAAAGAAAAAA
TTAAAACATATAAATTAACCACAGTCACTTACGGAACTGCATCTGCACCATATTTGGCTA
CCAGGGTTCTGGTAGATATTGCAGATAAATGTAAAAACCAAGTTATTAGTGCAATAATTA
GGAATGATTTCTATATGGATGACCTAATGACTGGAGCTGATTCGGTAGAAGAAGCTAATA
AATTAATAACATTAATTCCCCATGAATTGCAGAAAGTTGGATTCAACTTAAGGAAATGGA
TTTCCAACAATTCCAAAATATTAACCACTGTGGAGGACACAGGGGACAATAAGGTTCTCA
ATATTATCGAAAATGAATGTGTTAAAACTTTAGGACTAAAATGGGAACCTCAAAAGGATT
TATTTAAGTTCAGCGTAAATTGTAATGATGAATCAAAAAATATAAATAAGCGCGTTGTGT
TATCAACGCTAGCAAAAATATTTGATCCGTTAGGATGGTTGGCACCAGTCACGGTTTCAG
GAAAACTTTTTATTCAAAAACTTTGGATAAATAAAAGTGAATGGGATCAGGAATTATCCA
TAGAAGATAAAAATTATTGGGAAAAATATAAAGAAAATTTATTATTGTTAGAGAATATTC
GAATCCCAAGGTGGATTAATTCAAACAGTTCTTCAGTCATTCAGATTCACGGATTTGCGG
ACGCCTCCGAAAAAGCATATGCTGCAGTAGTCTATGCTAAAGTAGGACCTCATGTTAATA
TAATAGCTAGCAAAAGTAGAGTCAACCCTATAAAAAATAGGAAGACAATTCCCAAACTCG
AGCTGTGTGCAGCTCACCTGCTTAGTGAATTAATCCAAAGACTAAAAGGATCAATTGACA
ATATAATGGAGATCTATGCTTGGAGTGATTCCACGATTACCTTAGCATGGATTAACAGTG
GTCAAAGTAAGATCAAATTTATAAAAAGAAGAACGGATGACATTCGGAAATTAAAAAATA
CTGAATGGAATCATGTTAAGTCAGAGGATAATCCAGCAGATTTAGCATCCAGGGGAGTGG
ATTCTAACCAGTTGATCAACTGTGATTTTTGGTGGAAAGGTCCGAAATGGCTAGCAGACC
CAAAAGAACTTTGGCCTCGGCAGCAGTCTGTAGAAGAACCTGTCTTAATAAATACGGTAT
TAAATGACAAAATAGATGATCCTATTTACGAATTAATAGAAAGGTATTCCAGTATAGAAA
AACTTATACGTATAATAGCATACATAAATAGATTCGTGCAGATGAAAACAAGAAATAAAG
CCTATTCATCAATTATTTCAGTAAAGGAGATAAGAATAGCGGAAACAGTTGTTATTAAGA
AACAACAAGAATACCAGTTTAGGCAAGAGATAAAGTGCCTTAAAATCAAAAAGGAAATCA
AGACAAATAATAAAATATTGTCATTGAATCCATTTTTGGACAAGGATGGAGTTCTAAGAG
TTGGAGGAAGATTGCAAAATTCCAATGCAGAATTTAATGTTAAACATCCAATCATTTTAG
AAAAATGCCACCTAACAAGCTTATTAATAAAAAATGCTCATAAGGAAACATTGCATGGAG
GGATAAACCTAATGCGAAACTATATCCAAAGAAAGTATTGGATTTTCGGGTTGAAAAATT
CGTTGAAAAAGTATTTAAGAGAATGTGTAACGTGTGCAAGGTATAAACAAAATACAGCTC
AGCAAATAATGGGTAACTTGCCAAAATATAGAGTGACGATGACATTCCCGTTTCTTAATA
CTGGAATAGATTACGCAGGTCCTTATTATGTTAAATGTTCAAAAAATCGTGGCCAAAAAA
CATTTAAAGGATACGTTGCTGTATTCGTTTGCATGGCCACCAAAGCCATACACTTAGAAA
TGGTAAGCGATCTAACTTCAGACGCATTTTTAGCAGCACTCAGAAGATTTATTGCTAGAC
GGGGAAAATGTTCCAATATCTATTCAGACAACGGAACAAATTTTGTAGGAGCTGCAAGAA
AATTAGATCAAGAGTTATTTAATGCAATACAAGAAAATATAACGATTGCAGCGCAGCTTG
AAAAGGACAGGATTGATTGGCATTTTATTCCCCCGGCAGGACCTCACTTCGGAGGTATTT
GGGAAGCTGGAGTTAAGTCAATGAAATACCATTTAAAGCGTATAATCGGCGACACTATTT
TGACTTACGAAGAAATGTCAACTCTTTTATGTCAAATAGAAGCATGCTTAAATTCAAGGC
CATTATACACTATAGTTAGTGAGAAGGACCAACAAGAAGTTTTAACACCAGGTCATTTTT
TAATTGGAAGACCACCTTTAGAAATAGTCGAACCAATGGAAGATGAAAAAATCGGAAATT
TGGATAGGTGGAGACTTATCCAAAAAATGAAGAAAGATTTCTGGGTTAAGTGGAAAAGTG
AATATTTGCATACGCTCCAGCAAAGGAATAAATGGAAAAAGGAAATTCCTAATATAGAAG
AAGGGCAAATAGTTTTATTAAAGGATGAGAATTGTCATCCTGCAAGATGGCCTTTAGGAA
AGGTGGAAAAGGTGCATAAGGGGAATGATGATAAGGTCCGAGTGGCTAAAGTAAAGATGC
AGGAAGGATATATCACTAGACCCATTACTAAAATTTGTCCCTTGGAAGGAATAAAGTCTG
TTGACAAAAATGAGGCTGACCAAGAGCCAAAAAGACGAACTAGAGCGACATCGGGAATGT
CCAAGATCGGAATCATTATGGCAATGTTGTTGTTTGTGTTAAGTTGTCAAGTTTCTAGCG
CATTACCTAAAGATATAGCACCAAGATATTCTATAGACAAAATAAATAAAACCTCAGCAA
TATATCTAGACCCGCTAGGAGATGTTGAGATTGTGAGTACTTCTTGGAATTTGGTTATCT
ATTATAAAATGGATCCATATTTTAAAATGTTAACAAAGGGTAATGCGCTTATACAAAGTA
TGAGGAAAGTTTGCGAAAGACTTCATAGCTTTGAAGAGCAATGTAGTCTAGTCTTAGATA
ATATGCAAAGTCAGTTATCGGAACTTGAAGAAAACAATAAATTGTTTATGATACAGTCTA
GATCTAGAAGCAAGCGTGCTCCTTTCGAATTTATGGGTTCCTTGTATCATATTTTATTTG
GTATAATGGATGAAGATGATAGAGAGCAATTAGAAGAAAATATGAAGAATTTGTTAGATA
ACCAGAACAACCTTGATAAACTAATTCAAAAACAAACATCTGTGGTTGATTCAACTTCTA
ATCTATTAAAGAGAACAACAGAAGATGTTAACTCCAATTTTAGAAGTATGCAAATAAGAA
TTGAGAACATGACAGAAGTTCTTAAAGAAAATTATTATGTTTATAAGGAATCAATAAAAT
TCTTTATGATTACGAAACAGCTACACTCATTGATTGAAGAAGGCGAAAAAATTCAAGCAG
GCATTATAAGCCTGTTGATTGATATTAATCACGGTAGGCTAAATACAAATATTCTCAGGC
CAAATCAGCTTAAAAAAGAAATTGCCAAAATTCAGCAGAGTCTTTCGGAGAACCTAGTAA
TTCCAGGAAAACGGTCAGGTACGGAACTTAAGGAGGTGTATACACTGTTAACAGCCAGGG
GTTTATTCATCGACGATAAATTGATCATTAGTGCAAAAGTGCCTCTGTTTAGCAGGCATC
CATCCAAATTGTTCAGGCTTATTCCGGTGCCAATTCGAAATGAAGATCGGATAATAATGG
TGCATACAACGTCCGAATATTTAATTTATAATTTTGAGATAGATTCCTATCACATAATGA
CGGAAGCCACATTAAATCAATGTCAGAAATGGCAACTAAATAAGAGAATATGCAAAGGAA
GTTGGCCCTGGAATTCAGCGAATGATAATGCATGTGAGATTCAGCCTCTAAAGCCAGATA
AAGCGGCGAACTGCATCTATAAAACAGTAGTCGACTCTAAAAGTTACTGGGTAGAGTTAG
AAAAGAAAAGTAGTTGGTTGTTTAAGGTTCCTGCGAATTCAAAAGTCCGTCTGCAATGTA
CTGGCTCTCAAATTGAATTGTTTGATTTGCCTCAGCAAGGAGTTTTAAGCATTGCGCCAT
ATTGTACGGCAAGAACCGACGATAAAATTCTAGTTGCCCACCATAACATTCAGTCCGAAA
GTGAAGAATTATTATCAACACCTTATATAGGAGAAGTTAGTGAAGCGCCGAAGATTATTT
GGGATCCGCTGAAACTATCAATATTAAATCATACTGAGGAATTTGAACGATTGAATAATG
AAATTAAATTTATGAAAGAGAACCATCAAAAATTGAAAGATTTACATTTCCATCATATTT
CCGGACATGCTGGATTAATTATTGCTTTAATACTAATGATAGTATTAATAATATATTTCA
TACGGAAATGTGCTGTGCAACAAAGAATGCAAGCAATAACCTTTGCAGGTCCGTTGCCAG
TACTATAAATATCAATAGTAAATAAACAATAAAATAATATAACAAATAAAAATATACAGT
CCACTATATCGTTGTTTAATAGAAAATGTACTTCTACATAGAAAAAGCAAAATGTTTAAA
ATAAGTTAATTGAGTACAAATTGTTGAATTAAAAATAATATAAACTATAATTGTAATCCA
ATAAAATTAAAAGCCAGAAAAACTAGGCCCATTGAAATCTTAGTTGCAAAATAAATGAAC
ATATATCAAATAAATACAGTCCACTACTGTTATAAATGCAACTAATATACTAATGTACAT
CTCAGCTTGCTGGCCCTTTGGCAGAATGTTCACACATGAACACGAATATATTTAAAGACT
TACAATTTTGGGCTCCGTTCATATCTTATGTAAATGAATCGAGAGCGATAAATTATATTT
AGGATTTTGTTATCTAAGGCGACATGGGTGCATTGCTCAAAAACATGTAATTTAAGTGCA
CACTACATGAGTCAGTCACTTGAGATCGTTCCCCGCCTCCTAAAATAGTCCCTTAGTGGG
AGACCACAGATAAGGTCCTCGCCGCTCAAGATAGGCAGATGTGCCCGAGCGTGGGACCTC
GATAAGGCGGGGACTATTTACTTAGGCCTCTGCGTAGGCCATTTACTTTAAGATGCGATT
CTCATGTCACCTATTTAAACCGAAGATATTTCCAAATAAAATCAGTTTCTTACAAAAACT
CAACGAGTAAAGTCTTCTTATTTGGGATTTTACA
>43_NC-13_1
TGTTCACGCCAGAAGGGCGCAAACAGTTGAGCGGCAGTGTAAGCGGCCAATGCTTGTACT
CGAAGCTCCTCCACGGCTCGCAAGCACCGCTGCTCGCGCTCTCCTTCTCTTCTCTCGCTC
TCCCCCCTTCCCGCAAGGTATTCACCACTCCGCGGTCCCGCGGTATTTCTACTGTTAGTG
TTAAGGGAGTTGTAATTTACCAGTGCGTGAATAAAGAACGAAAGGTTGAAGTCCACCCCG
CGCGTTTTTAATTTCGGGGAAAATTTCAGCAGCCGCCGCAGCAACCACAACCAAAGGAAT
CTTTCCGCCCACTCCATTTCATGGTCCTTCGAGCCGGATGAGCTCTGATCCTGCCAGCGC
TCCTTGCGGAAAATTCAAGATAAGTACGGCTTTAAATCCTATTCCGTCCGTGGTCGCCAT
TTTCGTTTTTTCCAACGGCGTTTATTCTTTCCGTCCATCCGTATCAAGTGAAAAGTGAAA
ATATATAAGTACATGCGCCCAGCCACCGTGATTACTTTTTTTTTAAGTGCATAAACAAGC
ACTTTGCCAATACCGGCCCCCTAATTCGTCTCACGGTGCTCCGCTGATATCCAAGCGCAT
GTACATATATACATATACACACTGTCCAAAATTCACTGCTATCGTCCGCTGCTAAACTGC
TGTTTTTTTTTTTTGTGCCTCAATAAAATATACAATACAATACAATATACAAATTTAATT
AAATTCAATAAAATATACAATACAATACAATATACAAATTTAATTAAATTCAATTAAATA
TACACATACATATAATCACCAAAAATTTCACATACACACAAATATACATAGCCATATACA
TACATTACGACATATCCATTGTCATCCAACGATATTCACATACACACAGTCGCGACGTAC
ACAGACTTGCCAAGTGCAAGTTCTTTCGTCTCCTCTTTGTTCGTTATTGCCCTGACAAAA
AAACCAGCGCATAGCGACGAGAGAATACCCTATTGTCGAGACATAAAACAAAATAAATAA
GTCCGACGATAAAATTTAAAAATAAATTTTAAAATATTTTATTTATTTATTTTTATTATT
TAATAAATAATTTAATAAAAAAAAAGGGAGAGAAACGATTGTTTTAATTATTATTATTCT
TGATTATTAGTTAATAATTATTTAACCCAAATAATAATTTTTTTTTACAAGCTATTTCTG
GCTCCCATTTCTGGTTCCTAAATTACAATAATAAAATTGTGGTCCTAAATCCGGTAGCTA
TTTTTATAAATTTAAACTTGAATTTTCTAGCTATTTTCCATATATTAGCTATTGTTTTTC
GGGATTTCCAGTCGATAGCGATTTTTTTTTATAAATCCTTGGCTATTTTCCAGACTCCAG
CCGGTAGCTATTTTTTTTTTTTTGCTTTTCGGGATTTTTCAGTCGGTAGCGATTGTTTAT
AAATCCTTGGCTATTATCCAGACTCCAGCTGGTAGCTATTTTTTTTTTTTTTTTTAGCTA
TTTTTTCAGAAATTGCAATAAACTGAATTTTAGCTATATTGTGCTTCAATCTCCAGATCC
CAATTGCAACCTTCTCAATTTAAGTTTTTTTTCCAGTTGATTTAAGATCTATTGGGGCCT
TATTTCACAAAAATTGAGATTTTTTTTTTCCTTCGTGCTCCAATCTCCTTCTTGACTTCC
TTCTCCTAGGGCATAGCTGAGCATGCCCCTAGAGGGAGACAAGAAAAAGACACCCGCACC
TGGAAAAGAACAAAAGTTCAACCCGCAATCTCCGATATCCACTCGCGGTAGGCCAGCACC
CAAGTCCGTTAGTCCCAGGGTCAAAACCGCGACTCCCACTCCGAAACCAAAGGTTTTGCC
ATCGACCAGTTCGAAGACAACTCCTAGGTTGGTCATTTCCCGACCAGTGACGCGAGCGTC
TAGTGAGTCTTCTCTATCGAGAAAATCCGAGAGTCCCTCCGCTGTCGGGACCGATTTCCT
CCGCGTCACACGCTCTACCACAAAGAGAATGGCATCCTCTGAACAGCCGACGCCCGCAAA
CGCAGCGTTGCATAAATTCATCGCCGTCAGCGATCGCGTAAGCCTTTTCGAAGCGAAGAT
CAACACTCCAGATCAAGCCTCTCCGTCCCTACACACGTTACAAGTCCGTCTGCAACAGGT
GCGAGCCTTATGGGACAAAGTGGAAAGAGAGTACGAAACATGCTCTGACCTAATGGCCCA
AGAAGGATCCCTAGACACAGTGCCTATTCTCCAGGCCAAATATGACTACTGCTACTCAGT
ATACGAGTCATGTGCAGCACAAATTGGCGAAACAATCGACAGAGCAACGCCTCAAGTCGC
GCAAGCACCCTCTCAGCCGCTAATTTCGTCCGGCTGCCGCTTACCTCCATGCGACACGGA
AGTCTTCGATGGCGACTACCTCCGATGGCCCACTTTCCGGGACCTATTCACGGCAATTTA
CGTAAACAACCCCAGGCTGACTCCGGTCGAGAAGCTATTCCACCTCCTTACCAAAACAAG
TGGCGAAGCAAAAGCCATCGTGGCGAAATCTCCTCTCACGAATGATGGTTTTGCTTCGGC
TTGGGAGGCGCTTCGAGATCGGTTCCAAAATAAGCGACTTTTAGTCAACAGCCAGCTCAA
GCTTCTTTTTAACTTGAGCTCATTTTCGCAAGAATCTGGTCATGCTCTAAAAGAGCTACA
ATCCACGATTCAGGGGTGTTTAACGGCACTAGAGCATTCCCAGGTATCCACAGAAAACTG
GGATTGTATCTTGGTTTTCCTTTGCGCGAGCAAACTGCCCAAGCAGACCCTGTCCTTATG
GGAACAGTCGCTAACTGCCAAATCCGAGATCCCAGCTTGGGAAGAAATGAATGCCTTCCT
GAGCGAAAGGTATCGGACATTGGAAGCCATCGAAGATATGAAACCGACTCAGGCGGTTCC
CAAAAGGCTTCAATCCTTCGAGACAAAGGTCAGCACCAAACAGAAAGGGTGTGACATATG
TTCTAAGGAGAACCATCCGGTACGATTGTGCCCGCGTTTTCTTCAAATGTCTGTTGACTC
GCGCTCCGGATATATAAAAAAGAAGCAGCTATGTCTGAATTGTTTTGCCAGAGGTCATCA
GCTACGTGACTGCACAAGCATGCACAGCTGCTTTACATGTAAGGGCAGGCACCATACGCT
GCTGCATCGCAGCCCCCCAAATTCCGAAAATGCGAGTTCCTCAACCTCGCCCCCTACACA
GCAACTTCCGAGACCCTCTAGCAGAAATGCATCGGCAAGCACCTCAGCGGTGCAAAATTT
CTTCGCGTCCGGCACTTCAGCCGTCCTACTGAGCACAGCGATGATAGACGTGTGCCATTT
GGGGACGAACTACCGAGCCCGAGCCTTAATCGACTCGGGATCCGAGGCGACGTTCATTTC
AGAACGCCTGTTCAACCTTATCAAGTTGCCATTCCGCAACACCCGGACCCAAGTCTCCGG
GTTAAATCATTCGGTCTCCGCGAAATCCTCGAAGCTGTGTCACTTCGGGATTCGCTCTCC
GACTAAGCCAGGTCTACAGTTAGACACTGAAGCGTACGTCCTTCCGGAGCTCTCAGGCAA
ACTGCCCTCCTATCCGATCCCTCGGAATTCTTTGAAGGACCTGCCCGCACTCCGCTGGGC
AGATCCTACCTTTTTTGAGAGCTCTCAAATTGATGTACTGATCGGGGCTGACATTCTACC
ATCCATAATGATGGATGGCACCCGACAAAATATTTGCGGCTCGCTCCTGGGCCAAGAAAC
TATTTTCGGGTGGGTGCTAACGGGGCCGATTTCCAAGGGTAAGCCGAAACGGGTCGCATC
CTTCACGACCCAGGTGCACCAAACAGGCGACCCTGATTCGCTCGACACGCTTCTCAGCAA
GTTCTGGGAGGTGGAGGATCTACCAGTAAAGATGGTAAAAGAGTCGGACTCCTATTGTGA
AAGGAACTTCCTCCAAACGACCACAAAAGACGCAAGCGGGAGGTACGTGGTGACGCTCCC
GTTCCGGGATCCCGAGAATACCGGATCCGATTTAGGATATTCAAGGTCCATTGCGCTAGC
TCAGTTTCTTAGAAACGAAAATCGTTTAAAAAGAGACTTTCCATTAAAAGAGCAATATGA
CAGCGTGATCCAGGAGTACCTGGATCTGGGGCATATGAAAGAAGTTCCGCCGACTCACAA
TTCTCCCTCGTATCATCTTCCTCATCACGCGGTAGTTAAGCCCGAAAGCACCACTACAAA
GCTTCGCGTTGTATTCAACGCTTCAAGTCCGTCGGCAAATGGGATCAGCTTAAATGATAT
TCTTCATGCTGGTCCAGTCCTACAATCCGATCTAACGATCCAGGTCCTGAAATGGCGTTA
TTTTCAATACGTCTTCAGTGCAGACATTACGAAAATGTATCGTCAGATCTGGGTCGATCC
AAAACACACCCCGTTTCAAAGAATTCTGTTCCGAAACAAGGAAGGAGATATCCGAGACTT
CGAATTAAAAACAGTTACCTTCGGGGTCAACTGCGCCCCCTTCCTCGCCATTCGAGTCTT
GCAACAGCTGGCAGAGGACCACCAAGTGCCATTTCCAAATGCCAGCCGCATCATCCAGCA
GCACATGTACGTCGACGACGTTCTGGCAGGGGCGAATTCCGTAAACGAAGCCCAAAGTTC
AATTCGAGAGTTGCAAGCAGCCCTAAGTGCCTCCGGGTTTCCGCTAAGAAAGTGGACCTC
AAACAACAAAAGCGTCCTTAAAGACGTCCCGGCCGAACACCTCCTTCATAGCGAGTTCCT
CGACATCAATGCCGAAAGCACGGCCAAGACGCTCGGTATACGGTGGAGGGCAAAGTCCGA
CGAATTCTATTTCGTTCCTCCAGACATAGTTGTGGAGGCCTCCTATACAAAGCGAGAAGT
TTTGTCCCAAATCGCTAGGTTGTTCGATCCTGCCGGGTGGCTCGCGCCGTTCATAATCCG
GTCAAAAATATTCATGCAGGAGATTTGGTTGCAAAACTTAGGCTGGGACGATAAGCTTCC
CACTGAAATGAGTCAGCGGTGGCAATCGTTTTTAGAGGAGTATTCCGACCTCAACCAGAT
CCGGGTTCCGAGATGGATCTGGTACCAGCCTGAGGTAGTCATAGAGCACCACGGTTTCTG
TGACGCGTCTCAGAGAGCCTATGGAGCGGCTATATACATCCGCGTCGAGATGGGGCAAAA
GATCCTGACTCGCCTGCTTACAGCCAAAACACGAGTAGCCCCAGTCAAAACCGTCTCCCT
TCCTCGGCTAGAGCTCTGTGGTGCCGTGCTGTTAACCGAAATGGTGACAGCAATCCTTCC
GCACATGCCCTCCGCCAGTTCAGATATCCGCTGCTGGACAGATTCCACAATCGTCTTAGC
CTGGCTACGAAAGCCTGCGTGCAACTGGACCACATTTGTGGCCAACAGAGTTGCCAAGAT
CACGCAGGCGACGCCAGTCGACTGTTGGGCGCACGTTCGCTCAGAACAAAACTCCGCCGA
TCTAGCCAGTCGAGGCGTATCCCTTCAGGAATTGGCAGAAAACCATCTCTGGTGGCATGG
ACCAGAGTGGCTGCAAGGGCCACGAGAGCTATGGCCAGCACAAAGCGACACTCTTCCAGT
GACAGAGCTAGAGCAGCGCGCGGTCAAAGTGCATTTTGTCAAGGGCCCGTCCATCGACTT
TCTCGAACGTTTCTCCAAATTGGACAAGGCCCTGCGAGTTCTGGTCTATGTTCAACGCTT
CTTTAAACGCTGCCGCAAAGGTTCGTTCTTGCCCAGTTCACGACCTACGAGTGAAGAGAT
CCGAGAGGCAGAACGAACTCTGACCTCCATTGCGCAGCGCAGAGCATATGGCCAAGAGCT
TCAGCATTTGACCGAGAAAAGGCCTCTTCCAGTGTCAAGTCCTTTGGTGACTTTGTTCCC
GTTCATTGACCAACACGGCCTTTTAAGAGCGTGCGGCCGTCTCACTGCATCCAAAACCCT
GCAATATGATGAACGTCATCCGATTCTTCTCCCCTATGACTGTAGACTGTCGCGCCTCAT
CGTCCAATTTACTCACCAGATTACTCTTCATGGCGGTAGTCAATTGATCGTACGCCTGAT
CCGAACCAAGTATTGGATTCCTAAAATCAAGAATCTGGTGAAGGCTGTGGTCAATCCGTG
TAAGATTTGCACGATTTACAAGAAGAGACTCCAAACACAGTTGATGGGCGACTTCCCGAC
AGATAGAGTCTCCTTCTCGAGGGCGTTCACCTACACGGGTATCGACTATGCCGGCCCTTT
CGAAATAAAAAATTATACAGGGAGAGCGTGTCTCATAACGAAGGGATATGTCTGTGTGTT
TGTGTGCTTTTCCACGAAGGCTATCCATTTGGAACCCACTTCCGATCTAACAACCGAGAA
ATTTCTAGCGGCCTTTGCTCGTTTCGTAGCGAGGCGCGGTTGTCCTCAGCGGGTCCATTC
GGATAATGGTAAAACCTTTGTGGGGGCGGCAGCTTTGATTTCCAGGGACTTTCTCCAAGC
CATCAAAGAGTCCGTGACTGATGCATATAGCCACCAGGGACTCGTATGGCGGTTCATCCC
ACCAGGGGCTCCACATATGGGGGGTTTGTGGGAAGCAGGGGTGAAAAGCTTCAAAACCCT
GTTCCTTAAATCGACGTCAGTCCGCAAATATACATTTGAGGAGCTGGCGACGCTTCTCGC
TAAGATTGAGGCTTGCCTCAACTCTAGACCCCTCTCCCCTATGTCCGAAGATCCCTCAGA
TTTGCTGGCCCTCACACCAGGCCATTTCCTTATTGGAGGGCCGTTGCTTTCCACGGCGGA
ACCCGAGATAAAGGGCGAAGCCAAGTCGATAATAAATCGATGGCAACACCTCAAGGCACA
ACATCAGCAGTTTAGTGCACGGTGGAAAGAGGAGTATCTTAAGGAACTCCATAAACGAAG
CAAATGGCAATTTCCGACCAGGAATCTCCAAGCCGACGATATGGTAGTTGTCAAAGAGGA
CAATCTACCACCGAACGAATGGCGGCTCGGCAGAATCGTTTCTGCCTTTCCAGGAGCCGA
CGAGCGCATTCGAGTCGTCGAGATCCGTACGTCTCGCGGCACCATAAAACGCCCTGTCCA
CAAAGTTATTCTGCTACCGATGGAGGACAAAGAGTCCTCCGTTCCTAGGGATTAGGGCAC
TTCCCCCATTCCGGGGCCAAAATAGTAGTCGGCTCATACTAAGCTTCTTCATTTCTTTTA
TTGGCAGACTTACTCACTTCCTCCAATAATGGCTCCTCGTCCTCGTGCCACCCAGTCGTT
GGAGAGCAGACGTACTCGAGGTATTAAATCCTACCGCTGCCGAGTCTGCTCTGGAATCCA
TCCTCTTCGAAAGTGCACGAGGTTCCACAAACTGAGCGTTGAAAAGCGCCTTCGGGCAGT
ACTTATTAATAAGTACTGCTCGAACTGCCTCGCCCATCAGCACTCAGGAGGAGACTGTCG
CAGCCAAGAGGGATGCAAGAAGTGTGGAGGAGACCACCACACCCTACTCCACATGCACGA
GGTCCTCCCCGCTCCGAACCCGGCAGCGCTACCAGCTCCGACGCGCAGAGAGCGCCATCC
CGCTGCACCTCGTCCGGTCCGGATTTCCCGCACTCCGCCACCAGCCCCAGTCGCCAACAA
TCGCCCGCGTCAGCAGCAGCAGAAGGCTGTCCCCATACTGCCTACAGCCATCGTCGTGCT
GGACACGGGCTCGAAGACCTTCGAGACCGGGGCCATGATCGACCCATGCATGCCGGTGAG
CAGCATCGACCGGTCGTTAGCGGCTGCGTTCCGGCTGCCCATCACTCGGCTGGGAGGCAA
CGAGATCTGCTCGGTGACACTCCGGTCCCGAACCAGCACCTTCCGACTCAACGTCGTCCT
GAAGATCGATCCCAGCCTAAGGATCCGGACACCCATCCGAGCTCTGAGCGACGCCGCCAG
GGCCAAGTTTGACGGTGTTCGTCTCGCGGACGAGCGCTTCCACCGGCCGGCCTCCATCTC
CCTCGTGTTGGGATCAGATGTATATGCCAATTTGATCCAACCGGGGTTCCTAAAAATTGA
GGATGGGTTGCCCGTCGCGCAGAACACGGTGTTCGGATGGACCGTTTCTGGAACGTGCGC
GAAATGAAGAGGACGATCCTGATATCTAGCCGGCCAGGGATACCTTTGCCTACGCAAGGG
GGGGGAGAATGTTCACGCCAGAAGGGCGCAAACAGTTGAGCGGCAGTGTAAGCGGCCAAT
GCTTGTACTCGAAGCTCCTCCACGGCTCGCAAGCACCGCTGCTCGCGCTCTCCTTCTCTT
CTCTCGCTCTCCCCCCTTCCCGCAAGGTATTCACCACTCCGCGGTCCCGCGGTATTTCTA
CTGTTAGTGTTAAGGGAGTTGTAATTTACCAGTGCGTGAATAAAGAACGAAAGGTTGAAG
TCCACCCCGCGCGTTTTTAATTTCGGGGAAAATTTCAGCAGCCGCCGCAGCAACCACAAC
CAAAGGAATCTTTCCGCCCACTCCATTTCA
>44_NC-57_1
TGTACGGATTATGAGCGGAGTCACCCGGTGCTTCAGCTGTCTTAACAGCGGATTAACATT
TTATATATCGATGCTAATTGAACTGAACTGTATTCTTTCTTTCTCTCTTGTAATTTTGCG
GTCATAGCGATCAGACGTGATTTTTGTATATGAAGAAATAAATGAAGTTAAATAGTGTAT
ATATGATTCTTATTTGCGAACCCCATTACAATGATGTCAAAGCAGTGAGGCATCACAACT
ATTCATTGGTGGCCCATGAGGGGAACCTTGCTCATAAGAATCATAATTAATAATTGCTAA
AAGCTGTTTGGCAATTTTATCTTCGTGGTCGGCTTCATCCAGATAAATCACCGTGCCTAC
GTTTTCTATCGCGCTCGCTCTCATCACGACAGAGCAGTATACGCAAACGTTCGCGCTCGC
TCTCATCACGACAGAGCTAAGTCCCGTTGCCCTTCGATTCCGTTAGATTTGCCGGAATCT
CTGCCAACTCAAAAAACAAGACGTCAAAGAAGAACACCGATAACATACGAGCATTTGTGC
ATATTACATACAGTGGAGCAACGTCAGTATAAACAATGTCGAAATTTGATCAACTGGTGC
GAGTTCAAACTGACCGCATTGAGTCTTTGAAGCGCTTGTTCAGTAATGTGAAAAAAGACT
CGAGTGCGCGGAAAACGGAAATATATTTCGAAAAACGTTTGAATCAAATCGACGAGTTTA
ACAAAGAATTTCATCAGGCGCATCACACACTTATATGCATGGCAGACTACGAAGAAAGTG
TGTATAAGCAACAAAATACAATCAGCCAATTCGAAGACCTGGGCATGGAAGTTTACTGTT
TCGTGGCCGAAGAAAAGAAACGAATTTATCCAGGCACAGTGACGCACAACGAATCAGCTA
ACTCTACAATAACAACACATGTAGAGGAAGTACGGATACCACTGCCAAAATTACCAGTTC
CGAAATTCTCTGGCAACTGCGCGGACTGGCCAAGTTTTCATGATGCATTTTTACGCTTAA
TTCACAATAATGAGCGTCTGGATAAGATTCAAAGGTTCCATTTTTTAAAGGAAGCATTAC
CAGTAGGCCTGGACAACGACATTCGCCAAATCGCTTTAACTGAAGCAAACTATGAAGTCG
CTTGGACCACACTTCTACAACGATATAACAACCCACGAATTGTGTTCGCCAGCCACATGA
ACATGCTCTACAACTTACCGAATCTTTCGAAAGAAAAATCTGCTGACATACGGTCTATGG
TTAGTACAGTCAACGTCTGCATTGCCGCTTGCAATACCGTCAAGGCGCCACTACAGGGAG
GAGATTTTTGGTTGACTCATTATCTAACAACCAAACTACCCAAAGACACTCACACAGCTT
GGGAGCATCATCTGGGCAGCAAGATTGACGTTCCTTCATACAAAGATCTGCAACAGTTCC
TCAATGATCGACTTGTTACGTTAGACGCTATTGAAAGCCGTAACGCGTGCAGCGGCATGA
AACAGTCAAATGAAACTTCAGACGGTACTAAACGCGTGCGTGTGCACAGCGCCCACACCA
GGTCGGGTGCTTCCGCGTCCGCTTGCTATCATTGTGGCAACTTACACATACTTCGAAGAT
GTCCGCAATTTCTTTCAATGGATTGCTACCAACGGAAGGAAGTGGCCAGCAAGGCAAAAT
TGTGTCTCAATTGCCTGGGAAAATCGCACACACAAGCAAGCTGCCCCAGCAACAAGAATT
GTCTTCATTGTGGTCAACGTCATCACACGATGTTACATTTTCCAGCAACACAGCCAACGC
TGATACCCTCCTCGACATCATGCCAAAGTTCAGCAGCCAGTTCAGATGCCAAGCCGACTC
TACAGTGCATGTCAACTACAACTTCATCTATGACTCATCGAAAGGTACTACTAGCAACAG
CTCGGGTTGTACTCAGTAACACACAGACAGGATGCCAGGCCACGGTAAACGCGCTTCTTG
ACCAAGGATCGGAAGCAACTATCATTTCGGAGCATGCTGTACAGTCTCTCCAGCTCTCCC
GAAGCACAACTCGCACTTCAATCACCGGAGTCGGTCAAGATTCAGGACGACGCTGCAAAT
TCATCGTAAGTTGTTCGGTGCAAACAGCAACTAACCCAAATTTCTCGTTAAAGGTCGACG
ATGCTTATGTTTTGAACACGTTGACATCACACATGCCAAGTCAAAGTTTTCCAGCAGGAA
ACTGGAGTCATATCCATGGTCTCACGCTCGCAGACCCCTATTATTATAGATCCAAGCGAA
TCGATATCATTTTTGGAGCCGACCTTATGGCACAACTCTTGTTGCCTGGAACTAAGATTG
GCTTGCCAAACGAACCCATAGCGCAGAATACTCAACTCGGATGGGTTCTGTTAGGCAATG
TTGGCAACACGCATATTACACGCCACATTCGATGTAATCATGCCATAATAAACTCCGAAG
AGCTGCTTAAGGTATTTTGCGAGGTAGAATCAGTTCCAGAACGCCCAAAGCTCTCCAAAG
AAGATCAATGGTGCGAGTCTTTCTTTAAGCAGACCCATCAACGTCAACCAGACGGCAGTT
ATCAAGTCCGTTTGCCATTCAAGAGGAACTTTGACCCCAGTATGACGCTCGGAAAATCTC
ATCAGATCGCCCTGAACAGATATCTTCAACTCGAAAGGCGCCTTCAAAGGGACCCAGACA
AATGGATCAGATACTGCAAAGGAATTGAAGAATATTTTCAACTAGGTCAAATCACGTTGG
CAGAGACGAGCGAAAACTCAACCATAACCACGGATTCCTACGGTCGGCATGTTGCATCAT
GCGTGCTACCACATCATGCAGTTTTCAAAGAAGAAAGCCTCACCACAAAACAACGTATCG
TTTTTGACGCATCGGCCCGGACCTCAAATGGCAGATCGTTAAACGATGTACTATGTGTAG
GTCCCACGCTGCAAAATGATCTGCCAGCCGTTCTCTTGAATTGGAGACAATATCAGTTTG
TTTTCACTGCCGATATACAACGAATGTATCGCTGTATCAATGTCCACCCTGATGACACGC
AGTACCAGAGGATTTTATGGCGGGCGGCGGATGGAGTCATCAAACAGCATTGCTTAACTA
CCGTCACGTTTGGAACAGCGTCTGCACCTTATACAGCTATAAGAGTCATCCATCAAATAG
CTGAAGACACACAGACAAAATATCCTATGGCATCCAACGTTCTCAAAAATGAGATATATG
TCGACGACATTCTCTCAGGCGATCATTCACAAGAGGCAGCAATACGGAAAAGTTTGCAAA
CTATGCTAGCTTTAAAATCCTCTGGCATGGAGCTACGAAAATGGGCTAGTAATGACCAGG
ATCTGATGGCAACGATACCTCTCGAGCATCGATGCAAGCAGACATCCCTCAGTTGGGACA
ATGCGGACACCATCAAAACACTGGGTATGTACTGGTTGCCCAAGCAAGATTGCTTCACTT
ATAAATTACTAGCAAATACTCCAGCCGGTATAACAAAACGAGAAATCCTATCGACCATAG
CACGTTTATTTGATCCTCTTGGATTAATCGCTCCAGTTGTAATTTCAGCAAAGATTATAT
TGAAAGAAATCACACTAGCGAAGCAATATCGCGAGGACGGATCGAGTACATCACTGGATT
GGGATGAGCCAGTTCCCAACACCATTGCCGTCAAATGGCAACAATTTCGACAGCAACTAA
TGAAGGTTAAGACGATCAAAATACCACGCAGCGTCAAATTTACGCCACTATTTAGTAGTG
AGATACAACTGCACACCTTTTGCGATGGATCCTCCAGTGCTTACGCAGCAGCAGTGTATG
CACGCACCCAACAGTCTGATGGGACTTTCTATACAACGCTCATCGTCGCAAAATCAAAAA
TTTCGCCAACCAAGCCGTTAACAATACCGCGCACTGAGCTATGCGGTGCAGTATTAGCTA
CCAAACTCACCAAATGGGTGCTGGAGAATAACCGATGGACCAATGCACATATATCTACCT
TTTACTGGACCGATGCTACCATTGTTCTGCACTGGATTAAAGGAGACATTACTAGGTGGA
AAACGTTTGTAGCCAACCGAGTGTCTTACATTCTCGACCACACCTCAGCGGCTCAGTGGC
ACCACATAGACACATCGGAAAACCCAGCAGATTGCGCAACCAGAGGCTTACCACCGAGCC
AAATACCTGATATTTGGTGGCATGGCCCATCCTGGCTATGCAAACCACACAATATTTGGC
CAAACACGCAATCACAATTGCTCAATCCAGAAGAACGGGATCTGGAGGCCAAATCCATAA
AAATTAGAGCCTTCACTACCTTGTCAGACACAAAGGATTCTATTATTGACCGATTCTCGT
CGTATACAAAACTGCTACGTGTCACGGCATACATGTTACGATTCTGCCACAATGCTCATG
CTCGAGCACAACGAAGTCACGGATCACTCTCTCCTGACGAGCTGGATGAGGCCCTATGCT
GCATAGCTCGCCTTGCACAATCCGATACATTTCACGCCGACATCCAAGCGCTTAAAAGGA
ACAAGCCGTTACCACCCCGTAGCACACTTTCAAATCTTACACCGTTTCTTGACAACAATA
TCTTGAGGATTCGTGGCCGTCTCAAGCATTCAAATCTCTCTTTTTCTCGAAAACATCCAA
TTATATTACCTCATTGTCACCTATTTACAGATTTGGTAATTCAACACTCTCATCAGCTCA
CTCTACATGGCGGCGCTCAATTAACACTGGCTCACATACGCTACAAATTCTGGATTCCCA
GAGGCAGACAAGCAGTCAGGCGAATCATCCGGAAATGCGTCACATGTTTTAAGGTAGCTC
CAGTCGTAGCGAAGCAACTGATGGGTGACTTGCCATTACATCGAGTCAACCCCCCAACTC
GTCCGTTCATTACAACAGGAGTTGACTACACTGGTGCGATTGAACTTCAAGCCGCGCGTG
TACGAGGATCAACCACCTACAAAGGCTATGTAGCCATTTTTATATGCTTAGCAACCAAGG
CGGTCCACTTGGAAGCCGTCACTGGACTTTCAACAGAGCACTTCCTGCAAGCATTTACGC
GATTCACCGGACGTCGAGGACAAGTTCAACATATGTATAGTGATAACGGCACAAATTTTG
TTGGCGCGAGTACATCGCTTAACCAGCCCATCACTTGCAAGGCAGCCCTAAACGAATCGA
CATGTCAACATGGGACAAGGTGGCATTTCACACCTCCATATTCTCCCAATTTTGGTGGCA
TCTGGGAGGCAAACGTGAAAGCAATGAAGCATCATCTTAAACGGATCGTCGGCAGCCACA
AGCAGACGTATGAGGAGCTTACTACAGTTTTGATCAGGATTGAAGCATGTTTGAACTCAC
GTCCACTTTGCCCGCTAACCGCCGACCCTGACGATTTAGAAGTACTAACTCCAGCACATT
TCTTAATTGGTGACGCACTACTGGCACCGCCACAAGGTCGGCCGAATAATAAGCCTTTGC
GTGAACTATTTCTCGCACAACAACACATGACGCGACAATTCTGGTCTCAATGGTCTCGTG
ATTGGTTATCACACTTGCAAACTCGGCCAAAGTGGTGCCAAATCAAAGATAATCTTAGCA
TCAACGACTTAGTCATTATAAAGGATGATAATCTACCACCAGCTAAATGGACTATAGGCC
GAGTCGTCGAACTGCACCCTGGATCGGACTCGCTAGTCAGAGTAGTTACATTAAAGACGA
AATCTGGCATTCAAAAGAGGTCAATCACAAAGCTTTGTCCACTTCCGATTTCAACATAAT
TATGATCAACACACGGATCAAGAATCACAAGGAGCCTTCATGCTGGACGACGCATTGGCG
GGCGGCATGTACGGATTATGAGCGGAGTCACCCGGTGCTTCAGCTGTCTTAACAGCGGAT
TAACATTTTATATATCGATGCTAATTGAACTGAACTGTATTCTTTCTTTCTCCATTGTAA
TTTTGCGGTCATAGCGATCAGACGTGATTTTTGTATATGAAGAAATAAATGAAGTTAAAT
AGTGTATATATGATTCTTATTTGCGAACCCCATTACAATGATGTCAAAGCAGTGAGGCAT
CACAACTATTCA
>45_NC-3_1
TGTTCACACATGAACACGAATATATTTAAAGACTTACAATTTTGGGCTCCGTTCATATCT
TATGTAAATGAATCGAGAGCGATAAATTATATTTAGGATTTTGTTATCTAAGGCGACATG
GGTGCATTGCTCAAAAACATGTAATTTAAGTGCACACTACATGAGTCAGTCACTTGAGAT
CGTTCCCCGCCTCCTAAAATAGTCCCTTAGTGGGAGACCACAGATAAGGTCCTCGCCGCT
CAAGATAGGCAGATGTGCCCGAGCGTGGGACCTCGATAAGGCGGGGACTATTTACTTAGG
CCTCTGCGTAGGCCATTTACTTTAAGATGCGATTCTCATGTCACCTATTTAAACCGAAGA
TATTTCCAAATAAAATCAGTTTCTTACAAAAACTCAACGAGTAAAGTCTTCTTATTTGGG
ATTTTACATTTGGTCAATCGAGCCTTTAATCGACTCTGCAGTTTCCCCCTACCAAAGGTA
AGGAACTCAGAGAAAGGCCAGCTCCTTTAAGCATCTTACAGCTAAAGGTAGCAAAAATAA
GTGACTCTTGTTTCCCCCTACCAAAGGTAAGGAACAGAGTATAAATATAAAAAGCAAAAG
ATACAAAAGAATCTTTTATGTTTTAAAACAAGCACCTTATAGTCTATAGCTAAAGGTTGC
TTTGTGTACCATTATAAATTGTGGTAAGGCGTGCTTGAGGCCATACATCAGCAATTGTGA
AATTAAAAAGTGCATAACAAAAGTGCCTTATAAATGCTCTAATAGCATTAAATCAGCTCA
TAAATAGAGTGCAGTGTATATGCCATAAGAGCATAAATTAAATAAAAAGTGCCTGAAAAC
AGTGCCTTATAAATGCTCTAATAGCATTAAATCAGCTCATAAATAGAGTGCAGTGTATAT
GCCAAAAGAGCATAAATGCCGAAATAAATGGCTAAAAAACAAAAAATCTGACTGGACTAC
AAAAATAATAAAACGTGCCAAAAAAAAAAAAAAAAAAAAAAAAATCATCTTTAAACATCG
ACGGAGCCTTAAAGAAGAGAAGGAAGTCAAATTCAAAGGAGCCTCTACCAGCAGCAGAAG
CAGCAACAACAGCAGCAGCAGAAGCAGCAACAGCAGTAGCAACAGCAGCAACAACAGCAG
CAACAGCAGCAGCAACAACAACGACATCAGCTAAGTCAAAACAAGAATTTTCTGTTTATC
CAAACACACATATATATATAAATACATATAAAATACATATACACGTACTATATATATTAA
GAAATTACAAAAAATTTTCAAAATGATGTCAGAAAAGACTATTCAATTCCTTAAGAAGCA
GTCCGAAATTATTTTGGAAATTAGAAAGTTGGAAGTAAAACCAACATTAACAGATGTAGA
AATTCTAAAATTAAATGAGCTTCAAAAATGTTTCATTGCTAATCATAGCAATTTGTTAAA
GATCGGCGTTGTCGATCATGAATATTTTAACGCGAAGCAGTATGATTTAATAATGATGGT
GTTAGAAAAAATTAAAAATAAAAATGAAAAAATTAAGGGCGAGTCGGTAGAAAACACTTT
CCCTAAATCAAACACTGTCCCTAAATCAAACCCTCCCCCTACATTAAACCTTGAAATGCG
TGGTCACCCTGAAAAAGAGGGTATAGCACAAAACAACGCTTTAAAAGTAGAGCAGGCATT
TCGTAATAATGTTGGCCAATTTCGAGTATATCTAGAAGATACGTCTAAACTAATAGACAG
TAGTCCAGATTTCCTTAAAATAAGGAAAAATAAAATTGAATTTTTATGGCATAAAATAGA
TAACCTGATTGAACAGGTGAATAGTCATTTTGAGAGTTCGCTATTCGAAGAAGAAATTAG
CGAACTTGAATTTGACAAACAAAATATTCTTACAGCCATTAATAGTCGACTCAGTGGCAC
AATAAATAAAGCTGAAATGTCGACGGTTGTTAAGGCGGAGGAGTTACCAACCCTGCCTAA
AATACAGATTCCCACCTTCTTTGGTGATTCCAAAGAATGGGATCTTTTTAATGAACTCTT
TACAGAGCTCATACATGTGAGAGAGGATCTCAGTCCTTCTCTCAAATTTAATTATCTAAA
GTCAGCATTAAAAGGAGAAGCCAGAAATGTGGTTACTCATTTACTGCTCGGCTCTGGAGA
AAATTATGAAGCCACTTGGGAGTTTTTGACCAAGCGATATGAGAATAAAAGAAACATATT
CTCAGATCATATGAATAGGCTTATGGATATGCCAAATTTAAATTTAGAATCCAATAAGCA
AATAAAGACATTTATTGACACGATTAACGAGTCAATTTATATTATAAAATTAAAGGCACA
ATTACCAGAAGATGTGGATGCAATTTTCGCTCACATAATTCTTCGGAAATTCAATAAAGA
ATCACTCAATTTATATGAAAGCCATGTTAAAAAGACAAAAGAAATACAGGCACTTTCTGA
TGTCATGGACTTTTTAGAGCAAAGGCTCAATTCTATATCATCATTCTCACAGGAAGTAAA
ACCTGTAAAGAAAATGATTAATAATAACAAGAATAAAAATTATAGTGACAATTGTGCATA
TTGCAAACTACCAGGGCATTATTTAATTCAATGCCATAAATTTAAAATAATGAATCCAGC
AGAACGGTCTGACTGGGTAAGAAAAAATGGGATTTGCCTAAGATGTCTGAGGCATCCGTT
TGGTAAAAAATGTATAAGCGAGCAGCTTTGTTCGACTTGTCGTAAACCTCACCACACGTT
ACTTCACTTTGCAGGTCATAATCCAGAAAAAGTGAATACGTGTAGAACAACAGGTCAAGC
CTTGTTGGCCACGGCCTTGATTCAAGTAAAGTCGAGGTATGGAGGCTTTGAACAATTAAG
AGCATTGATTGATAGTGGCTCTCAAAGCACAATTATTTCAGAAGAGTCTGCACAGATTCT
AAAATTGAAAAAATTTCGGTCTCATACTGAAATAAGTGGAGTATCTTCCACAGGAACGTG
CATCTCCAAGCACAAAGCGGTTATTTCGATAAGAAATTCTCCGAAAAATTTAGAAATTGA
AGCAATTATTCTCCCAAAACTTATGAAGGCACTTCCAGTCAACACGATTAATGTTGATCA
GAAAAAATGGAAGAACTTTAAATTAGCCGACCCCGATTTTAATAAACCGGGTCGCATTGA
TTTAATCATTGGAGCAGACGTATATACTCACATTCTGCAAAATGGAGTTATAAAAATAGA
CGGTCTCCTTGGGCAAAAAACTGATTTCGGGTGGATAGTTTCTGGATGTAAAAAATCCAA
AGGAAAAGAAACCATTGTAGCCACAACAATAGAAATAAAAGAGTTAGATCGCTACTGGGA
AGTGGAAGAAGAAGAAAAAGATGATATCGAGTCTGAAATCTGTGAAAATAAATTTATCAA
AACGACAAAAAAAGATTCAGATGGGCGATACATTGTGTCAATTCCATTCAAGGAGGATGT
CACCTTAGGAGATTCAAAGAAACAAGCGATAGCTCGTTACATGAATCTGGAGAAAAAACT
AAAAAGAAATGAAAAACTTAAGGTTGACTACACTAAATTCATGAATGAATACATGGATTT
AGGACACATGATTGAAGTGAGTGATGAAGGCAAATATTTTTTACCGCACCAGGCAGTGAT
TAGAGATTCAAGCCTTACGACCAAATTGAGAGTAGTTTTTGATGCTTCAGCAAAAACTAC
GAATAACAAAAGTTTGAACGACATAATGTGGGTTGGGCCACGAGTTCAAAAAGATATTTT
TGACATTATTATTAAATGGAGAAAATGGGAATTTGTTGTTTCGGCAGACATTGAAAAGAT
GTACCGACAAATTAAAATAGATAATAATGATCAAAAATATCAATATATTTTATGGAGAAA
TTCTCCAAAAGAAAAAATTAAAACATATAAATTAACCACAGTCACTTACGGAACTGCATC
TGCACCATATTTGGCTACCAGGGTTCTGGTAGATATTGCAGATAAATGTAAAAACCAAGT
TATTAGTGCAATAATTAGGAATGATTTCTATATGGATGACCTAATGACTGGAGCTGATTC
GGTAGAAGAAGCTAATAAATTAATAACATTAATTCCCCATGAATTGCAGAAAGTTGGATT
CAACTTAAGGAAATGGATTTCCAACAATTCCAAAATATTAACCACTGTGGAGGACACAGG
GGACAATAAGGTTCTCAATATTATCGAAAATGAATGTGTTAAAACTTTAGGACTAAAATG
GGAACCTCAAAAGGATTTATTTAAGTTCAGCGTAAATTGTAATGATGAATCAAAAAATAT
AAATAAGCGCGTTGTGTTATCAACGCTAGCAAAAATATTTGATCCGTTAGGATGGTTGGC
ACCAGTCACGGTTTCAGGAAAACTTTTTATTCAAAAACTTTGGATAAATAAAAGTGAATG
GGATCAGGAATTATCCATAGAAGATAAAAATTATTGGGAAAAATATAAAGAAAATTTATT
ATTGTTAGAGAATATTCGAATCCCAAGGTGGATTAATTCAAACAGTTCTTCAGTCATTCA
GATTCACGGATTTGCGGACGCCTCCGAAAAAGCATATGCTGCAGTAGTCTATGCTAAAGT
AGGACCTCATGTTAATATAATAGCTAGCAAAAGTAGAGTCAACCCTATAAAAAATAGGAA
GACAATTCCCAAACTCGAGCTGTGTGCAGCTCACCTGCTTAGTGAATTAATCCAAAGACT
AAAAGGATCAATTGACAATATAATGGAGATCTATGCTTGGAGTGATTCCACGATTACCTT
AGCATGGATTAACAGTGGTCAAAGTAAGATCAAATTTATAAAAAGAAGAACGGATGACAT
TCGGAAATTAAAAAATACTGAATGGAATCATGTTAAGTCAGAGGATAATCCAGCAGATTT
AGCATCCAGGGGAGTGGATTCTAACCAGTTGATCAACTGTGATTTTTGGTGGAAAGGTCC
GAAATGGCTAGCAGACCCAAAAGAACTTTGGCCTCGGCAGCAGTCTGTAGAAGAACCTGT
CTTAATAAATACGGTATTAAATGACAAAATAGATGATCCTATTTACGAATTAATAGAAAG
GTATTCCAGTATAGAAAAACTTATACGTATAATAGCATACATAAATAGATTCGTGCAGAT
GAAAACAAGAAATAAAGCCTATTCATCAATTATTTCAGTAAAGGAGATAAGAATAGCGGA
AACAGTTGTTATTAAGAAACAACAAGAATACCAGTTTAGGCAAGAGATAAAGTGCCTTAA
AATCAAAAAGGAAATCAAGACAAATAATAAAATATTGTCATTGAATCCATTTTTGGACAA
GGATGGGGTTCTAAGAGTTGGAGGAAGATTGCAAAATTCCAATGCAGAATTTAATGTTAA
ACATCCAATCATTTTAGAAAAATGCCACCTAACAAGCTTATTAATAAAAAATGCTCATAA
GGAAACATTGCATGGAGGGATAAACCTAATGCGAAACTATATCCAAAGAAAGTATTGGAT
TTTCGGGTTGAAAAATTCGTTGAAAAAGTATTTAAGAGAATGTGTAACGTGTGCAAGGTA
TAAACAAAATACAGCTCAGCAAATAATGGGTAACTTGCCAAAATATAGAGTGACGATGAC
ATTCCCGTTTCTTAATACTGGAATAGATTACGCAGGTCCTTATTATGTTAAATGTTCAAA
AAATCGTGGCCAAAAAACATTTAAAGGATACGTTGCTGTATTCGTTTGCATGGCCACCAA
AGCCATACACTTAGAAATGGTAAGCGATCTAACTTCAGACGCATTTTTAGCAGCACTCAG
AAGATTTATTGCTAGACGGGGAAAATGTTCCAATATCTATTCAGACAACGGAACAAATTT
TGTAGGAGCTGCAAGAAAATTAGATCAAGAGTTATTTAATGCAATACAAGAAAATATAAC
GATTGCAGCGCAGCTTGAAAAGGACAGGATTGATTGGCATTTTATTCCCCCGGCAGGACC
TCACTTCGGAGGTATTTGGGAAGCTGGAGTTAAGTCAATGAAATACCATTTAAAGCGTAT
AATCGGCGACACTATTTTGACTTACGAAGAAATGTCAACTCTTTTATGTCAAATAGAAGC
ATGCTTAAATTCAAGGCCATTATACACTATAGTTAGTGAGAAGGACCAACAAGAAGTTTT
AACACCAGGTCATTTTTTAATTGGAAGACCACCTTTAGAAATAGTCGAACCAATGGAAGA
TGAAAAAATCGGAAATTTGGATAGGTGGAGACTTATCCAAAAAATGAAGAAAGATTTCTG
GGTTAAGTGGAAAAGTGAATATTTGCATACGCTCCAGCAAAGGAATAAATGGAAAAAGGA
AATTCCTAATATAGAAGAAGGGGAAATAGTTTTATTAAAGGATGAGAATTGTCATCCTGC
AAGATGGCCTTTAGGAAAGGTGGAAAAGGTGCATAAGGGGAATGATGATAAGGTCCGAGT
GGCTAAAGTAAAGATGCAGGAAGGATATATCACTAGACCCATTACTAAAATTTGTCCCTT
GGAAGGAATAAAGTCTGTTGACAAAAATGAGGCTGACCAAGAGCCAAAAAGACGAACTAG
AGCGACATCGGGAATGTCCAAGATCGGAATCATTATGGCAATGTTGTTGTTTGTGTTAAG
TTGTCAAGTTTCTAGCGCATTACCTAAAGATATAGCACCAAGATATTCTATAGACAAAAT
AAATAAAACCTCAGCAATATATCTAGACCCGCTAGGAGATGTTGAGATTGTGAGTACTTC
TTGGAATTTGGTTATCTATTATAAAATGGATCCATATTTTAAAATGTTAACAAAGGGTAA
TGCGCTTATACAAAGTATGAGGAAAGTTTGCGAAAGACTTCATAGCTTTGAAGAGCAATG
TAGTCTAGTCTTAGATAATATGCAAAGTCAGTTATCGGAACTTGAAGAAAACAATAAATT
GTTTATGATACAGTCTAGATCTAGAAGCAAGCGTGCTCCTTTCGAATTTATGGGTTCCTT
GTATCATATTTTATTTGGTATAATGGATGAAGATGATAGAGAGCAATTAGAAGAAAATAT
GAAGAATTTGTTAGATAACCAGAACAACCTTGATAAACTAATTCAAAAACAAACATCTGT
GGTTGATTCAACTTCTAATCTATTAAAGAGAACAACAGAAGATGTTAACTCCAATTTTAG
AAGTATGCAAATAAGAATTGAGAACATGACAGAAGTTCTTAAAGAAAATTATTATGTTTA
TAAGGAATCAATAAAATTCTTTATGATTACGAAACAGCTACACTCATTGATTGAAGAAGG
CGAAAAAATTCAAGCAGGCATTATAAGCCTGTTGATTGATATTAATCACGGTAGGCTAAA
TACAAATATTCTCAGGCCAAATCAGCTTAAAAAAGAAATTGCCAAAATTCAGCAGAGTCT
TTCGGAGAACCTAGTAATTCCAGGAAAACGGTCAGGTACGGAACTTAAGGAGGTGTATAC
ACTGTTAACAGCCAGGGGTTTATTCATCGACGATAAATTGATCATTAGTGCAAAAGTGCC
TCTGTTTAGCAGGCATCCATCCAAATTGTTCAGGCTTATTCCGGTGCCAATTCGAAATGA
AGATCGGATAATAATGGTGCATACAACGTCCGAATATTTAATTTATAATTTTGAGATAGA
TTCCTATCACATAATGACGGAAGCCACATTAAATCAATGTCAGAAATGGCAACTAAATAA
GAGAATATGCAAAGGAAGTTGGCCCTGGAATTCAGCGAATGATAATGCATGTGAGATTCA
GCCTCTAAAGCCAGATAAAGCGGCGAACTGCATCTATAAAACAGTAGTCGACTCTAAAAG
TTACTGGGTAGAGTTAGAAAAGAAAAGTAGTTGGTTGTTTAAGGTTCCTGCGAATTCAAA
AGTCCGTCTGCAATGTACTGGCTCTCAAATTGAATTGTTTGATTTGCCTCAGCAAGGAGT
TTTAAGCATTGCGCCATATTGTACGGCAAGAACCGACGATAAAATTCTAGTTGCCCACCA
TAACATTCAGTCCGAAAGTGAAGAATTATTATCAACACCTTATATAGGAGAAGTTAGTGA
AGCGCCGAAGATTATTTGGGATCCGCTGAAACTATCAATATTAAATCATACTGAGGAATT
TGAAACGATTGAATAATGAAATTAAATTTATGAAAGAGAACCATCAAAAATTGAAAGATT
TACATTTCCATCATATTTCCGGACATGCTGGATTAATTATTGCTTTAATACTAATGATAG
TATTAATAATATATTTCATACGGAAATGTGCTGTGCAACAAAGAATGCAAGCAATAACCT
TTGCAGGTCCGTTGCCAGTACTATAAATATCAATAGTAAATAAACAATAAAATAATATAA
CAAATAAAAATATACAGTCCACTATATCGTTGTTTAATAGAAAATGTACTTCTACATAGA
AAAAGCAAAATGTTTAAAATAAGTTAATTGAGTACAAATTGTTGAATTAAAAATAATATA
AACCATAATTGTAATCCAATAAAATTAAAAGCCAGAAAAACTAGGCCCATTGAAATCTTA
GTTGCAAAATAAATGAACATATATCAAATAAATACAGTCCACTACTGTTATAAATGCAAC
TAATATACTAATGTACATCTCAGCTTGCTGGCCCTTTGGCAGAATGTTCACACATGAACA
CGAATATATTTAAAGACTTACAATTTTGGGCTCCGTTCATATCTTATGTAAATGAATCGA
GAGCGATAAATTATATTTAGGATTTTGTTATCTAAGGCGACATGGGTGCATTGCTCAAAA
ACATGTAATTTAAGTGCACACTACATGAGTCAGTCACTTGAGATCGTTCCCCGCCTCCTA
AAATAGTCCCTTAGTGGGAGACCACAGATAAGGTCCTCGCCGCTCAAGATAGGCAGATGT
GCCCGAGCGTGGGACCTCGATAAGGCGGGGACTATTTACTTAGGCCTCTGCGTAGGCCAT
TTACTTTAAGATGCGATTCTCATGTCACCTATTTAAACCGAAGATATTTCCAAATAAAAT
CAGTTTCTTACAAAAACTCAACGAGTAAAGTCTTCTTATTTGGGATTTTACA
>46_NC-18_1
TGTTTGGGAACGAGACACCCTGTATACGCGAACAAGTCACCCTTTATCTTTATTTACATT
CTTATTTGTCTGCAGCTTCAGCGGAGCTTATCAGCGGAATCAATGTAAGCATCGCACCGC
TGTAATTGTCCGCGAGCTTGCCCAGTACTTTTCCAAACTTCTAACTCCCTTCTAACTGTA
ACTTGTTTACGTCTTATGCTAGACTAATCGTATGGCGTGATTACAGCCAAAGCTGAAGTC
AGTCACAATTTTGATCTGCGAGAAAACGTACGCATCGGTGTCGAAATAATTAATATTAAG
TGTCTGAACTTAACCAATAAATGAAAATTAACAGTAACACTGGCGGTTTTATTTATAAAC
ATAAAAATTGGTCCTTCGAGCCGGATAACCGGAAGTGCGTTTCGTTCGGGCATTTGATTT
TGATTATTGGCCTTTTGGCAAACGATAATCTATAGATTCCTACATCGTGTAGAATCGTTC
CCTTCTTTCGACCACCATGCGGAGTGTGATTCAACAACGGGGCTTCTGCAAAAGCCAAAT
TACTCGTGCGCATAATAATGCCTTAAAATTTGTTGATGACATTCACTCAGTGCAAACAAT
AGTTGTCCGCCTGGCGCAACTACAGGAAAATTATTTGCGGTTCGTACGGCTCTCGGAAGA
GCTGTATGCATTTCAATCGGAAGCCGATTGGGAGAACCCTGACGAGGATTTTGACGCATA
TGAGGACAAACATTATGCTACACACGCTATTCTCAGCAATACTTTGGAGGAGTTGAGACG
GGATGTCACCTCAAACAGTATTGATGCCACAGTTCAAGCCGCAGGCACACCCCAGAGAAG
TCATGTCGATTTTCAGTTCGAGAGAATTAAACTTCCGACTTTTTCTGGAAATTATGAGGA
CTGGAAACATTTTTCGGACATGTTTATTGGATCGATTGCTTCCAATTCGAGCCTGACGGA
TTGCCAACGATTTCATTATTTAAAATCGTACCTTGCCGGAGACGCGCTTGCATTAGTTAA
ACATATTCCAGTTACTAATGACAACTATCGGGAAGCATGGGAGCGGCTGGAACAGCGATA
TAACAAACAATCGCTAATTATTCGATCGTTCTTAAACAGTTTCATGAGCCTTCCGAGTGC
TATAAATTCAAATATCGGCACAGTGCGGAAAATTGCCGATGGTGCAGACGAAGTTATTCG
TGGTCTACGAGCTCTTAATTGCGAAGAGAGGGATCCCTGGCTAATTTTCATTCTACTTTC
AAAATTAGATAGCGATACCCGCCAAGCCTGGGCTCAGTGCGCAGAATCCGAGGAAAAAGG
TGTGACCATCAACCGATTCTTGAAATTTCTCACATCACGCTGCGATACGTTGGAGGCTTT
TGAATTAACTCGATCAACCCAAGCTCGACGCGCAGCTACCACGCACCACGCAGACACGCA
TCCAAGACGGGAAGAGCCGAAGTGCACATCGTGCCAGCAGAATCACCAACTGTTTAAGTG
TCCTCAATTCATCGCACTCGACATTGCATCTCGCCGAGACTTCCTCAAATCAAGAAAGCT
CTGTTTCAATTGCCTCAGCCCGGCTCATATGGTGGGCAACTGTACATCGAGGCATACTTG
TCGGATCTGCCGCCGCAAGCATCATACTTTGGTTCATGGCTCGTCGCAGCCAATTCAAAA
TGGCAACAACATTGACACAGCAAGTGTTGACAGCCGCGATCGACCAGCAGTCTCACATGC
GGGATCTACAATTGGCCACAATCAACCGCTAGCTCGAGAAGGTCATCGCTTGGGAAGCGA
GACTCCCGCGGAAAACAACTTTACGCATCATACTCTGGAGAATATTCCGGCGGCTGGTTC
TCAGACTCTGTTGCCAACCATCCTTGCTGACGTCATCGACGCCTGGGGAAACACTACAAC
CTGCAGGCTGCTCCTGGACACTGGATCTACAATAACCTTGGCATCGGAATCATTTGTTCA
GCGAATAGGCGTGCGTCGAACGCACGCACGGATTTCTATTCTCGGTCTCGCCGCCAACAG
CGCGGGCGTTACCCGAGGACGCGCACATATCAAGCTGCGCTCTCGTCATTCGGGCCAAAC
TGTCGAATTGGTCTCGTTCATTCTCACCTCGCTGACGTCATCACTTCCTGCCCAAGTTAT
TGACACCTCATCCTCTACGTGGAGGCAAATCTGCGAGCTTCCTTTGGCAGACCCAACGTT
CTGCACACCTGGAGCAATCGATGTCATTGTTGGATCGGATCAACTTTGGTCTCTATACAC
AGGAGATCGGAAACACTTTGGTAACGACTTTCCTATCGCTCTCAATACTGTATTTGGTTG
GATTCTTGCAGGCTCTTACTCTGCATTCGATGATCACCCTACTTCTGCGGTTACTCATCA
CGCGGACCTAGACACGATGGTTCGTTCATTCATGGAGATGGACAGCATTCAGCCTAACCA
GGCTCTCCTGGACGCCAGCGATCCCACAGAGCGTCATTTTGCTGCCACACACAAGCGCTC
GACGGACGGGGTGTACGTCGTCGAGTATCCCTTCAAGGAAAAGGCACCGCCTATTGATTC
GACCTTGCCACAGGCCATCAATCGCTTCTTCTCGCTGGAACGCAAATTTCGTCGGTATCC
AGAATTGAAGCAGCAGTACGAAGCTTTCCTGGACGACTACTTGCAACGTGGACATATGGA
AAAACTGACCTCGGCTCAGGTTGAAGAGTCCCCAGACACCTGCTTCTATTTGCCGCACCA
CGCTGTCATCAAACTGGACAGTCTGACTACCAAATGTCGTGTAGTTTTTGATGGATCAGG
AAAAGACAGCTCTGGAGTATCGCTCAATGACAGACTACATATTGGTCCACCGATTCAACG
CGATCTTTTTGGCGTTTGTCTACGCTTCCGGCAGCACCAATATGTTTTATGTGCAGATGT
CGAAAAGATGTTTCGAGGCATTAAAGTCTTTAAGCCACACACCAATTTTCAGCGCATTGT
TTGGCGCACGACTGAGAATGAACCTCTGCTTCACTTTCGCCTGCTGACGGTTACCTACGG
ATTGGCACCGTCACCATTTCTGGCTGTTCGAGTTCTAAAGCAACTTGCCGACGATCATGG
CCATGAATACCCTGCAGCAGCTCACGCTCTTCTGCACGATGCCTATGTGGACGATATCCC
GACAGGCGCCAACACATTCGAGGAGCTTATGATTCTCAAGGACGAGCTTATAGCCCTCTT
GGATAAGGGAAAATTCAAGCTACGCAAATGGAGTTCTAATAGTTGGCGTCTTCTGAAATC
ATTACCAGAGGAAGATAGATGTTTTGAACCTATCCAGCTCCTCAACAAATCAGCTGCGGA
TTCACCTGTCAAAGTTCTTGGTATCCAATGGAACCCTGGGAAGGACGTCCTGTATCTCAA
CCTAAAGGGATGCGATGCGACCATTTCTCCGACGAAAAGAGAACTCTTGTCTCAGCTATC
AAGAATTTATGATCCGCTTGGACTGGTAGCGCCGGTCACAGTTCTACTCAAGCTAATCTT
CCAAGAAAGCTGGACAAGTGTCCTGCAGTGGGACGACCCCATACCTGAAAGTCTACGTAC
GCGCTGGAGAGCCTTAGTAGAGGATTTGCCAGCACTTACGCAATGCCAAGTACCACGGTA
TATTGCGTCACCATTTCGAGATGTTCAACTACACGGATTCGCCGACGCATCCTCGCACGC
CTACGGTGCGGTAGTTTACGCTCGAGTTGCAGTTGGATGCAGCTTTCAAGTAACTCTGGT
TGCCGCCAAAACACGGGTGGCCCCGATCAAGCCCGTATCAATTCCACGTTTGGAGCTAAA
CGCTGCGTTACTTCTATCTCGATTGCTTTCTATTGTCAAAACATCACTAACAATTCCTCT
TTTCAGCACGAGCTGCTGGACAGATTCAGAAATTGTGCTACACTGGCTTTCAGCTCCCCC
TCGACGGTGGAACACCTACGTCTGCAACCGAACTTCTGAGATATTGAGCGACTTTCCCCG
TAGCTGCTGGAACCATGTTCGCACGGAAGACAATCCTGCAGATTGTGCTTCCCGAGGACT
TCATCCGTCAAAGCTTCTGGAGCATCGACTGTGGTGGAAAGGTCCGTCTTGGCTGGCCAC
ACCCACCTCTGAGTGGCCACCTTCTACAAGCAAGTTCAGCGTATCTTCAAGTTTCGATGT
CAACACCGAAGAACGAGCCATAAAGCCCACGACTCTACATAACTTTCCTGATGAAAGTAT
ACACGAGTTACTCATCCACAAATTCTCAACCTGGACGCGTCTTATAAGGGTATCTAGCTA
CTGTCATCGCTTTATTCACACTCTTCGATCCCATCATAGGAATTCGGCACCATTCCTTAC
GTCTGAAGAGTTGCTGGACGCACAGCGCCGACTTATTCGACATGTGCAACAAAAATCCTT
TGCCAGAGAATATGAGCAGCTAGAGAATCGACGCCAGCTTAACGCTAAATCGCATCTTAT
CCGGTTTTCTCCGTTTCTGGATGATTATGGAGTAATGCGAGTCGGTGGGAGAATCGAGCA
ATCTACACTCAACTATAACGCCAAGCACCCGATTCTGATACCTAAAGATACACCACTAGC
TGGACTCCTGGTTCGACATTTTCATGTCTCCTATCTGCACACTGGAGTTGATGCAACGTT
CACCAATCTTCGTCAGCAGTACTGGATTCTGGGAGCCCGCAATCTCGTCAGAAAGGCAGT
CTTCCAATGCAAATCCTGTTTTCTTCAACGAAAGGGCACAAGCAACCAGATCATGGGAGA
GCTACCAATTCCTCGAGTTCAAGCTAGCCGCTGCTTTCAACACACAGGGCTGGACTACGC
TGGACCGATCGCAATCAAGGAATCAAAGGGAAGAACTCCACGCATCGGAAAGGCATGGTT
TTCTATTTTCGTGTGTCTCACTACAAAGGCACTTCACATCGAGGTTGTTAGTGAGCTAAC
TACACAGGCTTTCATCGCAGCCTTTCAACGATTCATTGCCCGCCGAGCGAAGCCTACTGA
CCTGTATTCGGATAATGGAACAACATTTCATGGAGGCAAGAAAACTTTGGATGACATGAG
ACGTCTGGCCATTCAACAAGCCAAAGATGAGGAACTAGCAGGATTCTTTGCCAATGAAGG
GATTTCTTGGCACTTTATACCCCCGTCTGCTCCACATTTTGGAGGGATGTGGGAAGCTGG
AGTTCGCTCAATTAAACTCCATATGAAACGAATACTTGGATCAAAGGCTTTAACGTTTGA
GGAGCTCTCTACTGTCCTGACCCAAATTGAAGCTATCCTGAATTCACGCCCGCTGTGCCC
AACTGGGGATAATTCTTTGGATCCACTGACGCCTGCTCATTTTTTGACTGGATCTCCGTA
TACTGCATTGCCTGAACCCTGTCGTCTGGATATGCAAGTCAATCGATTGGAGAGGTGGAA
TCAGCTGCAAGCCATGGTTCAAGGCTTTTGGAAAAGGTGGCATATGGAATACCTGACATC
TCTTCATGAGCGGACAAAGTGGCATCTGGAAACCGAGAATCTGAAGATCGACACACTGGT
AGTACTCAAGGAGCCCAATCTACCGCCCTCTAAATGGATTCTTGGCCGCATCACAGCAGT
GCACGCAGGAATCGACAACAAGGTCCGAGTCGTTACAGTGAAGACTGCTCACGGATTATA
CAAACGCCCAATTGCCAAAATCGCTGTACTGCCTCTGTACTGCTGAACAACCGTTCAGGG
GGGCCGGTATGTTTGGGAACGAGACACCCTGTATACGCGAACAAGTCACCCTTTATCTTT
ATTTACATTCTTATTTGTCTGCAGCTTCAGCGGAGCTTATCAGCGGAATCAATGTAAGCA
TCGCACCGCTGTAATTGTCCGCGAGCTTGCCCAGTACTTTTCCAAACTTCTAACTCCCTT
CTAACTGTAACTTGTTTACGTCTTATGCTAGACTAATCGTATGGCGTGATTACAGCCAAA
GCTGAAGTCAGTCACAATTTTGATCTGCGAGAAAACGTACGCATCGGTGTCGAAATAATT
AATATTAAGTGTCTGAACTTAACCAATAAATGAAAATTAACAGTAACACTGGCGGTTTTA
TTTATAAACA
>47_NC-3_1
TGTTCACACATGAACACGAATATATTTAAAGACTTACAATTTTGGGCTCCGTTCATATCT
TATGTAAATGAATCGAGAGCGATAAATTATATTTAGGATTTTGTTATCTAAGGCGACATG
GGTGCATTGCTCAAAAACATGTAATTTAAGTGCACACTACATGAGTCAGTCACTTGAGAT
CGTTCCCCGCCTCCTAAAATAGTCCCTTAGTGGGAGACCACAGATAAGGTCCTCGCCGCT
CAAGATAGGCAGATGTGCCCGAGCGTGGGACCTCGATAAGGCGGGGACTATTTACTTAGG
CCTCTGCGTAGGCCATTTACTTTAAGATGCGATTCTCATGTCACCTATTTAAACCGAAGA
TATTTCCAAATAAAATCAGTTTCTTACAAAAACTCAACGAGTAAAGTCTTCTCAATTTGG
GATTTTACATTTGGTCAATCGAGCCTTTAATCGACTCTGCAGTTTCCCCCTACCAAAGGT
AAGGAACTCAGAGAAAGGCCAGCTCCTTTAAGCATCTTACAGCTAAAGGTAGCAAAAATA
AGTGACTCTTGTTTCCCCCTACCAAAGGTAAGGAACAGAGTATAAATATAAAAAGCAAAA
AGATACAAAAGAATCTTTTATGTTTTAAAACAAGCACCTTATAGTCTATAGCTAAAGGTT
GCTTTGTGTACCATTATAAATTGTGGTAAGGCGTGCTTGAGGCCATACATCAGCAATTGT
GAAATTAAAAAGTGCATAACAAAAGTGCCTTATAAATGCTCTAATAGCATTAAATCAGCT
CATAAATAGAGTGCAGTGTATATGCCATAAGAGCATAAATTAAATAAAAAGTGCCTGAAA
ACAGTGCCTTATAAATGCTCTAATAGCATTAAATCAGCTCATAAATAGAGTGCAGTGTAT
ATGCCAAAAGAGCATAAATGCCGAAATAAATGGCTAAAAAACAAAAAATCTGACTGGACT
ACAAAAATAATAAAACGTGCAAAAAAAAAAAAAAAAAAAAAATCATCTTTAAACATCGAC
GGAGCCTTAAAGAAGAGAAGGAAGTCAAATTCAAAGGAGCCTCTACCAGCAGCAGAAGCA
GCAAGCAGCAACAGCAGTAGCAACAGCAGCAACAACAGCAGCAACAGCAGCAGCAACAAC
AACGACATCAGCTAAGTCAAAACAAGAATTTTCTGTTTATCCAAACACACATATATATAT
AAATACATATAAAATACATATACACGTACTATATATATTAAGAAATTACAAAAAATTTTC
AAAATGATGTCAGAAAAGACTATTCAATTCCTTAAGAAGCAGTCCGAAATTATTTTGGAA
ATTAGAAAGTTGGAAGTAAAACCAACATTAACAGATGTAGAAATTCTAAAATTAAATGAG
CTTCAAAAATGTTTCATTGCTAATCATAGCAATTTGTTAAAGATCGGCGTTGTCGATCAT
GAATATTTTAACGCGAAGCAGTATGATTTAATAATGATGGTGTTAGAAAAAATTAAAAAT
AAAAATGAAAAAATTAAGGGCGAGTCGGTAGAAAACACTTTCCCTAAATCAAACACTGTC
CCTAAATCAAACCCTCCCCCTACATTAAACCTTGAAATGCGTGGTCACCCTGAAAAAGAG
GGTATAGCACAAAACAACGCTTTAAAAGTAGAGCAGGCATTTCGTAATAATGTTGGCCAA
TTTCGAGTATATCTAGAAGATACGTCTAAACTAATAGACAGTAGTCCAGATTTCCTTAAA
ATAAGGAAAAATAAAATTGAATTTTTATGGCATAAAATAGATAACCTGATTGAACAGGTG
AATAGTCATTTTGAGAGTTCGCTATTCGAAGAAGAAATTAGCGAACTTGAATTTGACAAA
CAAAATATTCTTACAGCCATTAATAGTCGACTCAGTGGCACAATAAATAAAGCTGAAATG
TCGACGGTTGTTAAGGCGGAGGAGTTACCAACCCTGCCTAAAATACAGATTCCCACTTTC
TTTGGTGATTCCAAAGAATGGGATCTTTTTAATGAACTCTTTACAGAGCTCATACATGTG
AGAGAGGATCTCAGTCCTTCTCTCAAATTTAATTATCTAAAGTCAGCATTAAAAGGAGAA
GCCAGAAATGTGGTTACTCATTTACTGCTCGGCTCTGGAGAAAATTATGAAGCCACTTGG
GAGTTTTTGACCAAGCGATATGAGAATAAAAGAAACATATTCTCAGATCATATGAATAGG
CTTATGGATATGCCAAATTTAAATTTAGAATCCAATAAGCAAATAAAGACATTTATTGAC
ACGATTAACGAGTCAATTTATATTATAAAATTAAAGGCACAATTACCAGAAGATGTGGAT
GCAATTTTCGCTCACATAATTCTTCGGAAATTCAATAAAGAATCACTCAATTTATATGAA
AGCCATGTTAAAAAGACAAAAGAAATACAGGCACTTTCTGATGTCATGGACTTTTTAGAG
CAAAGGCTCAATTCTATATCATCATTCTCACAGGAAGTAAAACCTGTAAAGAAAATGATT
AATAATAACAAGAATAAAAATTATAGTGACAATTGTGCATATTGCAAACTACCAGGGCAT
TATTTAATTCAATGCCATAAATTTAAAATAATGAATCCAGCAGAACGGTCTGACTGGGTA
AGAAAAAATGGGATTTGCCTAAGATGTCTGAGGCATCCGTTTGGTAAAAAATGTATAAGC
GAGCAGCTTTGTTCGACTTGTCGTAAACCTCACCACACGTTACTTCACTTTGCAGGTCAT
AATCCAGAAAAAGTGAATACGTGTAGAACAACAGGTCAAGCCTTGTTGGCCACGGCCTTG
ATTCAAGTAAAGTCGAGGTATGGAGGCTTTGAACAATTAAGAGCATTGATTGATAGTGGC
TCTCAAAGCACAATTATTTCAGAAGAGTCTGCACAGATTCTAAAATTGAAAAAATTTCGG
TCTCATACTGAAATAAGTGGAGTATCTTCCACAGGAACGTGCATCTCCAAGCACAAAGCG
GTTATTTCGATAAGAAATTCTCCGAAAAATTTAGAAATTGAAGCAATTATTCTCCCAAAA
CTTATGAAGGCACTTCCAGTCAACACGATTAATGTTGATCAGAAAAAATGGAAGAACTTT
AAATTAGCCGACCCCGATTTTAATAAACCGGGTCGCATTGATTTAATCATTGGAGCAGAC
GTATATACTCACATTCTGCAAAATGGAGTTATAAAAATAGACGGTCTCCTTGGGCAAAAA
ACTGATTTCGGGTGGATAGTTTCTGGATGTAAAAAATCCAAAGGAAAAGAAACCATTGTA
GCCACAACAATAGAAATAAAAGAGTTAGATCGCTACTGGGAAGTGGAAGAAGAAGAAAAA
GATGATATCGAGTCTGAAATCTGTGAAAATAAATTTATCAAAACGACAAAAAAAGATTCA
GATGGGCGATACATTGTGTCAATTCCATTCAAGGAGGATGTCACCTTAGGAGATTCAAAG
AAACAAGCGATAGCTCGTTACATGAATCTGGAGAAAAAACTAAAAAGAAATGAAAAACTT
AAGGTTGACTACACTAAATTCATGAATGAATACATGGATTTAGGACACATGATTGAAGTG
AGTGATGAAGGCAAATATTTTTTACCGCACCAGGCAGTGATTAGAGATTCAAGCCTTACG
ACCAAATTGAGAGTAGTTTTTGATGCTTCAGCAAAAACTACGAATAACAAAAGTTTGAAC
GACATAATGTGGGTTGGGCCACGAGTTCAAAAAGATATTTTTGACATTATTATTAAATGG
AGAAAATGGGAATTTGTTGTTTCGGCAGACATTGAAAAGATGTACCGACAAATTAAAATA
GATAATAATGATCAAAAATATCAATATATTTTATGGAGAAATTCTCCAAAAGAAAAAATT
AAAACATATAAATTAACCACAGTCACTTACGGAACTGCATCTGCACCATATTTGGCTACC
AGGGTTCTGGTAGATATTGCAGATAAATGTAAAAACCAAGTTATTAGTGCAATAATTAGG
AATGATTTCTATATGGATGACCTAATGACTGGAGCTGATTCGGTAGAAGAAGCTAATAAA
TTAATAACATTAATTCCCCATGAATTACAGAAAGTTGGATTCAACTTAAGGAAATGGATT
TCCAACAATTCCAAAATATTAACCACTGTGGAGGACACAGGGGACAATAAGGTTCTCAAT
ATTATCGAAAATGAATGTGTTAAAACTTTAGGACTAAAATGGGAACCTCAAAATGATTTA
TTTAAGTTCAGCGTAAATTGTAATGATGAATCAAAAAATATAAATAAGCGCGTTGTGTTA
TCAACGCTAGCAAAAATATTTGATCCGTTAGGATGGTTGGCACCAGTCATGGTTTCAGGA
AAACTTTTTATTCAAAAACTTTGGATAAATAAAAGTGAATGGGATCAGGAATTATCCATA
GAAGATAAAAATTATTGGGAAAAATATAAAGAAAATTTATTATTGTTAGAGAATATTCGA
ATCCCAAGGTGGATTAATTCAAACAGTTCTTCAGTCATTCAGATTCACGGATTTGCGGAC
GCCTCCGAAAAAGCATATGCTGCAGTAGTCTATGCTAAAGTAGGACCTCATGTTAATATA
ATAGCTAGCAAAAGTAGAGTCAACCCTATAAAAAATAGGAAGACAATTCCCAAACTCGAG
CTGTGTGCAGCTCACCTGCTTAGTGAATTAATCCAAAGACTAAAAGGATCAATTGACAAT
ATAATGGAGATCTATGCTTGGAGTGATTCCACGATTACCTTAGCATGGATTAACAGTGGT
CAAAGTAAGATCAAATTTATAAAAAGAAGAACGGATGACATTCGGAAATTAAAAAATACT
GAATGGAATCATGTTAAGTCAGAGGATAATCCAGCAGATTTAGCATCCAGGGGAGTGGAT
TCTAACCAGTTGATCAACTGTGATTTTTGGTGGAAAGGTCCGAAATGGCTAGCAGACCCA
AAAGAACTTTGGCCTCGGCAGCAGTCTGTAGAAGAACCTGTCTTAATAAATACGGTATTA
AATGACAAAATAGATGATCCTATTTACGAATTAATAGAAAGGTATTCCAGTATAGAAAAA
CTTATACGTATAATAGCATACATAAATAGATTCGTGCAGATGAAAACAAGAAATAAAGCC
TATTCATCAATTATTTCAGTAAAGGAGATAAGAATAGCGGAAACAGTTGTTATTAAGAAA
CAACAAGAATACCAGTTTAGGCAAGAGATAAAGTGCCTTAAAATCAAAAAGGAAATCAAG
ACAAATAATAAAATATTGTCATTGAATCCATTTTTGGACAAGGATGGGGTTCTAAGAGTT
GGAGGAAGATTGCAAAATTCCAATGCAGAATTTAATGTTAAACATCCAATCATTTTAGAA
AAATGCCACCTAACAAGCTTATTAATAAAAAATGCTCATAAGGAAACATTGCATGGAGGG
ATAAACCTAATGCGAAACTATATCCAAAGAAAGTATTGGATTTTCGGGTTGAAAAATTCG
TTGAAAAAGTATTTAAGAGAATGTGTAACGTGTGCAAGGTATAAACAAAATACAGCTCAG
CAAATAATGGGTAACTTGCCAAAATATAGAGTGACGATGACATTCCCGTTTCTTAATACT
GGAATAGATTACGCAGGTCCTTATTATGTTAAATGTTCAAAAAATCGTGGCCAAAAAACA
TTTAAAGGATACGTTGCTGTATTCGTTTGCATGGCCACCAAAGCCATACACTTAGAAATG
GTAAGCGATCTAACTTCAGACGCATTTTTAGCAGCACTCAGAAGATTTATTGCTAGACGG
GGAAAATGTTCCAATATCTATTCAGACAACGGAACAAATTTTGTAGGAGCTGCAAGAAAA
TTAGATCAAGAGTTATTTAATGCAATACAAGAAAATATAACGATTGCAGCGCAGCTTGAA
AAGGACAGGATTGATTGGCATTTTATTCCCCCGGCAGGACCTCACTTCGGAGGTATTTGG
GAAGCTGGAGTTAAGTCAATGAAATACCATTTAAAGCGTATAATCGGCGACACTATTTTG
ACTTACGAAGAAATGTCAACTCTTTTATGTCAAATAGAAGCATGCTTAAATTCAAGGCCA
TTATACACTATAGTTAGTGAGAAGGACCAACAAGAAGTTTTAACACCAGGTCATTTTTTA
ATTGGAAGACCACCTTTAGAAATAGTCGAACCAATGGAAGATGAAAAAATCGGAAATTTG
GATAGGTGGAGACTTATCCAAAAAATGAAGAAAGATTTCTGGGTTAAGTGGAAAAGTGAA
TATTTGCATACGCTCCAGCAAAGGAATAAATGGAAAAAGGAAATTCCTAATATAGAAGAA
GGGCAAATAGTTTTATTAAAGGATGAGAATTGTCATCCTGCAAGATGGCCTTTAGGAAAG
GTGGAAAAGGTGCATAAGGGGAATGATGATAAGGTCCGAGTGGCTAAAGTAAAGATGCAG
GAAGGATATATCACTAGACCCATTACTAAAATTTGTCCCTTGGAAGGAATAAAGTCTGTT
GACAAAAATGAGGCTGACCAAGAGCCAAAAAGACGAACTAGAGCGACATCGGGAATGTCC
AAGATCGGAATCATTATGGCAATGTTGTTGTTTGTGTTAAGTTGTCAAGTTTCTAGCGCA
TTACCTAAAGATATAGCACCAAGATATTCTATAGACAAAATAAATAAAACCTCAGCAATA
TATCTAGACCCGCTAGGAGATGTTGAGATTGTGAGTACTTCTTGGAATTTGGTTATCTAT
TATAAAATGGATCCATATTTTAAAATGTTAACAAAGGGTAATGCGCTTATACAAAGTATG
AGGAAAGTTTGCGAAAGACTTCATAGCTTTGAAGAGCAATGTAGTCTAGTCTTAGATAAT
ATGCAAAGTCAGTTATCGGAACTTGAAGAAAACAATAAATTGTTTATGATACAGTCTAGA
TCTAGAAGCAAGCGTGCTCCTTTCGAATTTATGGGTTCCTTGTATCATATTTTATTTGGT
ATAATGGATGAAGATGATAGAGAGCAATTAGAAGAAAATATGAAGAATTTGTTAGATAAC
CAGAACAACCTTGATAAACTAATTCAAAAACAAACATCTGTGGTTGATTCAACTTCTAAT
CTATTAAAGAGAACAACAGAAGATGTTAACTCCAATTTTAGAAGTATGCAAATAAGAATT
GAGAACATGACAGAAGTTCTTAAAGAAAATTATTATGTTTATAAGGAATCAATAAAATTC
TTTATGATTACGAAACAGCTACACTCATTGATTGAAGAAGGCGAAAAAATTCAAGCAGGC
ATTATAAGCCTGTTGATTGATATTAATCACGGTAGGCTAAATACAAATATTCTCAGGCCA
AATCAGCTTAAAAAAGAAATTGCCAAAATTCAGCAGAGTCTTTCGGAGAACCTAGTAATT
CCAGGAAAACGGTCAGGTACGGAACTTAAGGAGGTGTATACACTGTTAACAGCCAGGGGT
TTATTCATCGACGATAAATTGATCATTAGTGCAAAAGTGCCTCTGTTTAGCAGGCATCCA
TCCAAATTGTTCAGGCTTATTCCGGTGCCAATTCGAAATGAAGATCGGATAATAATGGTG
CATACAACGTCCGAATATTTAATTTATAATTTTGAGATAGATTCCTATCACATAATGACG
GAAGCCACATTAAATCAATGTCAGAAATGGCAACTAAATAAGAGAATATGCAAAGGAAGT
TGGCCCTGGAATTCAGCGAATGATAATGCATGTGAGATTCAGCCTCTAAAGCCAGATAAA
GCGGCGAACTGCATCTATAAAACAGTAGTCGACTCTAAAAGTTACTGGGTAGAGTTAGAA
AAGAAAAGTAGTTGGTTGTTTAAGGTTCCTGCGAATTCAAAAGTCCGTCTGCAATGTACT
GGCTCTCAAATTGAATTGTTTGATTTGCCTCAGCAAGGAGTTTTAAGCATTGCGCCATAT
TGTACGGCAAGAACCGACGATAAAATTCTAGTTGCCCACCATAACATTCAGTCCGAAAGT
GAAGAATTATTATCAACACCTTATATAGGAGAAGTTAGTGAAGCGCCGAAGATTATTTGG
GATCCGCTGAAACTATCAATATTAAATCATACTGAGGAATTTGAAACGATTGAATAATGA
AATTAAATTTATGAAAGAGAACCATCAAAAATTGAAAGATTTACATTTCCATCATATTTC
CGGACATGCTGGATTAATTATTGCTTTAATACTAATGATAGTATTAATAATATATTTCAT
ACGGAAATGTGCTGTGCAACAAAGAATGCAAGCAATAACCTTTGCAGGTCCGTTGCCAGT
ACTATAAATATCAATAGTAAATAAACAATAAAATAATATAACAAATAAAAATATACAGTC
CACTATATCGTTGTTTAATAGAAAATGTACTTCTACATAGAAAAAGCAAAATGTTTAAAA
TAAGTTAATTGAGTACAAATTGTTGAATTAAAAATAATATAAACCATAATTGTAATCCAA
TAAAATTAAAAGCCAGAAAAACTAGGCCCATTGAAATCTTAGTTGCAAAATAAATGAACA
TATATCAAATAAATACAGTCCACTACTGTTATAAATGCAACTAATATACTAATGTACATC
TCAGCTTGCTGGCCCTTTGGCAGAATGTTCACACATGAACACGAATATATTTAAAGACTT
ACAATTTTGGGCTCCGTTCATATCTTATGTAAATGAATCGAGAGCGATAAATTATATTTA
GGATTTTGTTATCTAAGGCGACATGGGTGCATTGCTCAAAAACATGTAATTTAAGTGCAC
ACTACATGAGTCAGTCACTTGAGATCGTTCCCCGCCTCCTAAAATAGTCCCTTAGTGGGA
GACCACAGATAAGGTCCTCGCCGCTCAAGATAGGCAGATGTGCCCGAGCGTGGGACCTCG
ATAAGGCGGGGACTATTTACTTAGGCCTCTGCGTAGGCCATTTACTTTAAGATGCGATTC
TCATGTCACCTATTTAAACCGAAGATATTTCCAAATAAAATCAGTTTCTTACAAAAACTC
AACGAGTAAAGTCTTCTCAATTTGGGATTTTACA
>48_NC-3_1
TGTTCACACATGAACACGAATATATTTAAAGACTTACAATTTTGGGCTCCGTTCATATCT
TATGTAAATGAATCGAGAGCGATAAATTATATTTAGGATTTTGTTATCTAAGGCGACATG
GGTGCATTGCTCAAAAACATGTAATTTAAGTGCACACTACATGAGTCAGTCACTTGAGAT
CGTTCCCCGCCTCCTAAAATAGTCCCTTAGTGGGAGACCACAGATAAGGTCCTCGCCGCT
CAAGATAGGCAGATGTGCCCGAGCGTGGGACCTCGATAAGGCGGGGACTATTTACTTAGG
CCTCTGCGTAGGCCATTTACTTTAAGATGCGATTCTCATGTCACCTATTTAAACCGAAGA
TATTTCCAAATAAAGTCAGTTTCTTACAAAAACTCAACGAGTAAAGTCTTCTTATTTGGG
ATTTTACATTTGGTCAATCGAGCCTTTAATCGACTCTGCAGTTTCCCCCTACCAAAGGTA
AGGGACTCAGAGAAAGGCCAGCTCCTTTAAGCATTGCTAAGTTAATCTTGCAGCTAAAGG
TAGCAAAAATAAGTGACTCTTGTTTCCCCCTACCAAAGGTAAGGAACAGAGTATAAATAT
AAAAAGCAAAAAGATACAAAAGAATCTTTTATGTTTTAAAACAAGCACCTTATAGTCTAT
AGCTAAAGGTTGCTTTGTGTACCATTATAAATTGTGGTAAGGCGTGCTTGAGGCCATACA
TCAGCAATTGTGAAATTAAAAAGTGCATAACAAAAGTGCCTTATAAATGCTCTAATAGCA
TTAAATCAGCTCATAAATAGAGTGCAGTGTATATGCCATAAGAGCATAAATTAAATAAAA
AGTGCCTGAAAACAGTGCCTTATAAATGCTCTAATAGCATTAAATCAGCTCATAAATAGA
GTGCAGTGTAAATGCCGAAATAAATGGCTAAAAAACAAAAAATCTGACTGGACTACAAAA
ATAATAAAACGTGCCAAAAAAAAAAAAAAAAAAAAAAATCATCTTTAAACATCGACGGAG
CCTTAAAGAAGAGAAGGAAGTCAAATTCAAAGGAGCCTCTACCAGCAGCAGAAGCAGCAA
CAACAGCAGCAGCAGAAGCAGCAACAGCAGTAGCAACAGCAGCAACAACAGCAGCAACAG
CAGCAGCAACAACAACGACATCAGCTAAGTCAAAACAAGAATTTTCTGTTTATCCAAACA
CACATATATATATAAATACATATAAAATACATATACACGTACTATATATATTAAGAAATT
ACAAAAAATTTTCAAAATGATGTCAGAAAAGACTATTCAATTCCTTAAGAAGCAGTCCGA
AATTATTTTGGAAATTAGAAAGTTGGAAGTAAAACCAACATTAACAGATGTAGAAATTCT
AAAATTAAATGAGCTTCAAAAATGTTTCATTGCTAATCATAGCAATTTGTTAAAGATCGG
CGTTGTCGATCATGAATATTTTAACGCGAAGCAGTATGATTTAATAATGATGGTGTTAGA
AAAAATTAAAAATAAAAATGAAAAAATTAAGGGCGAGTCGGTAGAAAACACTTTCCCTAA
ATCAAACACTGTCCCTAAATCAAACCCTCCCCCTACATTAAACCTTGAAATGCGTGGTCA
CCCTGAAAAAGAGGGTATAGCACAAAACAACGCTTTAAAAGTAGAGCAGGCATTTCGTAA
TAATGTTGGCCAATTTCGAGTATATCTAGAAGATACGTCTAAACTAATAGACAGTAGTCC
AGATTTCCTTAAAATAAGGAAAAATAAAATTGAATTTTTATGGCATAAAATAGATAACCT
GATTGAACAGGTGAATAGTCATTTTGAGAGTTCGCTATTCGAAGAAGAAATTAGCGAACT
TGAATTTGACAAACAAAATATTCTTACAGCCATTAATAGTCGACTCAGTGGCACAATAAA
TAAAGCTGAAATGTCGACGGTTGTTAAGGCGGAGGAGTTACCAACCCTGCCTAAAATACA
GATTCCCACTTTCTTTGGTGATTCCAAAGAATGGGATCTTTTTAATGAACTCTTTACAGA
GCTCATACATGTGAGAGAGGATCTCAGTCCTTCTCTCAAATTTAATTATCTAAAGTCAGC
ATTAAAAGGAGAAGCCAGAAATGTGGTTACTCATTTACTGCTCGGCTCTGGAGAAAATTA
TGAAGCCACTTGGGAGTTTTTGACCAAGCGATATGAGAATAAAAGAAACATATTCTCAGA
TCATATGAATAGGCTTATGGATATGCCAAATTTAAATTTAGAATCCAATAAGCAAATAAA
GACATTTATTGACACGATTAACGAGTCAATTTATATTATAAAATTAAAGGCACAATTACC
AGAAGATGTGGATGCAATTTTCGCTCACATAATTCTTCGGAAATTCAATAAAGAATCACT
CAATTTATATGAAAGCCATGTTAAAAAGACAAAAGAAATACAGGCACTTTCTGATGTCAT
GGACTTTTTAGAGCAAAGGCTCAATTCTATATCATCATTCTCACAGGAAGTAAAACCTGT
AAAGAAAATGATTAATAATAACAAGAATAAAAATTATAGTGACAATTGTGCATATTGCAA
ACTACCAGGGCATTATTTAATTCAATGCCATAAATTTAAAATAATGAATCCAGCAGAACG
GTCTGACTGGGTAAGAAAAAATGGGATTTGCCTAAGATGTCTGAGGCATCCGTTTGGTAA
AAAATGTATAAGCGAGCAGCTTTGTTCGACTTGTCGTAAACCTCACCACACGTTACTTCA
CTTTGCAGGTCATAATCCAGAAAAAGTGAATACGTGTAGAACAACAGGTCAAGCCTTGTT
GGCCACGGCCTTGATTCAAGTAAAGTCGAGGTATGGAGGCTTTGAACAATTAAGAGCATT
GATTGATAGTGGCTCTCAAAGCACAATTATTTCAGAAGAGTCTGCACAGATTCTAAAATT
GAAAAAATTTCGGTCTCATACTGAAATAAGTGGAGTATCTTCCACAGGAACGTGCATCTC
CAAGCACAAAGCGGTTATTTCGATAAGAAATTCTCCGAAAAATTTAGAAATTGAAGCAAT
TATTCTCCCAAAACTTATGAAGGCACTTCCAGTCAACACGATTAATGTTGATCAGAAAAA
ATGGAAGAACTTTAAATTAGCCGACCCCGATTTTAATAAACCGGGTCGCATTGATTTAAT
CATTGGAGCAGACGTATATACTCACATTCTGCAAAATGGAGTTATAAAAATAGACGGTCT
CCTTGGGCAAAAAACTGATTTCGGGTGGATAGTTTCTGGATGTAAAAAATCCAAAGGAAA
AGAAACCATTGTAGCCACAACAATAGAAATAAAAGAGTTAGATCGCTACTGGGAAGTGAA
AGAAGAAGAAAAAGATGATATCGAGTCTGAAATCTGTGAAAATAAATTTATCAAAACGAC
AAAAAAAGATTCAGATGGGCGATACATTGTGTCAATTCCATTCAAGGAGGATGTCACCTT
AGGAGATTCAAAGAAACAAGCGATAGCTCGTTACATGAATCTGGAGAAAAAACTAAAAAG
AAATGAAAAACTTAAGGTTGACTACACTAAATTCATGAATGAATACATGGATTTAGGACA
CATGATTGAAGTGAGTGATGAAGGCAAATATTTTTTACCGCACCAGGCAGTGATTAGAGA
TTCAAGCCTTACGACCAAATTGAGAGTAGTTTTTGATGCTTCAGCAAAAACTACGAATAA
CAAAAGTTTGAACGACATAATGTGGGTTGGGCCACGAGTTCAAAAAGATATTTTTGACAT
TATTATTAAATGGAGAAAATGGGAATTTGTTGTTTCGGCAGACATTGAAAAGATGTACCG
ACAAATTAAAATAGATAATAATGATCAAAAATATCAATATATTTTATGGAGAAATTCTCC
AAAAGAAAAAATTAAAACATATAAATTAACCACAGTCACTTACGGAACTGCATCTGCACC
ATATTTGGCTACCAGGGTTCTGGTAGATATTGCAGATAAATGTAAAAACCAAGTTATTAG
TGCAATAATTAGGAATGATTTCTATATGGATGACCTAATGACTGGAGCTGATTCGGTAGA
AGAAGCTAATAAATTAATAACATTAATTCCCCATGAATTGCAGAAAGTTGGATTCAACTT
AAGGAAATGGATTTCCAACAATTCCAAAATATTAACCACTGTGGAGGACACAGGGGACAA
TAAGGTTCTCAATATTATCGAAAATGAATGTGTTAAAACTTTAGGACTAAAATGGGAACC
TCAAAAGGATTTATTTAAGTTCAGCGTAAATTGTAATGATGAATCAAAAAATATAAATAA
GCGCGTTGTGTTATCAACGCTAGCAAAAATATTTGATCCGTTAGGATGGTTGGCACCAGT
CACGGTTTCAGGAAAACTTTTTATTCAAAAACTTTGGATAAATAAAAGTGAATGGGATCA
GGAATTATCCATAGAAGATAAAAATTATTGGGAAAAATATAAAGAAAATTTATTATTGTT
AGAGAATATTCGAATCCCAAGGTGGATTAATTCAAACAGTTCTTCAGTCATTCAGATTCA
CGGATTTGCGGACGCCTCCGAAAAAGCATATGCTGCAGTAGTCTATGCTAAAGTAGGACC
TCATGTTAATATAATAGCTAGCAAAAGTAGAGTCAACCCTATAAAAAATAGGAAGACAAT
TCCCAAACTCGAGCTGTGTGCAGCTCACCTGCTTAGTGAATTAATCCAAAGACTAAAAGG
ATCAATTGACAATATAATGGAGATCTATGCTTGGAGTGATTCCACGATTACCTTAGCATG
GATTAACAGTGGTCAAAGTAAGATCAAATTTATAAAAAGAAGAACGGATGACATTCGGAA
ATTAAAAAATACTGAATGGAATCATGTTAAGTCAGAGGATAATCCAGCAGATTTAGCATC
CAGGGGAGTGGATTCTAACCAGTTGATCAACTGTGATTTTTGGTGGAAAGGTCCGAAATG
GCTAGCAGACCCAAAAGAACTTTGGCCTCGGCAGCAGTCTGTAGAAGAACCTGTCTTAAT
AAATACGGTATTAAATGACAAAATAGATGATCCTATTTACGAATTAATAGAAAGGTATTC
CAGTATAGAAAAACTTATACGTATAATAGCATACATAAATAGATTCGTGCAGATGAAAAC
AAGAAATAAAGCCTATTCATCAATTATTTCAGTAAAGGAGATAAGAATAGCGGAAACAGT
TGTTATTAAGAAACAACAAGAATACCAGTTTAGGCAAGAGATAAAGTGCCTTAAAATCAA
AAAGGAAATCAAGACAAATAATAAAATATTGTCATTGAATCCATTTTTGGACAAGGATGG
GGTTCTAAGAGTTGGAGGAAGATTGCAAAATTCCAATGCAGAATTTAATGTTAAACATCC
AATCATTTTAGAAAAATGCCACCTAACAAGCTTATTAATAAAAAATGCTCATAAGGAAAC
ATTGCATGGAGGGATAAACCTAATGCGAAACTATATCCAAAGAAAGTATTGGATTTTCGG
GTTGAAAAATTCGTTGAAAAAGTATTTAAGAGAATGTGTAACGTGTGCAAGGTATAAACA
AAATACAGCTCAGCAAATAATGGGTAACTTGCCAAAATATAGAGTGACGATGACATTCCC
GTTTCTTAATACTGGAATAGATTACGCAGGTCCTTATTATGTTAAATGTTCAAAAAATCG
TGGCCAAAAAACATTTAAAGGATACGTTGCTGTATTCGTTTGCATGGCCACCAAAGCCAT
ACACTTAGAAATGGTAAGCGATCTAACTTCAGACGCATTTTTAGCAGCACTCAGAAGATT
TATTGCTAGACGGGGAAAATGTTCCAATATCTATTCAGACAACGGAACAAATTTTGTAGG
AGCTGCAAGAAAATTAGATCAAGAGTTATTTAATGCAATACAAGAAAATATAACGATTGC
AGCGCAGCTTGAAAAGGACAGGATTGATTGGCATTTTATTCCCCCGGCAGGACCTCACTT
CGGAGGTATTTGGGAAGCTGGAGTTAAGTCAATGAAATACCATTTAAAGCGTATAATCGG
CGACACTATTTTGACTTACGAAGAAATGTCAACTCTTTTATGTCAAATAGAAGCATGCTT
AAATTCAAGGCCATTATACACTATAGTTAGTGAGAAGGACCAACAAGAAGTTTTAACACC
AGGTCATTTTTTAATTGGAAGACCACCTTTAGAAATAGTCGAACCAATGGAAGATGAAAA
AATCGGAAATTTGGATAGGTGGAGACTTATCCAAAAAATGAAGAAAGATTTCTGGGTTAA
GTGGAAAAGTGAATATTTGCATACGCTCCAGCAAAGGAATAAATGGAAAAAGGAAATTCC
TAATATAGAAGAAGGGCAAATAGTTTTATTAAAGGATGAGAATTGTCATCCTGCAAGATG
GCCTTTAGGAAAGGTGGAAAAGGTGCATAAGGGGAATGATGATAAGGTCCGAGTGGCTAA
AGTAAAGATGCAGGAAGGATATATCACTAGACCCATTACTAAAATTTGTCCCTTGGAAGG
AATAAAGTCTGTTGACAAAAATGAGGCTGACCAAGAGCCAAAAAGACGAACTAGAGCGAC
ATCGGGAATGTCCAAGATCGGAATCATTATGGCAATGTTGTTGTTTGTGTTAAGTTGTCA
AGTTTCTAGCGCATTACCTAAAGATATAGCACCAAGATATTCTATAGACAAAATAAATAA
AACCTCAGCAATATATCTAGACCCGCTAGGAGATGTTGAGATTGTGAGTACTTCTTGGAA
TTTGGTTATCTATTATAAAATGGATCCATATTTTAAAATGTTAACAAAGGGTAATGCGCT
TATACAAAGTATGAGGAAAGTTTGCGAAAGACTTCATAGCTTTGAAGAGCAATGTAGTCT
AGTCTTAGATAATATGCAAAGTCAGTTATCGGAACTTGAAGAAAACAATAAATTGTTTAT
GATACAGTCTAGATCTAGAAGCAAGCGTGCTCCTTTCGAATTTATGGGTTCCTTGTATCA
TATTTTATTTGGTATAATGGATGAAGATGATAGAGAGCAATTAGAAGAAAATATGAAGAA
TTTGTTAGATAACCAGAACAACCTTGATAAACTAATTCAAAAACAAACATCTGTGGTTGA
TTCAACTTCTAATCTATTAAAGAGAACAACAGAAGATGTTAACTCCAATTTTAGAAGTAT
GCAAATAAGAATTGAGAACATGACAGAAGTTCTTAAAGAAAATTATTATGTTTATAAGGA
ATCAATAAAATTCTTTATGATTACGAAACAGCTACACTCATTGATTGAAGAAGGCGAAAA
AATTCAAGCAGGCATTATAAGCCTGTTGATTGATATTAATCACGGTAGGCTAAATACAAA
TATTCTCAGGCCAAATCAGCTTAAAAAAGAAATTGCCAAAATTCAGCAGAGTCTTTCGGA
GAACCTAGTAATTCCAGGAAAACGGTCAGGTACGGAACTTAAGGAGGTGTATACACTGTT
AACAGCCAGGGGTTTATTCATCGACGATAAATTGATCATTAGTGCAAAAGTGCCTCTGTT
TAGCAGGCATCCATCCAAATTGTTCAGGCTTATTCCGGTGCCAATTCGAAATGAAGATCG
GATAATAATGGTGCATACAACGTCCGAATATTTAATTTATAATTTTGAGATAGATTCCTA
TCACATAATGACGGAAGCCACATTAAATCAATGTCAGAAATGGCAACTAAATAAGAGAAT
ATGCAAAGGAAGTTGGCCCTGGAATTCAGCGAATGATAATGCATGTGAGATTCAGCCTCT
AAAGCCAGATAAAGCGGCGAACTGCATCTATAAAACAGTAGTCGACTCTAAAAGTTACTG
GGTAGAGTTAGAAAAGAAAAGTAGTTGGTTGTTTAAGGTTCCTGCGAATTCAAAAGTCCG
TCTGCAATGTACTGGCTCTCAAATTGAATTGTTTGATTTGCCTCAGCAAGGAGTTTTAAG
CATTGCGCCATATTGTACGGCAAGAACCGACGATAAAATTCTAGTTGCCCACCATAACAT
TCAGTCCGAAAGTGAAGAATTATTATCAACACCTTATATAGGAGAAGTTAGTGAAGCGCC
GAAGATTATTTGGGATCCGCTGAAACTATCAATATTAAATCATACTGAGGAATTTGAACG
ATTGAATAATGAAATTAAATTTATGAAAGAGAACCATCAAAAATTGAAAGATTTACATTT
CCATCATATTTCCGGACATGCTGGATTAATTATTGCTTTAATACTAATGATAGTATTAAT
AATATATTTCATACGGAAATGTGCTGTGCAACAAAGAATGCAAGCAATAACCTTTGCAGG
TCCGTTGCCAGTACTATAAATATCAATAGTAAATAAACAATAAAATAATATAACAAATAA
AAATATACAGTCCACTATATCGTTGTTTAATAGAAAATGTACTTCTACATAGAAAAAGCA
AAATGTTTAAAATAAGTTAATTGAGTACAAATTGTTGAATTAAAAATAATATAAACCATA
ATTGTAATCCAATAAAATTAAAAGCCAGAAAAACTAGGCCCATTGAAATCTTAGTTGCAA
AATAAATGAACATATATCAAATAAATACAGTCCACTACTGTTATAAATGCAACTAATATA
CTAATGTACATCTCAGCTTGCTGGCCCTTTGGCAGAATGTTCACACATGAACACGAATAT
ATTTAAAGACTTACAATTTTGGGCTCCGTTCATATCTTATGTAAATGAATCGAGAGCGAT
AAATTATATTTAGGATTTTGTTATCTAAGGCGACATGGGTGCATTGCTCAAAAACATGTA
ATTTAAGTGCACACTACATGAGTCAGTCACTTGAGATCGTTCCCCGCCTCCTAAAATAGT
CCCTTAGTGGGAGACCACAGATAAGGTCCTCGCCGCTCAAGATAGGCAGATGTGCCCGAG
CGTGGGACCTCGATAAGGCGGGGACTATTTACTTAGGCCTCTGCGTAGGCCATTTACTTT
AAGATGCGATTCTCATGTCACCTATTTAAACCGAAGATATTTCCAAATAAAGTCAGTTTC
TTACAAAAACTCAACGAGTAAAGTCTTCTTATTTGGGATTTTACA
>49_NC-3_1
TGTTCACACATGAACACGAATATATTTAAAGACTTACAATTTTGGGCTCCGTTCATATCT
TATGTAAATGAATCGAGAGCGATAAATTATATTTAGGATTTTGTTATCTAAGGCGACATG
GGTGCATTGCTCAAAAACATGTAATTTAAGTGCACACTACATGAGTCAGTCACTTGAGAT
CGTTCCCCGCCTCCTAAAATAGTCCCTTAGTGGGAGACCACAGATAAGGTCCTCGCCGCT
CAAGATAGGCAGATGTGCCCGAGCGTGGGACCTCGATAAGGCGGGGACTATTTACGTAGG
CCTCTGCGTAGGCCATTTACTTTAAGATGCGATTCTCATGTCACCTATTTAAACCGAAGA
TATTTCCAAATAAAATTAGTTTCTTACAAAAACTCAACGAGTAAAGTCTTCTTATCTGGG
ATTTTACATTTGGTCAATCGAGCCTTTAATCGACTCTGCAGTTTCCCCCTACCAAAGGTA
AGGAACTCAGAGAAAGGCCAGCTCCTTTAAGCATCTTACAGCTAAAGGTAGCAAAAATAA
GTGACTCTTGTTTCCCCCTACCAAAGGTAAGGAACAGAGTATAAATATAAAAAGCAAAAG
ATACAAAAGAATCTTTTATGTTTTAAAACAAGCACCTTATAGTCTATAGCTAAAGGTTGC
TTTGTGTACCATTATAAATTGTGGTAAGGCGTGCTTGAGGCCATACATCAGCAATTGTGA
AATTAAAAAGTGCATAACAAAAGTGCCTTATAAATGCTCTAATAGCATTAAATCAGCTCA
TAAATAGAGTGCAGTGTATATGCCATAAGAGCATAAATTAAATAAAAAGTGCCTGAAAAC
AGTGCCTTATAAATGCTCTAATAGCATTAAATCAGCTCATAAATAGAGTGCAGTGTATAT
GCCAAAAGAGCATAAATGCCGAAATAAATGGCTAAAAAACAAAAAATCTGACTGGACTAC
AAAAATAATAAAACGTGCCAAAAAAAAAAAAAAAAAAAAAAAAATCATCTTTAAACATCG
ACGGAGCCTTAAAGAAGAGAAGGAAGTCAAATTCAAAGGAGCCTCTACCAGCAGCAGAAG
CAGCAACAACAGCAGCAGCAGAAGCAGCAACAGCAGTAGCAACAGCAGCAACAACAGCAG
CAACAGCAGCAGCAACAACAACAACATCAGCTAAGTCAAAACAAGAATTTTCTGTTTATC
CAAACACACATATATATATAAATACATATAAAATACATATACACGTACTATATATATTAA
GAAATTACAAAAAATTTTCAAAATGATGTCAGAAAAGACTATTCAATTCCTTAAGAAGCA
GTCCGAAATTATTTTGGAAATTAGAAAGTTGGAAGTAAAACCAACATTAACAGATGTAGA
AATTCTAAAATTAAATGAGCTTCAAAAATGTTTCATTGCTAATCATAGCAATTTGTTAAA
GATCGGCGTTGTCGATCATGAATATTTTAACGCGAAGCAGTATGATTTAATAATGATGGT
GTTAGAAAAAATTAAAAATAAAAATGAAAAAATTAAGGGCGAGTCGGTAGAAAACACTTT
CCCTAAATCAAACACTGTCCCTAAATCAAACCCTCCCCCTACATTAAACCTTGAAATGCG
TGGTCACCCTGAAAAAGAGGGTATAGCACAAAACAACGCTTTAAAAGTAGAGCAGGCATT
TCGTAATAATGTTGGCCAATTTCGAGTATATCTAGAAGATACGTCTAAACTAATAGACAG
TAGTCCAGATTTCCTTAAAATAAGGAAAAATAAAATTGAATTTTTATGGCATAAAATAGA
TAACCTGATTGAACAGGTGAATAGTCATTTTGAGAGTTCGCTATTCGAAGAAGAAATTAG
CGAACTTGAATTTGACAAACAAAATATTCTTACAGCCATTAATAGTCGACTCAGTGGCAC
AATAAATAAAGCTGAAATGTCGACGGTTGTTAAGGCGGAGGAGTTACCAACCCTGCCTAA
AATACAGATTCCCACCTTCTTTGGTGATTCCAAAGAATGGGATCTTTTTAATGAACTCTT
TACAGAGCTCATACATGTGAGAGAGGATCTCAGTCCTTCTCTCAAATTTAATTATCTAAA
GTCAGCATTAAAAGGAGAAGCCAGAAATGTGGTTACTCATTTACTGCTCGGCTCTGGAGA
AAATTATGAAGCCACTTGGGAGTTTTTGACCAAGCGATATGAGAATAAAAGAAACATATT
CTCAGATCATATGAATAGGCTTATGGATATGCCAAATTTAAATTTAGAATCCAATAAGCA
AATAAAGACATTTATTGACACGATTAACGAGTCAATTTATATTATAAAATTAAAGGCACA
ATTACCAGAAGATGTGGATGCAATTTTCGCTCACATAATTCTTCGGAAATTCAATAAAGA
ATCACTCAATTTATATGAAAGCCATGTTAAAAAGACAAAAGAAATACAGGCACTTTCTGA
TGTCATGGACTTTTTAGAGCAAAGGCTCAATTCTATATCATCATTCTCACAGGAAGTAAA
ACCTGTAAAGAAAATGATTAATAATAACAAGAATAAAAATTATAGTGACAATTGTGCATA
TTGCAAACTACCAGGGCATTATTTAATTCAATGCCATAAATTTAAAATAATGAATCCAGC
AGAACGGTCTGACTGGGTAAGAAAAAATGGGATTTGCCTAAGATGTCTGAGGCATCCGTT
TGGTAAAAAATGTATAAGCGAGCAGCTTTGTTCGACTTGTCGTAAACCTCACCACACGTT
ACTTCACTTTGCAGGTCATAATCCAGAAAAAGTGAATACGTGTAGAACAACAGGTCAAGC
CTTGTTGGCCACGGCCTTGATTCAAGTAAAGTCGAGGTATGGAGGCTTTGAACAATTAAG
AGCATTGATTGATAGTGGCTCTCAAAGCACAATTATTTCAGAAGAGTCTGCACAGATTCT
AAAATTGAAAAAATTTCGGTCTCATACTGAAATAAGTGGAGTATCTTCCACAGGAACGTG
CATCTCCAAGCACAAAGCGGTTATTTCGATAAGAAATTCTCCGAAAAATTTAGAAATTGA
AGCAATTATTCTCCCAAAACTTATGAAGGCACTTCCAGTCAACACGATTAATGTTGATCA
GAAAAAATGGAAGAACTTTAAATTAGCCGACCCCGATTTTAATAAACCGGGTCGCATTGA
TTTAATCATTGGAGCAGACGTATATACTCACATTCTGCAAAATGGAGTTATAAAAATAGA
CGGTCTCCTTGGGCAAAAAACTGATTTCGGGTGGATAGTTTCTGGATGTAAAAAATCCAA
AGGAAAAGAAACCATTGTAGCCACAACAATAGAAATAAAAGAGTTAGATCGCTACTGGGA
AGTGGAAGAAGAAGAAAAAGATGATATCGAGTCTGAAATCTGTGAAAATAAATTTATCAA
AACGACAAAAAAAGATTCAGATGGGCGATACATTGTGTCAATTCCATTCAAGGAGGATGT
CACCTTAGGAGATTCAAAGAAACAAGCGATAGCTCGTTACATGAATCTGGAGAAAAAACT
AAAAAGAAATGAAAAACTTAAGGTTGACTACACTAAATTCATGAATGAATACATGGATTT
AGGACACATGATTGAAGTGAGTGATGAAGGCAAATATTTTTTACCGCACCAGGCAGTGAT
TAGAGATTCAAGCCTTACGACCAAATTGAGAGTAGTTTTTGATGCTTCAGCAAAAACTAC
GAATAACAAAAGTTTGAACGACATAATGTGGGTTGGGCCACGAGTTCAAAAAGATATTTT
TGACATTATTATTAAATGGAGAAAATGGGAATTTGTTGTTTCGGCAGACATTGAAAAGAT
GTACCGACAAATTAAAATAGATAATAATGATCAAAAATATCAATATATTTTATGGAGAAA
TTCTCCAAAAGAAAAAATTAAAACATATAAATTAACCACAGTCACTTACGGAACTGCATC
TGCACCATATTTGGCTACCAGGGTTCTGGTAGATATTGCAGATAAATGTAAAAACCAAGT
TATTAGTGCAATAATTAGGAATGATTTCTATATGGATGACCTAATGACTGGAGCTGATTC
GGTAGAAGAAGCTAATAAATTAATAACATTAATTCCCCATGAATTGCAGAAAGTTGGATT
CAACTTAAGGAAATGGATTTCCAACAATTCCAAAATATTAACCACTGTGGAGGACACAGG
GGACAATAAGGTTCTCAATATTATCGAAAATGAATGTGTTAAAACTTTAGGACTAAAATG
GGAACCTCAAAAGGATTTATTTAAGTTCAGCGTAAATTGTAATGATGAATCAAAAAATAT
AAATAAGCGCGTTGTGTTATCAACGCTAGCAAAAATATTTGATCCGTTAGGATGGTTGGC
ACCAGTCACGGTTTCAGGAAAACTTTTTATTCAAAAACTTTGGATAAATAAAAGTGAATG
GGATCAGGAATTATCCATAGAAGATAAAAATTATTGGGAAAAATATAAAGAAAATTTATT
ATTGTTAGAGAATATTCGAATCCCAAGGTGGATTAATTCAAACAGTTCTTCAGTCATTCA
GATTCACGGATTTGCGGACGCCTCCGAAAAAGCATATGCTGCAGTAGTCTATGCTAAAGT
AGGACCTCATGTTAATATAATAGCTAGCAAAAGTAGAGTCAACCCTATAAAAAATAGGAA
GACAATTCCCAAACTCGAGCTGTGTGCAGCTCACCTGCTTAGTGAATTAATCCAAAGACT
AAAAGGATCAATTGACAATATAATGGAGATCTATGCTTGGAGTGATTCCACGATTACCTT
AGCATGGATTAACAGTGGTCAAAGTAAGATCAAATTTATAAAAAGAAGAACGGATGACAT
TCGGAAATTAAAAAATACTGAATGGAATCATGTTAAGTCAGAGGATAATCCAGCAGATTT
AGCATCCAGGGGAGTGGATTCTAACCAGTTGATCAACTGTGATTTTTGGTGGAAAGGTCC
GAAATGGCTAGCAGACCCAAAAGAACTTTGGCCTCGGCAGCAGTCTGTAGAAGAACCTGT
CTTAATAAATACGGTATTAAATGACAAAATAGATGATCCTATTTACGAATTAATAGAAAG
GTATTCCAGTATAGAAAAACTTATACGTATAATAGCATACATAAATAGATTCGTGCAGAT
GAAAACAAGAAATAAAGCCTATTCATCAATTATTTCAGTAAAGGAGATAAGAATAGCGGA
AACAGTTGTTATTAAGAAACAACAAGAATACCAGTTTAGGCAAGAGATAAAGTGCCTTAA
AATCAAAAAGGAAATCAAGACAAATAATAAAATATTGTCATTGAATCCATTTTTGGACAA
GGATGGGGTTCTAAGAGTTGGAGGAAGATTGCAAAATTCCAATGCAGAATTTAATGTTAA
ACATCCAATCATTTTAGAAAAATGCCACCTAACAAGCTTATTAATAAAAAATGCTCATAA
GGAAACATTGCATGGAGGGATAAACCTAATGCGAAACTATATCCAAAGAAAGTATTGGAT
TTTCGGGTTGAAAAATTCGTTGAAAAAGTATTTAAGAGAATGTGTAACGTGTGCAAGGTA
TAAACAAAATACAGCTCAGCAAATAATGGGTAACTTGCCAAAATATAGAGTGACGATGAC
ATTCCCGTTTCTTAATACTGGAATAGATTACGCAGGTCCTTATTATGTTAAATGTTCAAA
AAATCGTGGCCAAAAAACATTTAAAGGATACGTTGCTATATTCGTTTGCATGGCCACCAA
AGCCATACACTTAGAAATGGTAAGCGATCTAACTTCAGACGCATTTTTAGCAGCACTCAG
AAGATTTATTGCTAGACGGGGAAAATGTTCCAATATCTATTCAGACAACGGAACAAATTT
TGTAGGAGCTGCAAGAAAATTAGATCAAGAGTTATTTAATGCAATACAAGAAAATATAAC
GATTGCAGCGCAGCTTGAAAAGGACAGGATTGATTGGCATTTTATTCCCCCGGCAGGACC
TCACTTCGGAGGTATTTGGGAAGCTGGAGTTAAGTCAATGAAATACCATTTAAAGCGTAT
AATCGGCGACACTATTTTGACTTATGAAGAAATGTCAACTCTTTTATGTCAAATAGAAGC
ATGCTTAAATTCAAGGCCATTATACACTATAGTTAGTGAGAAGGACCAACAAGAAGTTTT
AACACCAGGTCATTTTTTAATTGGAAGACCACCTTTAGAAATAGTCGAACCAATGGAAGA
TGAAAAAATCGGAAATTTGGATAGGTGGAGACTTATCCAAAAAATGAAGAAAGATTTCTG
GGTTAAGTGGAAAAGTGAATATTTGCATACGCTCCAGCAAAGGAATAAATGGAAAAAGGA
AATTCCTAATATAGAAGAAGGGCAAATAGTTTTATTAAAGGATGAGAATTGTCATCCTGC
AAGATGGCCTTTAGGAAAGGTGGAAAAGGTGCATAAGGGGAATGATGATAAGGTCCGAGT
GGCTAAAGTAAAGATGCAGGAAGGATATATCACTAGACCCATTACTAAAATTTGTCCCTT
GGAAGGAATAAAGTCTGTTGACAAAAATGAGGCTGACCAAGAGCCAAAAAGACGAACTAG
AGCGACATCGGGAATGTCCAAGATCGGAATCATTATGGCAATGTTGTTGTTTGTGTTAAG
TTGTCAAGTTTCTAGCGCATTACCTAAAGATATAGCACCAAGATATTCTATAGACAAAAT
AAATAAAACCTCAGCAATATATCTAGACCCGCTAGGAGATGTTGAGATTGTGAGTACTTC
TTGGAATTTGGTTATCTATTATAAAATGGATCCATATTTTAAAATGTTAACAAAGGGTAA
TGCGCTTATACAAAGTATGAGGAAAGTTTGCGAAAGACTTCATAGCTTTGAAGAGCAATG
TAGTCTAGTCTTAGATAATATGCAAAGTCAGTTATCGGAACTTGACTGGGTAGAGTTAGA
AAAGAAAAGTAGTTGGTTGTTTAAGGTTCCTGCGAATTCAAAAGTCCGTCTGCAATGTAC
TGGCTCTCAAATTGAATTGTTTGATTTGCCTCAGCAAGGAGTTTTAAGCATTGCGCCATA
TTGTACGGCAAGAACCGACGATAAAATTCTAGTTGCCCACCATAACATTCAGTCCGAAAG
TGAAGAATTATTATCAACACCTTATATAGGAGAAGTTAGTGGAGTGCCGAAGATTATTTG
GGATCCGCTGAAACTATCAATATTAAATCATACTGAGGAATTTGAACGATTGAATAATGA
AATTAAATTTATGAAAGAGAACCATCAAAAATTGAAAGATTTACATTTCCATCATATTTC
CGGACATGCTGGATTAATTATTGCTTTAATACTAATGATAGTATTAATAATATATTTCAT
ACGGAAATGTGCTGTGCAACAAAGAATGCAAGCAATAACCTTTGCAGGTCCGTTGCCAGT
ACTATAAATATCAATAGTAAATAAACAATAAAATAATATAACAAATAAAAATATACAGTC
CACTAATAGAAAATGTACTTCTACATAGAAAAAGCAAAATGTTTAAAATAAGTTAATTGA
GTACAAATTGTTGAATTAAAAATAATATAAACCATAATTGTAATCCAATAAAATTAAAAG
CCAGAAAAACTAGGCCCATTGAAATCTTAGTTGCAAAATAAATGAACATATATCAAATAA
ATACAGCCCACTACTGTTATAAATGCAACTAATATACTAATGTACATCTCAGCTTTGCTG
GCCCTTTGGCAGAATGTTCACACATGAACACGAATATATTTAAAGACTTACAATTTTGGG
CTCCGTTCATATCTTATGTAAATGAATCGAGAGCGATAAATTATATTTAGGATTTTGTTA
TCTAAGGCGACATGGGTGCATTGCTCAAAAACATGTAATTTAAGTGCACACTACATGAGT
CAGTCACTTGAGATCGTTCCCCGCCTCCTAAAATAGTCCCTTAGTGGGAGACCACAGATA
AGGTCCTCGCCGCTCAAGATAGGCAGATGTGCCCGAGCGTGGGACCTCGATAAGGCGGGG
ACTATTTACGTAGGCCTCTGCGTAGGCCATTTACTTTAAGATGCGATTCTCATGTCACCT
ATTTAAACCGAAGATATTTCCAAATAAAATTAGTTTCTTACAAAAACTCAACGAGTAAAG
TCTTCTTATTTGGGATTTTACA
>50_NC-57_1
TGAGCGGAGTCACCCGGTGCTTCAGCTGTCTTAACAGCGGATTAACATTTTATATATCGA
TGCTAATTGAACTGAACTGTATTCTTTCTTTCGCTCTTGTAATTTTGCGGTCATAGCGAT
CAGACGTGATTTTTGTATATGAAGAAATAAATGAAGTTAAATAGTGTATATATGATTCTT
ATTTGCGAACCCCATTACAATGATGTCAAAGCAGTGAGGCATCACAACTATTCATTGGTG
GCCCATGAGGGGAACCTTGCTCATAAGAATCATAATTAATAATTGCTAAAAGCTGTTTGG
CAATTTTATCTTCGTGGTCGGCTTCATCCAGATAAATCACCGTGCCTACGTTTTCTATCG
CGCTCGCTCTCATCACGACAGAGCAGTATACGCAAACATTCGCGCTCGCTCTCATCACGA
CAGAGCTAAGTCCCGTTGCCCTTCGATTCCGTTAGATTTGCCGGAATCTCTGCCAACTCA
AAAAAACAAGACGTCAAAGAAGAACACCGATAACATACGAGCATTTGTGCATATTACATA
CAGTGGAGCAACGTCAGTATAAACAATGTCGAAATTTGATCAACTGGTGCGAGTTCAAAC
TGACCGCATTGAGTCTTTGAAGCGCTTGTTCAGTAATGTGAAAAAAGACTCGAGTGCGCG
GAAAACGGAAATATATTTCGAAAAACGTTTGAATCAAATCGACGAGTTTAACAAAGAATT
TCATCAGGCGCATCACACACTTATATGCATGGCAGACTACGAAGAAAGTGTGTATAAGCA
ACAAAATACAATCAGCCAATTCGAAGACCTGGGCATGGAAGTTTACTGTTTCGTGGCCGA
AGAAAAGAAACGAATTTATCCAGGCACAGTGACGCACAACGAATCAGCTAACTCTACAAT
AACAACACATGTAGAGGAAGTACGGATACCACTGCCAAAATTACCAGTTCCGAAATTCTC
TGGCAACTGCGCGGACTGGCCAAGTTTTCATGATGCATTTTTACGCTTAATTCACAATAA
TGAGCGTCTGGATAAGATTCAAAGGTTCCATTTTTTAAAGGAAGCATTACCAGTAGGCCT
GGACAACGACATTCGCCAAATCGCTTTAACTGAAGCAAACTATGAAGTCGCTTGGACCAC
ACTTCTACAACGATATAACAACCCACGAATTGTGTTCGCCAGCCACATGAACATGCTCTA
CAACTTACCGAATCTTTCGAAAGAAAAATCTGCTGACATACGGTCTATGGTTAGTACAGT
CAACGTCTGCATTGCCGCTTGCAATACCGTCAAGGCGCCACTACAGGGAGGAGATTTTTG
GTTGACTCATTATCTAACAACCAAACTACCCAAAGACACTCACACAGCTTGGGAGCATCA
TCTGGGCAGCAAGATTGACGTTCCTTCATACAAAGATCTGCAACAGTTCCTCAATGATCG
ACTTGTTACGTTAGACGCTATTGAAAGCCGTAACGCGTGCAGCGGCATGAAACAGTCAAA
TGAAACTTCAGACGGTACTAAACGCGTGCGTGTGCACAGCGCCCACACCAGGTCGGGTGC
TTCCGCGTCCGCTTGCTATCATTGTGGCAACTTACACATACTTCGAAGATGTCCGCAATT
TCTTTCAATGGATTGCTACCAACGGAAGGAAGTGGCCAGCAAGGCAAAATTGTGTCTCAA
TTGCCTGGGAAAATCGCACACACAAGCAAGCTGCCCCAGCAACAAGAATTGTCTTCATTG
TGGTCAACGTCATCACACGATGTTACATTTTCCAGCAACACAGCCAACGCTGATACCCTC
CTCGACATCATGCCAAAGTTCAGCAGCCAGTTCAGATGCCAAGCCGACTCTACAGTGCAT
GTCAACTACAACTTCATCTATGACTCATCGAAAGGTACTACTAGCAACAGCTCGGGTTGT
ACTCAGTAACACACAGACAGGATGCCAGGCCACGGTAAACGCGCTTCTTGACCAAGGATC
GGAAGCAACTATCATTTCGGAGCATGCTGTACAGTCTCTCCAGCTCTCCCGAAGCACAAC
TCGCACTGCAATCACCGGAGTCGGTCAAGATTCAGGACGACGCTGCAAATTCATCGTAAG
TTGTTCGGTGCAAACAGCAACTAACCCAAATTTCTCGTTAAAGGTCGACGATGCTTATGT
TTTGAACACGTTGACATCACACATGCCAAGTCAAAGTTTTCCAGCAGGAAACTGGAGTCA
TATCCATGGTCTCATGCTCGCAGACCCCTATTATTATAGATCCAAGCGAATCGATATCAT
TTTTGGAGCCGACCTTATGGCACAACTCTTGTTACCTGGAACTAAGATTGGCTTGCCAAA
CGAACCCATAGCGCAGAATACTCAACTCGGATGGGTTCTGTTAGGCAATGTTGGCAACAC
GCATATTACACGCCACATTCGATGTAATCATGCCATAATAAACTCCGAAGAGCTGCTTAA
GGTATTTTGCGAGGTAGAATCAGTTCCAGAACGCCCAAAGCTCTCCAAAGAAGATCAATG
GTGCGAGTCTTTCTTTAAGCAGACCCATCAACGTCAACCAGACGGCAGTTATCAAGTCCG
TTTGCCATTCAAGAGGAACTTTGACCCCAGTATGACGCTCGGAAAATCTCATCAGATCGC
CCTGAACAGATATCTTCAACTCGAAAGGCGCCTTCAAAGGGACCCAGACAAATGGATCAG
ATACTGCAAAGGAATTGAAGAATATTTTCAACTAGGTCAAATCACGTTGGCAGAGACGAG
CGAAAACTCAACCATAACCACGGATTCCTACGGTCGGCATGTTGCATCATGCGTGCTACC
ACATCATGCAGTTTTCAAAGAAGAAAGCCTCACCACAAAACAACGTATCGTTTTTGACGC
ATCGGCCCGGACCTCAAATGGCAGATCGTTAAACGATGTACTATGTGTAGGTCCCACGCT
GCAAAATGATCTGCCAGCCGTTCTCTTGAATTGGAGACAATATCAGTTTGTTTTCACTGC
CGATATACAACGAATGTATCGCTGTATCAATGTCCACCCTGATGACACGCAGTACCAGAG
GATTTTATGGCGGGCGGCGGATGGAGTCATCAAACAGCATTGCTTAACTACCGTCACGTT
TGGAACAGCGTCTGCACCTTATACAGCTATAAGAGTCATCCATCAAATAGCTGAAGACAC
ACAGACAAAATATCCTATGGCATCCAACGTTCTCAAAAATGGGATATATGTCGACGACAT
TCTCTCAGGCGAGCATTCACAAGAGGCAGCAATACGGAAAAGTTTGCAAACTATGCTAGC
TTTAAAATCCTCTGGCATGGAGCTACGAAAATGGGCTAGTAATGACCAGGATCTGATGGC
AACGATACCTCTCGAGCATCGATGCAAGCAGACATCCCTCAGTTGGGACAATGCGGACAC
CATCAAAACACTGGGTATGTACTGGTTGCCCAAGCAAGATTGCTTCACTTATAAATTACT
AGCAAATACTCCAGCCGGTATAACAAAACGAGAAATCCTATCGACCATAGCACGTTTATT
TGATCCTCTTGGATTAATCGCTCCAGTTGTAATTTCAGCAAAGATTATATTGAAAGAAAT
CACACTAGCGAAGCAATATCGCGAGGACGGATCGAGTACCTCACTGGATTGGGATGAGCC
AGTTCCCAACACCATTGCCGTCAAATGGCAACAATTTCGACAGCAACTAATGAAGGTTAA
GACGATCAAAATACCACGCAGCGTCAAATTTACGCCACTATTTAGTAGTGAGATACAACT
GCACACCTTTTGCGATGGATCCTCCAGTGCTTACGCAGCAGCAGTGTATGCACGCACCCA
ACAGTCTGATGGGACTTTCTATACAACGCTCATCGTCGCAAAATCAAAAATTTCGCCAAC
CAAGCCGTTAACAATACCGCGCACTGAGCTATGCGGTGCAGTATTAGCTACCAAACTCAC
CAAATGGGTGCTGGAGAATAACCGATGGACCAATGCACATATATCTACCTTTTACTGGAC
CGATGCTACCATTGTTCTGCACTGGATTAAAGGAGACATTACTAGGTGGAAAACGTTTGT
AGCCAACCGAGTGTCTTACATTCTCGACCACACCTCAGCGGCTCAGTGGCACCACATAGA
CACATCGGAAAACCCAGCAGATTGCGCAACCAGAGGCTTACCACCGAGCCAAATACCTGA
TATTTGGTGGCATGGCCCATCCTGGCTATGCAAACCACACAATATTTGGCCAAACACGCA
ATCACAATTGCTCAATCCAGAAGAACGGGATCTGGAGGCCAAATCCATAAAAATTAGAGC
CTTCACTACCTTGTCAGACACAAAGGATTCTATTATTGACCGATTCTCGTCGTATACAAA
ACTGCTACGTGTCACGGCATACATGTTACGATTCTGCCACAATGCTCATGCTCGAGCACA
ACGAAGTCACGGATCACTCTCTCCTGACGAGCTGGATGAGGCCCTGTGCTGCATAGCTCG
CCTTGCACAATCCGATACATTTCACGCCGACATCCAAGCGCTTAAAAGGAACAAGCCGTT
ACCACCCCGTAGCACACTTTCAAATCTTACACCGTTTCTTGACAACAATATCTTGAGGAT
TCGTGGCCGTCTCAAGCATTCAAATCTCTCTTTTTCTCGAAAACATCCAATTATATTACC
TCATTGTCACCTATTTACAGATTTGGTAATTCAACACTCTCATCAGCTCACTCTACATGG
CGGCGCTCAATTAACACTGGCTCACATACGCTACAAATTCTGGATTCCCAGAGGCAGACA
AGCAGTCAGGCGAATCATCCGGAAATGCGTCACATGTTTTAAGGTAGCTCCAGTCGTAGC
GAAGCAATTGATGGGTGACTTGCCATTACATCGAGTCAACCCCCCAACTCGTCCGTTCAT
TACAACAGGAGTTGACTACACTGGTGCGATTGAACTTCAAGCCGCGCGTGTACGAGGATC
AACCACCTACAAAGGCTATGTAGCCATTTTTATATGCTTAGCAACCAAGGCGGTCCACTT
[truncated: 66,146,688 more chars]
