# Supplementary material for: BEL/Pao retrotransposons in metazoan genomes
Source: BMC Evol Biol. 2011 Jun 4;11:154. doi: 10.1186/1471-2148-11-154 (PMC3118150; doi:10.1186/1471-2148-11-154)
Supplement: Additional file 2 — List of used genomes, Repbase Update, and Gypsy Database elements. All used metazoan genomes are listed together with an internal identifier. Additionally we give the current URL from which the genome sequence can be accessed, the accession numbers, number of sequences of the genome included in our analysis, overall number of nucleotides, the number of BEL/Pao elements we identified in that genome, the number of different BEL/Pao families we identified in that genome, and to which subkingdom/superphylum/phylum the species belong. Additionally we list all mammalian genomes we used and all genomes we excluded from our analysis. Furthermore, we give the name of all BEL/Pao elements from Repbase Update and from the Gypsy Database, together with the species name they occur in, and an internal identifier. The internal identifiers are also used for the nucleotide sequences in additional file 1 and in the sequence alignment of additional file 7. [file 1471-2148-11-154-S2.XLS]

## Sheet: Genomes
identifier	name	common name	link	accession number	number sequences	bp	copy number	number of families	Subkingdom	Unranked1	Unranked2	Superphylum	Phylum
13	Acyrthosiphon pisum	Aphids	http://www.ncbi.nlm.nih.gov/nuccore/171845653	version 01, ABLF01000001-ABLF01072841;EQ110773-EQ133570	2137	126584259	11	11	(Eumetazoa)	(Bilateria)	(Protostomia)	(Ecdysozoa)	Artropoda
14	Aedes aegypti (strain Liverpool)	yellow fever mosquito	http://www.ncbi.nlm.nih.gov/nuccore/78165793	version 02, AAGE02000001-AAGE02036206;CH477186-CH479178	1992	1360565780	2524	646	(Eumetazoa)	(Bilateria)	(Protostomia)	(Ecdysozoa)	Artropoda
79	Amphimedon queenslandica	sponge	http://www.ncbi.nlm.nih.gov/nuccore/296313254	version 1,GL345134-GL348712	1941	136153406	24	24	Parazoa	-	-	-	Porifera
31	Anolis carolinensis	carolina anole, lizard	http://www.ncbi.nlm.nih.gov/nuccore/125802841	version 1;AAWZ01000001-AAWZ01050470	2286	1732847778	426	4	Eumetazoa	(Bilateria)	-	(Deuterostomia)	Chordata
17	Anopheles gambiae Pest	mosquito	http://www.ncbi.nlm.nih.gov/nuccore/19683831	version 1,AAAB01000001-AAAB01069724; assembly AAAB01000001-AAAB01008987;CM000356-CM000360	5	230466657	263	85	(Eumetazoa)	(Bilateria)	(Protostomia)	(Ecdysozoa)	Artropoda
18	Apis mellifera (strain DH4)	european/western honey bee	http://www.ncbi.nlm.nih.gov/nuccore/63053474	version 5,AADG05000001-AADG05018946;CM000054-CM000069	16	217194876	0	0	(Eumetazoa)	(Bilateria)	(Protostomia)	(Ecdysozoa)	Artropoda
32	Aplysia californica	california sea slug/hare	http://www.ncbi.nlm.nih.gov/nuccore/225542573	version 2;AASC02000001-AASC0206465(GL005898-GL010026)	4055	671664021	0	0	(Eumetazoa)	(Bilateria)	(Protostomia)	(Lophotrochozoa)	Mollusca
80	Atta cephalotes	ants	http://www.ncbi.nlm.nih.gov/nuccore/295966817	version 1,GL377338-GL377564	219	309304425	28	5	(Eumetazoa)	(Bilateria)	(Protostomia)	(Ecdysozoa)	Artropoda
19	Bombyx mori p50TDazao	silkworm	http://www.ncbi.nlm.nih.gov/nuccore/186680507	version 1,BABH01000001-BABH01088672	763	446188452	111	64	(Eumetazoa)	(Bilateria)	(Protostomia)	(Ecdysozoa)	Artropoda
33	Branchiostoma floridae	lancelets	http://www.ncbi.nlm.nih.gov/nuccore/228577411	version 2;ABEP02000001-ABEP02041925(GG666451-GG666848)	398	521895125	2	2	Eumetazoa	(Bilateria)	-	(Deuterostomia)	Chordata
34	Brugia malayi	roundworm	http://www.ncbi.nlm.nih.gov/nuccore/154235816	version 1;AAQA01000001-AAQA01029808(AAQA01000001-AAQA01029808)	1192	65481545	29	6	Eumetazoa	(Bilateria)	(Protostomia)	(Ecdysozoa)	Nematoda
35	Caenorhabditis brenneri	roundworm	http://www.ncbi.nlm.nih.gov/nuccore/152111321	version 1;ABEG01000001-ABEG01023891()	3429	179888943	48	20	Eumetazoa	(Bilateria)	(Protostomia)	(Ecdysozoa)	Nematoda
36	Caenorhabditis briggsae	roundworm	http://www.ncbi.nlm.nih.gov/nuccore/187040982	version 2;CAAC02000001-CAAC02000607(CU538964-CU538975)	12	108478526	6	6	Eumetazoa	(Bilateria)	(Protostomia)	(Ecdysozoa)	Nematoda
37	Caenorhabditis elegans	roundworm	http://www.ncbi.nlm.nih.gov/sites/entrez?db=genomeprj&cmd=Link&LinkName=genomeprj_nuccore&from_uid=13758		6	100269912	12	10	Eumetazoa	(Bilateria)	(Protostomia)	(Ecdysozoa)	Nematoda
38	Caenorhabditis japonica	roundworm	http://www.ncbi.nlm.nih.gov/nuccore/224223404	version 2;ABLE02000001-ABLE02037692	2292	35479218	2	2	Eumetazoa	(Bilateria)	(Protostomia)	(Ecdysozoa)	Nematoda
39	Caenorhabditis remanei	roundworm	http://www.ncbi.nlm.nih.gov/nuccore/152087429	version 2;AAGD02000001-AAGD02012680()	1140	133086023	46	36	Eumetazoa	(Bilateria)	(Protostomia)	(Ecdysozoa)	Nematoda
81	Callorhinchus milii	cartilaginous fish	http://www.ncbi.nlm.nih.gov/nuccore/121292286	version 1,DS075215-DS113176	605	33784130	0	0	Eumetazoa	(Bilateria)	-	(Deuterostomia)	Chordata
41	Ciona intestinalis	sea squirt	http://www.ncbi.nlm.nih.gov/nuccore/26556995	version 1;AABS01000001-AABS01002501	1352	110470740	3	3	Eumetazoa	(Bilateria)	-	(Deuterostomia)	Chordata
42	Ciona savignyi	sea squirt	http://www.ncbi.nlm.nih.gov/nuccore/42795665	version 1;AACT01000001-AACT01066800(CH003012-CH003447)	419	163787130	136	24	Eumetazoa	(Bilateria)	-	(Deuterostomia)	Chordata
22	Culex pipiens quinquefasciatus	mosquito	http://www.ncbi.nlm.nih.gov/nuccore/145473533	version 1,AAWU01000001-AAWU01048671;DS231813-DS234983	3146	578882899	333	90	(Eumetazoa)	(Bilateria)	(Protostomia)	(Ecdysozoa)	Artropoda
43	Danio rerio	zebrafish	http://www.ncbi.nlm.nih.gov/nuccore/226596528	version 5;CAAK05000001-CAAK05059518(CU651604-CU651628)	25	1322655876	266	86	Eumetazoa	(Bilateria)	-	(Deuterostomia)	Chordata
6	Drosophila ananassae	fruit fly	ftp://ftp.flybase.net/genomes/Drosophila\_ananassae/current/fasta/	release 1.3,	789	200636965	714	36	(Eumetazoa)	(Bilateria)	(Protostomia)	(Ecdysozoa)	Artropoda
5	Drosophila erecta	fruit fly	ftp://ftp.flybase.net/genomes/Drosophila\_erecta/current/fasta/	release 1.3,	339	140148034	87	18	(Eumetazoa)	(Bilateria)	(Protostomia)	(Ecdysozoa)	Artropoda
12	Drosophila grimshawi	fruit fly	ftp://ftp.flybase.net/genomes/Drosophila\_grimshawi/current/fasta/	release 1.3,	608	156319550	29	6	(Eumetazoa)	(Bilateria)	(Protostomia)	(Ecdysozoa)	Artropoda
1	Drosophila melanogaster	fruit fly	ftp://ftp.flybase.net/genomes/Drosophila\_melanogaster/current/fasta/	release 5.16, sequences U and Uextra excluded	12	129663327	178	10	(Eumetazoa)	(Bilateria)	(Protostomia)	(Ecdysozoa)	Artropoda
10	Drosophila mojavensis	fruit fly	ftp://ftp.flybase.net/genomes/Drosophila\_mojavensis/current/fasta/	release 1.3,	406	176738785	119	14	(Eumetazoa)	(Bilateria)	(Protostomia)	(Ecdysozoa)	Artropoda
8	Drosophila persimilis	fruit fly	ftp://ftp.flybase.net/genomes/Drosophila\_persimilis/current/fasta/	release 1.3,	800	161664225	469	42	(Eumetazoa)	(Bilateria)	(Protostomia)	(Ecdysozoa)	Artropoda
7	Drosophila pseudoobscura	fruit fly	ftp://ftp.flybase.net/genomes/Drosophila\_pseudoobscura/current/fasta/	release 2.6,	674	143935019	60	22	(Eumetazoa)	(Bilateria)	(Protostomia)	(Ecdysozoa)	Artropoda
3	Drosophila sechellia	fruit fly	ftp://ftp.flybase.net/genomes/Drosophila\_sechellia/current/fasta/	release 1.3	606	135517849	110	12	(Eumetazoa)	(Bilateria)	(Protostomia)	(Ecdysozoa)	Artropoda
2	Drosophila simulans	fruit fly	ftp://ftp.flybase.net/genomes/Drosophila\_simulans/dsim\_r1.3\_FB2009\_06/fasta/	release 1.3,without Urandom	231	117592938	31	10	(Eumetazoa)	(Bilateria)	(Protostomia)	(Ecdysozoa)	Artropoda
11	Drosophila virilis	fruit fly	ftp://ftp.flybase.net/genomes/Drosophila\_virilis/current/fasta/	release 1.2,	316	184424231	248	18	(Eumetazoa)	(Bilateria)	(Protostomia)	(Ecdysozoa)	Artropoda
9	Drosophila willistoni	fruit fly	ftp://ftp.flybase.net/genomes/Drosophila\_willistoni/current/fasta/	release 1.3,	737	207206976	444	37	(Eumetazoa)	(Bilateria)	(Protostomia)	(Ecdysozoa)	Artropoda
4	Drosophila yakuba	fruit fly	ftp://ftp.flybase.net/genomes/Drosophila\_yakuba/current/fasta/	release 1.3	653	151377835	298	29	(Eumetazoa)	(Bilateria)	(Protostomia)	(Ecdysozoa)	Artropoda
44	Gallus gallus	chicken	http://www.ncbi.nlm.nih.gov/nuccore/95100499	version 2;AADN02000001-AADN02079053(CM000093-CM000124)	31	1032777680	0	0	Eumetazoa	(Bilateria)	-	(Deuterostomia)	Chordata
45	Gasterosteus aculeatus	three-spined stickleback fish	http://www.ncbi.nlm.nih.gov/nuccore/86302700	version 1;AANH01000001-AANH01016957	7536	414473096	58	18	Eumetazoa	(Bilateria)	-	(Deuterostomia)	Chordata
46	Heterodera glycines	soybean cyst nematode	http://www.ncbi.nlm.nih.gov/nuccore/170570910	version 1;ABLA01000001-ABLA01045526(DS572925-DS607632)	914	12291793	11	11	Eumetazoa	(Bilateria)	(Protostomia)	(Ecdysozoa)	Nematoda
83	Hydra magnipapillata (strain 105)	simple fresh water animal	http://www.ncbi.nlm.nih.gov/nuccore/ACZU00000000.1	version 1,GL020027-GL040940	12958	816867154	163	23	Eumetazoa	Radiata	-	-	Cnidaria
23	Ixodes scapularis	deer/backlogged tick	http://www.ncbi.nlm.nih.gov/nuccore/169247701	version 1,ABJB010000001-ABJB011141595;DS611849-DS981340	17365	1216100309	42	36	(Eumetazoa)	(Bilateria)	(Protostomia)	(Ecdysozoa)	Artropoda
84	Lepeophtheirus salmonis (strain Pacific)	sea louse	http://www.ncbi.nlm.nih.gov/nuccore/293330953	version 1,ADND01000001-ADND01475815	308	4077646	0	0	(Eumetazoa)	(Bilateria)	(Protostomia)	(Ecdysozoa)	Artropoda
48	Loa loa	filarial nematode	http://www.ncbi.nlm.nih.gov/nuccore/285859101	version 1;ADBU01000001-ADBU01014334	2518	52569754	1	1	Eumetazoa	(Bilateria)	(Protostomia)	(Ecdysozoa)	Nematoda
51	Meloidogyne hapla	roundworm	http://www.ncbi.nlm.nih.gov/nuccore/207097952	version 1;ABLG01000001-ABLG01003450	1300	45210272	7	7	Eumetazoa	(Bilateria)	(Protostomia)	(Ecdysozoa)	Nematoda
52	Meloidogyne incognita	roundworm	http://www.ncbi.nlm.nih.gov/nuccore/198735218	version 1;CABB01000001-CABB01009538	2238	48275435	40	24	Eumetazoa	(Bilateria)	(Protostomia)	(Ecdysozoa)	Nematoda
24	Nasonia giraulti	parasitoid wasp	http://www.ncbi.nlm.nih.gov/nuccore/266305872	version 1,ADAO01000001-ADAO01305558;GL273804-GL277949	1433	275965093	3	3	(Eumetazoa)	(Bilateria)	(Protostomia)	(Ecdysozoa)	Artropoda
25	Nasonia longicornis	parasitoid wasp	http://www.ncbi.nlm.nih.gov/nuccore/266618406	version 1;ADAP01000001-ADAP01311954;GL277950-GL282472	1459	277543095	7	5	(Eumetazoa)	(Bilateria)	(Protostomia)	(Ecdysozoa)	Artropoda
26	Nasonia vitripennis	parasitoid wasp	http://www.ncbi.nlm.nih.gov/nuccore/146262028	version 1;AAZX01000001-AAZX01026605;DS265617-DS267807	1530	282149412	48	31	(Eumetazoa)	(Bilateria)	(Protostomia)	(Ecdysozoa)	Artropoda
86	Nematostella vectensis (strain CH2 x CH6)	starlet sea anemone	http://www.ncbi.nlm.nih.gov/nuccore/149354222	version 1,DS469507-DS480310	2970	321579095	107	41	Eumetazoa	Radiata	-	-	Cnidaria
55	Oryzias latipes	freshwater fish/ killifish	http://www.ncbi.nlm.nih.gov/nuccore/144600648	version 1;BAAE01000001-BAAE01346141(DF000001-DF038235)	20165	535885060	69	62	Eumetazoa	(Bilateria)	-	(Deuterostomia)	Chordata
27	Pediculus humanus corporis	body louse	http://www.ncbi.nlm.nih.gov/nuccore/145371558	version 1;AAZO01000001-AAZO01008555;DS234984-DS236865	400	108709351	0	0	(Eumetazoa)	(Bilateria)	(Protostomia)	(Ecdysozoa)	Artropoda
56	Pristionchus pacificus	roundworm	http://www.ncbi.nlm.nih.gov/nuccore/219718214	version 1;ABKE01000001-ABKE01013962	4540	99963709	1	1	Eumetazoa	(Bilateria)	(Protostomia)	(Ecdysozoa)	Nematoda
28	Rhodnius prolixus	kissing bug	http://www.ncbi.nlm.nih.gov/nuccore/240102056	version 1;ACPB01000001-ACPB01076472	17049	363547248	6	6	(Eumetazoa)	(Bilateria)	(Protostomia)	(Ecdysozoa)	Artropoda
58	Saccoglossus kowalevskii	acorn worm	http://www.ncbi.nlm.nih.gov/nuccore/255264885	version 1;ACQM01000001-ACQM01135723(GL010720-GL018599)	5313	644031168	58	56	Eumetazoa	(Bilateria)	-	(Deuterostomia)	Hemichordata
59	Schistosoma japonicum	blood-fluke	http://www.ncbi.nlm.nih.gov/nuccore/226693070	version1;CABF01000001-CABF01095265	439	8631953	2	2	Eumetazoa	(Bilateria)	(Protostomia)	Platyzoa	Platyhelminthes
89	Schmidtea mediterranea	planaria	http://www.ncbi.nlm.nih.gov/nuccore/124245545	version 1, AAWT01000001-AAWT01094682	24508	616250314	30	11	Eumetazoa	(Bilateria)	(Protostomia)	Platyzoa	Platyhelminthes
60	Strongylocentrotus purpuratus	sea urchin	http://www.ncbi.nlm.nih.gov/nuccore/111979533	version 2;AAGJ02000001-AAGJ0222058(DS000001-DS016057)	10357	736763728	55	37	Eumetazoa	(Bilateria)	-	(Deuterostomia)	Echinodermata
61	Taeniopygia guttata	zebra finch	http://www.ncbi.nlm.nih.gov/nuccore/197914227	version 1;ABQF01000001-ABQF01124805(CM000515-CM000549)	34	1021453031	0	0	Eumetazoa	(Bilateria)	-	(Deuterostomia)	Chordata
62	Takifugu rubripes	pufferfish	http://www.ncbi.nlm.nih.gov/nuccore/22418063	version 1;CAAB01000001-CAAB01012381	6358	303548065	1	1	Eumetazoa	(Bilateria)	-	(Deuterostomia)	Chordata
63	Tetraodon nigroviridis	pufferfish	http://www.ncbi.nlm.nih.gov/nuccore/47232468	version 1;CAAE01000001-CAAE01025773	2296	305902972	1	1	Eumetazoa	(Bilateria)	-	(Deuterostomia)	Chordata
29	Tribolium castaneum	red flour beetle	http://www.ncbi.nlm.nih.gov/nuccore/73486647	version 1;AAJJ01000001-AAJJ01009708;CM000276-CM000285	10	187494969	6	4	(Eumetazoa)	(Bilateria)	(Protostomia)	(Ecdysozoa)	Artropoda
64	Trichinella spiralis	nematode worm	http://www.ncbi.nlm.nih.gov/nuccore/162732758	version 1;ABIR01000001-ABIR01003790	816	43975123	16	16	Eumetazoa	(Bilateria)	(Protostomia)	(Ecdysozoa)	Nematoda
90	Trichoplax adhaerens (strain Grell-BS-1999)	basal muticellular animal	http://www.ncbi.nlm.nih.gov/nuccore/190356050	version 1,DS985241-DS986654	174	102013687	0	0	Parazoa	-	-	-	Placozoa
65	Wuchereria bancrofti	roundworm	http://www.ncbi.nlm.nih.gov/nuccore/285844741	version 1;ADBV01000001-ADBV01025884	1425	21770525	0	0	Eumetazoa	(Bilateria)	(Protostomia)	(Ecdysozoa)	Nematoda
66	Xenopus (Silurana) tropicalis	frog	http://www.ncbi.nlm.nih.gov/nuccore/268052774	version 1;AAMC01000001-AAMC01190823(GL172637-GL192185)	6260	1434744382	72	15	Eumetazoa	(Bilateria)	-	(Deuterostomia)	Chordata

## Sheet: Excluded genomes
id	name	common name	link	accession number	number sequences	bp	copy number	number of families
82	Dicentrarchus labrax	seabass/Wolfbarsch	http://www.ncbi.nlm.nih.gov/nuccore/288856183	version 1,CABK01000001-CABK01036166	115	1289968	0	0
47	Labeotropheus fuelleborni (Domwe Island)	cichlid fish/Buntbarsch	http://www.ncbi.nlm.nih.gov/nuccore/191076571	version 1;ABPK01000001-ABPK01078388(EQ169210-EQ185431)	18	219919	0	0
49	Maylandia zebra (Mazinzi Reef)	cichlid fish/Buntbarsch	http://www.ncbi.nlm.nih.gov/nuccore/191600199	version 1;ABPM01000001-ABPM01087341(EQ202275-EQ220183)	8	94184	0	0
85	Mchenga conophoros (strain Otter Point)	cichlid fish/Buntbarsch	http://www.ncbi.nlm.nih.gov/nuccore/190993913	version 1, EQ151724-EQ169209	23	281259	0	0
50	Melanochromis auratus (Domwe Island)	cichlid fish/Buntbarsch	http://www.ncbi.nlm.nih.gov/nuccore/191160704	version 1;ABPL01000001-ABPL01084132(EQ185432-EQ202274)	18	230055	0	0
87	Nothobranchius furzeri	killifish/Karpfen	two strains, both less than 10kb long		0	0	0	0
53	Nothobranchius kuhntae	freshwater annual fish/killifish	http://www.ncbi.nlm.nih.gov/nuccore/225074537	version 1;ACDA01000001-ACDA01005934;coverage 0.0..	0	0	0	0
54	Onchocerca volvulus	roundworm/Fadenwurm	http://www.ncbi.nlm.nih.gov/nuccore/285306937	version 1;ADBW01000001-ADBW01022675	45	628042	0	0
57	Rhamphochromis esox (Otter Point)	cichlid fish/Buntbarsch	http://www.ncbi.nlm.nih.gov/nuccore/192384579	version 3: 1;ABPN01000001-ABPN01075444(EQ220184-EQ235846);coverage 0.	15	193081	0	0
88	Rhipicephalus microplus (strain Deutsch)	cattle tick	http://www.ncbi.nlm.nih.gov/nuccore/299469354	version 1,ADMZ01000001-ADMZ01315428	0	0	0	0
30	Varroa destructor	parasitic mite	http://www.ncbi.nlm.nih.gov/nuccore/283764859	version 1;ADDG01000001-ADDG01184190	118	1319093	0	0

## Sheet: Mammalian Genomes
id	name	common name	link	accession number	number sequences	bp	copy number	number of families
78	Ailuropoda melanoleuca	giant panda	http://www.ncbi.nlm.nih.gov/nuccore/275642285	Version 1; GL192338-GL273803	3931	2269566332	0	0
67	Bos taurus	wild/domestic cattle	http://www.ncbi.nlm.nih.gov/nuccore/112180191	Version 3; CM000177-CM000206	7	813075589	0	0
68	Canis lupus familiaris	dog	http://www.ncbi.nlm.nih.gov/nuccore/AAEX00000000.2	Version 2; CM000001-CM000039	39	2445110183	0	0
93	Cavia porcellus	guinea pig	http://www.ncbi.nlm.nih.gov/nuccore/168202703	Version 2; DS562855-DS565997	13	792512437	0	0
69	Equus caballus	horse	http://www.ncbi.nlm.nih.gov/nuccore/157496996	Version 2; CM000377-CM000408	32	2367053447	0	0
101	Lama pacos	alpaka	http://www.ncbi.nlm.nih.gov/nuccore/206581138	Version 1; GG207678-GG264711	19120	2409936034	0	0
72	Monodelphis domestica	opossum/Spitzmausbeutelratten	http://www.ncbi.nlm.nih.gov/nuccore/84871610	Version 3; CM000368-CM000376	9	3502373038	0	0
73	Mus musculus (strain mixed)	mouse	http://www.ncbi.nlm.nih.gov/nuccore/AAHY00000000.1	Version 1; CM000209-CM000229	21	2616921514	0	0
74	Ornithorhynchus anatinus	platypus/Schnabeltier	http://www.ncbi.nlm.nih.gov/nuccore/121511543	Version 1; CM000409-CM000427	19	437080024	0	0
112	Pteropus vampyrus	large flying fox/Flughund	http://www.ncbi.nlm.nih.gov/nuccore/200003945	Version 1; EQ652674-EQ686063	22728	1816250279	0	0
76	Rattus norvegicus (strain BN)	rat	http://www.ncbi.nlm.nih.gov/nuccore/AAHX00000000.1	Version 1; CM000231-CM000251	21	2559974438	0	0

## Sheet: Repbase Update Elements
Repbase Update elements used in phylogenetic tree						Repbase Update elements not used in phylogenetic tree (not all three domains are present)
internal id	name	species	clade			name	species
960	BEL4-I_AP	Acyrthosiphon pisum	BEL			BEL2-I_AP	Acyrthosiphon pisum
934	BEL3-I_AP	Acyrthosiphon pisum	BEL			BEL1-I_AP	Acyrthosiphon pisum
778	AGM1	Anopheles gambiae	BEL
988	BEL9-I_AG	Anopheles gambiae str. PEST	BEL			BEL7-I_AG	Anopheles gambiae str. PEST
984	BEL8-I_AG	Anopheles gambiae str. PEST	BEL			BEL5-I_AG	Anopheles gambiae str. PEST
978	BEL6-I_AG	Anopheles gambiae str. PEST	BEL			BEL19-I_AG	Anopheles gambiae str. PEST
959	BEL4-I_AG	Anopheles gambiae str. PEST	BEL			BEL-21_AG	Anopheles gambiae str. PEST
933	BEL3-I_AG	Anopheles gambiae str. PEST	Pao			YAMATO_BM	Bombyx mori
899	BEL2-I_AG	Anopheles gambiae str. PEST	Pao			KAMIKAZE_BM	Bombyx mori
885	BEL18-I_AG	Anopheles gambiae str. PEST	Pao			BEL5b_Cis	Ciona savignyi
881	BEL17-I_AG	Anopheles gambiae str. PEST	Pao			BEL4a_Cis	Ciona savignyi
879	BEL16-I_AG	Anopheles gambiae str. PEST	BEL			BEL2_Cis	Ciona savignyi
875	BEL15-I_AG	Anopheles gambiae str. PEST	BEL			BEL3-I_DR	Danio rerio
871	BEL14-I_AG	Anopheles gambiae str. PEST	Pao			BEL14-I_DR	Danio rerio
867	BEL13-I_AG	Anopheles gambiae str. PEST	BEL			BEL13-I_DR	Danio rerio
863	BEL12-I_AG	Anopheles gambiae str. PEST	BEL			BEL-37-I_DR	Danio rerio
859	BEL11-I_AG	Anopheles gambiae str. PEST	BEL			BEL-1_DPu	Daphnia pulex
855	BEL10-I_AG	Anopheles gambiae str. PEST	Pao			DIVER2	Drosophila melanogaster
837	BEL1-I_AG	Anopheles gambiae str. PEST	Pao			BEL	Drosophila melanogaster
795	BEL-20_AG	Anopheles gambiae str. PEST	BEL			TRAM	Drosophila miranda
785	BEL-1_BM	Bombyx mori	BEL			BEL2-I_Dmoj	Drosophila mojavensis
976	BEL5_Cis	Ciona savignyi	Sinbad			Nobel	Drosophila persimilis
968	BEL4_Cis	Ciona savignyi	Sinbad			BEL1_LTR_Dpse	Drosophila pseudoobscura
957	BEL3_Cis	Ciona savignyi	Sinbad			BEL1_I_Dpse	Drosophila pseudoobscura
893	BEL1_Cis	Ciona savignyi	Sinbad			BEL1-I_DV	Drosophila virilis
1002	CATCH3I_DR	Danio rerio	Sinbad			BEL2-I_Dya	Drosophila yakuba
1000	CATCH2I_DR	Danio rerio	Dan			BEL2_MH	Meloidogyne hapla
996	CATCH1I_DR	Danio rerio	Dan			BEL1-NVi	Nasonia vitripennis
992	BELPADRE	Danio rerio	Suzu			BEL-1-I_NVi	Nasonia vitripennis
989	BEL9-I_DR	Danio rerio	Dan			BEL-7-I_NV	Nematostella vectensis
985	BEL8-I_DR	Danio rerio	Sinbad
981	BEL7-I_DR	Danio rerio	Dan
971	BEL5-I_DR	Danio rerio	Sinbad
961	BEL4-I_DR	Danio rerio	Suzu
955	BEL36-I_DR	Danio rerio	Sinbad
953	BEL35-I_DR	Danio rerio	Sinbad
951	BEL34-I_DR	Danio rerio	Sinbad
949	BEL33-I_DR	Danio rerio	Sinbad
947	BEL32-I_DR	Danio rerio	Sinbad
945	BEL31-I_DR	Danio rerio	Sinbad
943	BEL30-I_DR	Danio rerio	Sinbad
927	BEL29-I_DR	Danio rerio	Sinbad
925	BEL27-I_DR	Danio rerio	Sinbad
923	BEL25-I_DR	Danio rerio	Dan
921	BEL24-I_DR	Danio rerio	Sinbad
919	BEL23-I_DR	Danio rerio	Dan
917	BEL22-I_DR	Danio rerio	Sinbad
915	BEL21-I_DR	Danio rerio	Dan
913	BEL20-I_DR	Danio rerio	Dan
903	BEL2-I_DR	Danio rerio	Dan
890	BEL19-I_DR	Danio rerio	Dan
886	BEL18-I_DR	Danio rerio	Sinbad
882	BEL17-I_DR	Danio rerio	Dan
876	BEL15-I_DR	Danio rerio	Dan
864	BEL12-I_DR	Danio rerio	Sinbad
860	BEL11-I_DR	Danio rerio	Sinbad
856	BEL10-I_DR	Danio rerio	Dan
840	BEL1-I_DR	Danio rerio	Sinbad
809	BEL-38-I_DR	Danio rerio	Sinbad
835	BEL-8_DPu	Daphnia pulex	Sinbad
833	BEL-7_DPu	Daphnia pulex	Tas
829	BEL-6_DPu	Daphnia pulex	Tas
825	BEL-5_DPu	Daphnia pulex	Sinbad
817	BEL-4_DPu	Daphnia pulex	Tas
811	BEL-3_DPu	Daphnia pulex	Tas
799	BEL-2_DPu	Daphnia pulex	Tas
1021	ROO	Drosophila melanogaster	BEL
1008	MAX	Drosophila melanogaster	BEL
839	BEL1-I_Dmoj	Drosophila mojavensis	BEL
935	BEL3-I_Dpse	Drosophila pseudoobscura	BEL
902	BEL2-I_Dpse	Drosophila pseudoobscura	BEL
842	BEL1-I_Dya	Drosophila yakuba	BEL
821	BEL-5-I_HM	Hydra magnipapillata	Tas
813	BEL-4-I_HM	Hydra magnipapillata	Tas
801	BEL-3-I_HM	Hydra magnipapillata	Tas
789	BEL-2-I_HM	Hydra magnipapillata	Tas
931	BEL2_MH	Meloidogyne hapla	Tas
897	BEL1_MH	Meloidogyne hapla	Tas
819	BEL-4_NVi	Nasonia vitripennis	Pao
803	BEL-3-I_NVi	Nasonia vitripennis	BEL
791	BEL-2-I_NVi	Nasonia vitripennis	BEL
827	BEL-6-I_NV	Nematostella vectensis	Tas
822	BEL-5-I_NV	Nematostella vectensis	Sinbad
814	BEL-4-I_NV	Nematostella vectensis	Flow
802	BEL-3-I_NV	Nematostella vectensis	Tas
790	BEL-2-I_NV	Nematostella vectensis	Tas
780	BEL-1-I_NV	Nematostella vectensis	Tas
843	BEL1-I_SM	Schmidtea mediterranea	Flow
937	BEL3-I_SP	Strongylocentrotus purpuratus	Suzu
905	BEL2-I_SP	Strongylocentrotus purpuratus	Sinbad
844	BEL1-I_SP	Strongylocentrotus purpuratus	Sinbad
998	CATCH1	Takifugu rubripes	Suzu

## Sheet: GyDB Elements
GyDB elements used in phylogenetic tree
internal id	name	species	old clade	new clade (if diffferent)
253	Zebel	Danio rerio	Pao	Dan
254	Gabel	Gasterosteus aculeatus	Suzu
255	Cubel	Culex quinquefasciatus	Pao
258	Ninja	Drosophila simulan	Pao
259	Max	Drosophila melanogaster	BEL
260	Tamy	Antheraea mylitta	Pao
261	Purbel	Strongylocentrotus purpuratus	Suzu
262	Moose	Anopheles gambiae	BEL
263	Cer10-1	Caenorhabditis elegans	Tas
264	Spirobel	Trichinella spiralis	Tas
265	Suzu	Takifugu rubripes	Suzu
266	Kobel	Saccoglossus kowalevskii	Sinbad
267	Mabel	Brugia malayi	Tas
269	Roo	Drosophila melanogaster	BEL
270	Tas	Ascaris lumbricoides	Tas
272	Hydra3-1	Hydra magnipapillata	Tas
