# Supplementary material for: BEL/Pao retrotransposons in metazoan genomes
Source: BMC Evol Biol. 2011 Jun 4;11:154. doi: 10.1186/1471-2148-11-154 (PMC3118150; doi:10.1186/1471-2148-11-154)
Supplement: Additional file 4 — BEL/Pao families and their copy numbers. For each BEL/Pao family we list the copy number, species, and the superfamily in which they are present. Families that we did not use in the phylogenetic tree construction are not assigned to a superfamily. [file 1471-2148-11-154-S4.XLS]

## Sheet: Sheet1
Family identifier	Element number	Species	Superfamily
NC-1	397	Anolis carolinensis	Sinbad
NC-2	207	Drosophila ananassae	BEL
NC-3	143	Drosophila erecta, Drosophila yakuba, Drosophila melanogaster, Drosophila sechellia	BEL
NC-4	94	Drosophila yakuba, Drosophila melanogaster, Drosophila sechellia, Drosophila simulans
NC-5	91	Drosophila erecta, Drosophila yakuba, Drosophila melanogaster, Drosophila sechellia, Drosophila simulans	BEL
NC-6	76	Drosophila persimilis
NC-7	69	Drosophila willistoni	BEL
NC-8	68	Drosophila virilis
NC-9	68	Drosophila ananassae
NC-10	64	Drosophila ananassae	BEL
NC-11	61	Drosophila willistoni	BEL
NC-12	57	Drosophila yakuba, Drosophila melanogaster, Drosophila sechellia, Drosophila simulans	BEL
NC-13	55	Drosophila yakuba, Drosophila melanogaster, Drosophila sechellia, Drosophila simulans	BEL
NC-14	50	Drosophila pseudoobscura, Drosophila persimilis	BEL
NC-15	48	Drosophila ananassae	BEL
NC-16	46	Drosophila pseudoobscura, Drosophila persimilis
NC-17	44	Hydra magnipapillata	New
NC-18	42	Drosophila yakuba, Drosophila melanogaster, Drosophila sechellia, Drosophila simulans	BEL
NC-19	42	Drosophila pseudoobscura, Drosophila persimilis	BEL
NC-20	41	Anopheles gambiae Pest	Pao
NC-21	41	Drosophila virilis	Pao
NC-22	40	Drosophila ananassae	BEL
NC-23	38	Drosophila ananassae, Drosophila erecta, Drosophila yakuba, Drosophila melanogaster, Drosophila pseudoobscura, Drosophila sechellia	Pao
NC-24	38	Drosophila ananassae	Pao
NC-25	38	Drosophila willistoni	BEL
NC-26	37	Drosophila yakuba	BEL
NC-27	37	Drosophila pseudoobscura, Drosophila persimilis	BEL
NC-28	37	Drosophila ananassae, Drosophila yakuba	Pao
NC-29	37	Drosophila willistoni	BEL
NC-30	35	Drosophila ananassae
NC-31	35	Ciona savignyi	Sinbad
NC-32	34	Drosophila virilis
NC-33	33	Drosophila persimilis
NC-34	32	Drosophila pseudoobscura, Drosophila persimilis	BEL
NC-35	32	Drosophila willistoni	BEL
NC-36	29	Aedes aegypti	BEL
NC-37	29	Drosophila ananassae	Pao
NC-38	29	Drosophila mojavensis
NC-39	28	Drosophila mojavensis	BEL
NC-40	27	Drosophila pseudoobscura, Drosophila persimilis	BEL
NC-41	26	Aedes aegypti	BEL
NC-42	26	Drosophila willistoni	Pao
NC-43	25	Drosophila willistoni	BEL
NC-44	25	Culex pipiens quinquefasciatus	BEL
NC-45	24	Drosophila virilis	Pao
NC-46	23	Drosophila pseudoobscura, Drosophila persimilis	BEL
NC-47	23	Drosophila erecta, Drosophila yakuba	BEL
NC-48	23	Drosophila ananassae	BEL
NC-49	23	Drosophila willistoni	Pao
NC-50	22	Drosophila pseudoobscura, Drosophila persimilis	Pao
NC-51	22	Drosophila virilis	BEL
NC-52	22	Atta cephalotes
NC-53	21	Hydra magnipapillata	Tas
NC-54	20	Drosophila pseudoobscura, Drosophila persimilis
NC-55	20	Aedes aegypti
NC-56	20	Drosophila grimshawi	BEL
NC-57	19	Drosophila yakuba, Drosophila melanogaster, Drosophila sechellia, Drosophila simulans	BEL
NC-58	19	Aedes aegypti	BEL
NC-59	18	Drosophila pseudoobscura, Drosophila persimilis
NC-60	18	Drosophila willistoni	BEL
NC-61	18	Drosophila erecta
NC-62	18	Xenopus tropicalis	Sinbad
NC-63	18	Schmidtea mediterranea	New
NC-64	17	Drosophila yakuba	BEL
NC-65	17	Aedes aegypti	BEL
NC-66	17	Danio rerio	Sinbad
NC-67	17	Aedes aegypti	Pao
NC-68	17	Aedes aegypti
NC-69	17	Ciona savignyi	Sinbad
NC-70	17	Ciona savignyi	Sinbad
NC-71	16	Drosophila mojavensis	BEL
NC-72	16	Caenorhabditis brenneri	Tas
NC-73	16	Hydra magnipapillata	Tas
NC-74	15	Aedes aegypti	BEL
NC-75	15	Aedes aegypti	BEL
NC-76	15	Drosophila virilis
NC-77	15	Aedes aegypti	BEL
NC-78	15	Xenopus tropicalis
NC-79	14	Drosophila pseudoobscura, Drosophila persimilis	BEL
NC-80	14	Aedes aegypti	Pao
NC-81	14	Aedes aegypti	BEL
NC-82	14	Aedes aegypti	Pao
NC-83	14	Aedes aegypti	Pao
NC-84	14	Aedes aegypti	BEL
NC-85	14	Drosophila ananassae	BEL
NC-86	14	Hydra magnipapillata	Tas
NC-87	13	Aedes aegypti	BEL
NC-88	13	Drosophila yakuba	BEL
NC-89	13	Aedes aegypti	Pao
NC-90	13	Drosophila virilis
NC-91	13	Aedes aegypti	BEL
NC-92	13	Drosophila melanogaster, Drosophila sechellia, Drosophila simulans	Pao
NC-93	13	Drosophila ananassae	Pao
NC-94	13	Drosophila willistoni	Pao
NC-95	13	Drosophila willistoni	BEL
NC-96	13	Drosophila willistoni	Pao
NC-97	13	Hydra magnipapillata	Tas
NC-98	12	Aedes aegypti	Pao
NC-99	12	Aedes aegypti	BEL
NC-100	12	Danio rerio	Sinbad
NC-101	12	Aedes aegypti	BEL
NC-102	12	Aedes aegypti	Pao
NC-103	12	Aedes aegypti	BEL
NC-104	12	Aedes aegypti	BEL
NC-105	12	Aedes aegypti	Pao
NC-106	12	Drosophila ananassae	Pao
NC-107	12	Drosophila ananassae	Pao
NC-108	12	Ciona savignyi	Sinbad
NC-109	12	Ciona savignyi	Sinbad
NC-110	12	Brugia malayi	Tas
NC-111	12	Culex pipiens quinquefasciatus	BEL
NC-112	12	Anolis carolinensis
NC-113	11	Aedes aegypti	Pao
NC-114	11	Gasterosteus aculeatus	Sinbad
NC-115	11	Aedes aegypti	BEL
NC-116	11	Aedes aegypti	Pao
NC-117	11	Aedes aegypti	Pao
NC-118	11	Drosophila ananassae	BEL
NC-119	11	Aedes aegypti	Pao
NC-120	11	Hydra magnipapillata	New
NC-121	11	Nasonia vitripennis	BEL
NC-122	10	Aedes aegypti
NC-123	10	Anopheles gambiae Pest	BEL
NC-124	10	Anopheles gambiae Pest	BEL
NC-125	10	Drosophila pseudoobscura, Drosophila persimilis	BEL
NC-126	10	Aedes aegypti	BEL
NC-127	10	Aedes aegypti	Pao
NC-128	10	Drosophila pseudoobscura, Drosophila persimilis	BEL
NC-129	10	Danio rerio	Sinbad
NC-130	10	Danio rerio	Sinbad
NC-131	10	Aedes aegypti	Pao
NC-132	10	Aedes aegypti	BEL
NC-133	10	Aedes aegypti	Pao
NC-134	10	Aedes aegypti	BEL
NC-135	10	Aedes aegypti	Pao
NC-136	10	Aedes aegypti	Pao
NC-137	10	Aedes aegypti	Pao
NC-138	10	Aedes aegypti	BEL
NC-139	10	Aedes aegypti	Pao
NC-140	10	Aedes aegypti	BEL
NC-141	10	Aedes aegypti
NC-142	10	Drosophila ananassae	BEL
NC-143	10	Aedes aegypti	Pao
NC-144	10	Aedes aegypti
NC-145	10	Drosophila willistoni	BEL
NC-146	10	Culex pipiens quinquefasciatus	BEL
NC-147	10	Culex pipiens quinquefasciatus	BEL
NC-148	10	Xenopus tropicalis
NC-149	9	Anopheles gambiae Pest	BEL
NC-150	9	Aedes aegypti	Pao
NC-151	9	Drosophila yakuba	Pao
NC-152	9	Aedes aegypti, Culex pipiens quinquefasciatus	BEL
NC-153	9	Aedes aegypti	BEL
NC-154	9	Aedes aegypti	BEL
NC-155	9	Aedes aegypti
NC-156	9	Aedes aegypti	Pao
NC-157	9	Aedes aegypti	Pao
NC-158	9	Aedes aegypti	BEL
NC-159	9	Aedes aegypti	BEL
NC-160	9	Aedes aegypti	Pao
NC-161	9	Aedes aegypti	Pao
NC-162	9	Aedes aegypti	Pao
NC-163	9	Drosophila mojavensis	BEL
NC-164	9	Aedes aegypti	Pao
NC-165	9	Aedes aegypti	Pao
NC-166	9	Aedes aegypti	Pao
NC-167	9	Aedes aegypti	Pao
NC-168	9	Aedes aegypti	BEL
NC-169	9	Drosophila willistoni
NC-170	9	Drosophila willistoni	BEL
NC-171	9	Culex pipiens quinquefasciatus	Pao
NC-172	9	Aedes aegypti	Pao
NC-173	9	Anolis carolinensis	Sinbad
NC-174	9	Nematostella vectensis	Sinbad
NC-175	9	Nematostella vectensis	Tas
NC-176	8	Aedes aegypti	BEL
NC-177	8	Aedes aegypti	Pao
NC-178	8	Anopheles gambiae Pest	BEL
NC-179	8	Aedes aegypti	Pao
NC-180	8	Aedes aegypti	BEL
NC-181	8	Aedes aegypti	BEL
NC-182	8	Aedes aegypti	BEL
NC-183	8	Danio rerio	Dan
NC-184	8	Danio rerio	Sinbad
NC-185	8	Aedes aegypti	BEL
NC-186	8	Aedes aegypti, Culex pipiens quinquefasciatus	BEL
NC-187	8	Aedes aegypti	Pao
NC-188	8	Aedes aegypti	Pao
NC-189	8	Aedes aegypti	Pao
NC-190	8	Aedes aegypti
NC-191	8	Aedes aegypti	BEL
NC-192	8	Aedes aegypti	BEL
NC-193	8	Aedes aegypti	BEL
NC-194	8	Aedes aegypti
NC-195	8	Aedes aegypti	Pao
NC-196	8	Aedes aegypti	BEL
NC-197	8	Drosophila ananassae, Drosophila erecta
NC-198	8	Aedes aegypti	Pao
NC-199	8	Drosophila mojavensis
NC-200	8	Aedes aegypti	Pao
NC-201	8	Aedes aegypti	Pao
NC-202	8	Brugia malayi	Tas
NC-203	8	Culex pipiens quinquefasciatus	Pao
NC-204	8	Culex pipiens quinquefasciatus	BEL
NC-205	8	Culex pipiens quinquefasciatus	Pao
NC-206	8	Anolis carolinensis	Sinbad
NC-207	8	Nematostella vectensis	Tas
NC-208	7	Aedes aegypti	BEL
NC-209	7	Aedes aegypti	BEL
NC-210	7	Aedes aegypti	BEL
NC-211	7	Aedes aegypti	Pao
NC-212	7	Aedes aegypti	BEL
NC-213	7	Aedes aegypti	BEL
NC-214	7	Aedes aegypti	BEL
NC-215	7	Aedes aegypti	BEL
NC-216	7	Aedes aegypti	BEL
NC-217	7	Aedes aegypti	Pao
NC-218	7	Aedes aegypti	Pao
NC-219	7	Danio rerio	Dan
NC-220	7	Aedes aegypti	Pao
NC-221	7	Aedes aegypti	Pao
NC-222	7	Aedes aegypti	BEL
NC-223	7	Drosophila virilis
NC-224	7	Aedes aegypti	Pao
NC-225	7	Aedes aegypti	Pao
NC-226	7	Aedes aegypti	BEL
NC-227	7	Danio rerio	Sinbad
NC-228	7	Danio rerio	Dan
NC-229	7	Drosophila virilis
NC-230	7	Aedes aegypti	BEL
NC-231	7	Aedes aegypti	Pao
NC-232	7	Aedes aegypti	BEL
NC-233	7	Aedes aegypti	Pao
NC-234	7	Aedes aegypti	BEL
NC-235	7	Aedes aegypti	Pao
NC-236	7	Aedes aegypti	Pao
NC-237	7	Aedes aegypti	Pao
NC-238	7	Aedes aegypti	BEL
NC-239	7	Drosophila ananassae	BEL
NC-240	7	Aedes aegypti	BEL
NC-241	7	Aedes aegypti	Pao
NC-242	7	Aedes aegypti	BEL
NC-243	7	Aedes aegypti	BEL
NC-244	7	Caenorhabditis brenneri	Tas
NC-245	7	Aedes aegypti	Pao
NC-246	7	Culex pipiens quinquefasciatus	BEL
NC-247	7	Aedes aegypti	BEL
NC-248	7	Culex pipiens quinquefasciatus	BEL
NC-249	7	Aedes aegypti	Pao
NC-250	7	Culex pipiens quinquefasciatus	BEL
NC-251	7	Culex pipiens quinquefasciatus	BEL
NC-252	7	Culex pipiens quinquefasciatus	Pao
NC-253	7	Bombyx mori
NC-254	7	Xenopus tropicalis
NC-255	7	Hydra magnipapillata
NC-256	7	Nematostella vectensis	New
NC-257	7	Nematostella vectensis	Tas
NC-258	7	Nematostella vectensis	Tas
NC-259	6	Anopheles gambiae Pest	Pao
NC-260	6	Aedes aegypti
NC-261	6	Anopheles gambiae Pest
NC-262	6	Drosophila pseudoobscura, Drosophila persimilis	BEL
NC-263	6	Aedes aegypti	Pao
NC-264	6	Aedes aegypti	Pao
NC-265	6	Anopheles gambiae Pest	Pao
NC-266	6	Anopheles gambiae Pest	BEL
NC-267	6	Anopheles gambiae Pest	Pao
NC-268	6	Anopheles gambiae Pest	BEL
NC-269	6	Aedes aegypti	Pao
NC-270	6	Gasterosteus aculeatus	Sinbad
NC-271	6	Anopheles gambiae Pest	Pao
NC-272	6	Aedes aegypti	BEL
NC-273	6	Aedes aegypti	Pao
NC-274	6	Aedes aegypti	Pao
NC-275	6	Aedes aegypti	BEL
NC-276	6	Danio rerio	Dan
NC-277	6	Danio rerio	Sinbad
NC-278	6	Danio rerio	Sinbad
NC-279	6	Gasterosteus aculeatus
NC-280	6	Aedes aegypti	Pao
NC-281	6	Drosophila pseudoobscura, Drosophila persimilis
NC-282	6	Aedes aegypti	Pao
NC-283	6	Aedes aegypti
NC-284	6	Aedes aegypti	Pao
NC-285	6	Aedes aegypti	Pao
NC-286	6	Aedes aegypti	BEL
NC-287	6	Drosophila persimilis
NC-288	6	Aedes aegypti	Pao
NC-289	6	Aedes aegypti	BEL
NC-290	6	Danio rerio	Dan
NC-291	6	Danio rerio	Sinbad
NC-292	6	Danio rerio	Sinbad
NC-293	6	Drosophila pseudoobscura, Drosophila persimilis
NC-294	6	Aedes aegypti	Pao
NC-295	6	Aedes aegypti	Pao
NC-296	6	Aedes aegypti	BEL
NC-297	6	Aedes aegypti	Pao
NC-298	6	Aedes aegypti	BEL
NC-299	6	Aedes aegypti	BEL
NC-300	6	Aedes aegypti	Pao
NC-301	6	Aedes aegypti	Pao
NC-302	6	Aedes aegypti	BEL
NC-303	6	Aedes aegypti
NC-304	6	Meloidogyne incognita
NC-305	6	Aedes aegypti	BEL
NC-306	6	Aedes aegypti	BEL
NC-307	6	Ciona savignyi	Sinbad
NC-308	6	Ciona savignyi	Sinbad
NC-309	6	Drosophila mojavensis
NC-310	6	Aedes aegypti	Pao
NC-311	6	Aedes aegypti	Pao
NC-312	6	Aedes aegypti	BEL
NC-313	6	Aedes aegypti	Pao
NC-314	6	Drosophila willistoni	BEL
NC-315	6	Aedes aegypti	Pao
NC-316	6	Aedes aegypti	Pao
NC-317	6	Aedes aegypti	Pao
NC-318	6	Aedes aegypti	Pao
NC-319	6	Aedes aegypti	Pao
NC-320	6	Culex pipiens quinquefasciatus	BEL
NC-321	6	Culex pipiens quinquefasciatus	Pao
NC-322	6	Culex pipiens quinquefasciatus
NC-323	6	Culex pipiens quinquefasciatus	BEL
NC-324	6	Aedes aegypti	BEL
NC-325	6	Drosophila willistoni
NC-326	6	Bombyx mori
NC-327	6	Hydra magnipapillata
NC-328	6	Nematostella vectensis	Sinbad
NC-329	6	Nasonia longicornis, Nasonia giraulti, Nasonia vitripennis	BEL
NC-330	6	Nasonia longicornis, Nasonia giraulti, Nasonia vitripennis
NC-331	5	Aedes aegypti	BEL
NC-332	5	Aedes aegypti	BEL
NC-333	5	Aedes aegypti	Pao
NC-334	5	Anopheles gambiae Pest	BEL
NC-335	5	Aedes aegypti
NC-336	5	Aedes aegypti	Pao
NC-337	5	Anopheles gambiae Pest	Pao
NC-338	5	Aedes aegypti	Pao
NC-339	5	Anopheles gambiae Pest	BEL
NC-340	5	Drosophila erecta, Drosophila yakuba
NC-341	5	Anopheles gambiae Pest	BEL
NC-342	5	Gasterosteus aculeatus	Sinbad
NC-343	5	Gasterosteus aculeatus	Suzu
NC-344	5	Aedes aegypti	BEL
NC-345	5	Aedes aegypti	Pao
NC-346	5	Anopheles gambiae Pest	BEL
NC-347	5	Danio rerio	Suzu
NC-348	5	Danio rerio	Dan
NC-349	5	Danio rerio	Sinbad
NC-350	5	Danio rerio	Dan
NC-351	5	Danio rerio	Sinbad
NC-352	5	Danio rerio	Dan
NC-353	5	Gasterosteus aculeatus	Sinbad
NC-354	5	Aedes aegypti	Pao
NC-355	5	Aedes aegypti	BEL
NC-356	5	Aedes aegypti	Pao
NC-357	5	Aedes aegypti	Pao
NC-358	5	Aedes aegypti	BEL
NC-359	5	Drosophila virilis
NC-360	5	Aedes aegypti	Pao
NC-361	5	Aedes aegypti	Pao
NC-362	5	Danio rerio	Sinbad
NC-363	5	Danio rerio	Sinbad
NC-364	5	Danio rerio	Sinbad
NC-365	5	Strongylocentrotus purpuratus	Suzu
NC-366	5	Aedes aegypti	Pao
NC-367	5	Aedes aegypti	BEL
NC-368	5	Aedes aegypti	BEL
NC-369	5	Aedes aegypti
NC-370	5	Aedes aegypti	Pao
NC-371	5	Aedes aegypti	Pao
NC-372	5	Aedes aegypti	BEL
NC-373	5	Aedes aegypti	Pao
NC-374	5	Aedes aegypti	Pao
NC-375	5	Aedes aegypti	Pao
NC-376	5	Aedes aegypti	BEL
NC-377	5	Aedes aegypti	Pao
NC-378	5	Aedes aegypti
NC-379	5	Aedes aegypti	Pao
NC-380	5	Aedes aegypti	Pao
NC-381	5	Aedes aegypti	Pao
NC-382	5	Aedes aegypti	Pao
NC-383	5	Aedes aegypti	Pao
NC-384	5	Aedes aegypti	Pao
NC-385	5	Aedes aegypti	BEL
NC-386	5	Aedes aegypti	BEL
NC-387	5	Ciona savignyi	Sinbad
NC-388	5	Aedes aegypti	BEL
NC-389	5	Drosophila mojavensis	BEL
NC-390	5	Aedes aegypti	BEL
NC-391	5	Drosophila willistoni
NC-392	5	Aedes aegypti	Pao
NC-393	5	Aedes aegypti
NC-394	5	Aedes aegypti	BEL
NC-395	5	Aedes aegypti
NC-396	5	Ciona savignyi	Sinbad
NC-397	5	Aedes aegypti	Pao
NC-398	5	Aedes aegypti	Pao
NC-399	5	Aedes aegypti	Pao
NC-400	5	Aedes aegypti	Pao
NC-401	5	Aedes aegypti	Pao
NC-402	5	Drosophila willistoni	Pao
NC-403	5	Aedes aegypti	BEL
NC-404	5	Aedes aegypti	BEL
NC-405	5	Aedes aegypti	Pao
NC-406	5	Drosophila willistoni
NC-407	5	Aedes aegypti	Pao
NC-408	5	Aedes aegypti	BEL
NC-409	5	Aedes aegypti	BEL
NC-410	5	Aedes aegypti	Pao
NC-411	5	Aedes aegypti	Pao
NC-412	5	Aedes aegypti	Pao
NC-413	5	Aedes aegypti	BEL
NC-414	5	Aedes aegypti	Pao
NC-415	5	Aedes aegypti	BEL
NC-416	5	Aedes aegypti	BEL
NC-417	5	Culex pipiens quinquefasciatus	BEL
NC-418	5	Culex pipiens quinquefasciatus	BEL
NC-419	5	Culex pipiens quinquefasciatus	BEL
NC-420	5	Culex pipiens quinquefasciatus	Pao
NC-421	5	Aedes aegypti	Pao
NC-422	5	Culex pipiens quinquefasciatus	BEL
NC-423	5	Aedes aegypti	Pao
NC-424	5	Culex pipiens quinquefasciatus	BEL
NC-425	5	Culex pipiens quinquefasciatus	BEL
NC-426	5	Culex pipiens quinquefasciatus	Pao
NC-427	5	Culex pipiens quinquefasciatus	Pao
NC-428	5	Culex pipiens quinquefasciatus	BEL
NC-429	5	Culex pipiens quinquefasciatus	BEL
NC-430	5	Aedes aegypti	Pao
NC-431	5	Culex pipiens quinquefasciatus	Pao
NC-432	5	Bombyx mori
NC-433	5	Bombyx mori
NC-434	5	Bombyx mori
NC-435	5	Bombyx mori
NC-436	5	Bombyx mori	BEL
NC-437	5	Hydra magnipapillata
NC-438	5	Hydra magnipapillata	Tas
NC-439	5	Hydra magnipapillata
NC-440	4	Aedes aegypti	Pao
NC-441	4	Anopheles gambiae Pest	BEL
NC-442	4	Anopheles gambiae Pest	BEL
NC-443	4	Anopheles gambiae Pest	BEL
NC-444	4	Aedes aegypti	Pao
NC-445	4	Aedes aegypti	Pao
NC-446	4	Anopheles gambiae Pest	Pao
NC-447	4	Drosophila erecta, Drosophila yakuba
NC-448	4	Anopheles gambiae Pest	BEL
NC-449	4	Aedes aegypti	Pao
NC-450	4	Anopheles gambiae Pest	BEL
NC-451	4	Aedes aegypti	Pao
NC-452	4	Aedes aegypti	Pao
NC-453	4	Aedes aegypti	BEL
NC-454	4	Anopheles gambiae Pest	BEL
NC-455	4	Aedes aegypti	BEL
NC-456	4	Aedes aegypti
NC-457	4	Aedes aegypti	Pao
NC-458	4	Aedes aegypti	BEL
NC-459	4	Drosophila persimilis
NC-460	4	Danio rerio	Sinbad
NC-461	4	Danio rerio	Dan
NC-462	4	Danio rerio	Sinbad
NC-463	4	Danio rerio	Suzu
NC-464	4	Gasterosteus aculeatus	Sinbad
NC-465	4	Aedes aegypti	Pao
NC-466	4	Aedes aegypti	Pao
NC-467	4	Aedes aegypti	Pao
NC-468	4	Aedes aegypti	BEL
NC-469	4	Aedes aegypti	BEL
NC-470	4	Aedes aegypti	Pao
NC-471	4	Drosophila persimilis
NC-472	4	Strongylocentrotus purpuratus	Sinbad
NC-473	4	Strongylocentrotus purpuratus
NC-474	4	Aedes aegypti	BEL
NC-475	4	Aedes aegypti
NC-476	4	Aedes aegypti	Pao
NC-477	4	Aedes aegypti	Pao
NC-478	4	Aedes aegypti	Pao
NC-479	4	Aedes aegypti	Pao
NC-480	4	Aedes aegypti	Pao
NC-481	4	Aedes aegypti	Pao
NC-482	4	Aedes aegypti	BEL
NC-483	4	Aedes aegypti	Pao
NC-484	4	Aedes aegypti	Pao
NC-485	4	Aedes aegypti	BEL
NC-486	4	Aedes aegypti	Pao
NC-487	4	Aedes aegypti	BEL
NC-488	4	Aedes aegypti	Pao
NC-489	4	Aedes aegypti	Pao
NC-490	4	Aedes aegypti	BEL
NC-491	4	Drosophila pseudoobscura, Drosophila persimilis
NC-492	4	Meloidogyne incognita	Tas
NC-493	4	Aedes aegypti	Pao
NC-494	4	Aedes aegypti	BEL
NC-495	4	Aedes aegypti
NC-496	4	Aedes aegypti
NC-497	4	Aedes aegypti	BEL
NC-498	4	Aedes aegypti	Pao
NC-499	4	Aedes aegypti	Pao
NC-500	4	Aedes aegypti	BEL
NC-501	4	Drosophila ananassae
NC-502	4	Aedes aegypti	Pao
NC-503	4	Drosophila mojavensis	BEL
NC-504	4	Aedes aegypti	Pao
NC-505	4	Aedes aegypti	BEL
NC-506	4	Aedes aegypti	BEL
NC-507	4	Aedes aegypti	Pao
NC-508	4	Drosophila mojavensis
NC-509	4	Drosophila mojavensis	BEL
NC-510	4	Aedes aegypti	Pao
NC-511	4	Aedes aegypti	Pao
NC-512	4	Ciona savignyi	Sinbad
NC-513	4	Aedes aegypti	Pao
NC-514	4	Aedes aegypti	BEL
NC-515	4	Aedes aegypti	Pao
NC-516	4	Brugia malayi	Tas
NC-517	4	Aedes aegypti
NC-518	4	Caenorhabditis brenneri	Tas
NC-519	4	Aedes aegypti	BEL
NC-520	4	Aedes aegypti	Pao
NC-521	4	Drosophila erecta
NC-522	4	Danio rerio	Sinbad
NC-523	4	Aedes aegypti
NC-524	4	Aedes aegypti	BEL
NC-525	4	Drosophila grimshawi	BEL
NC-526	4	Aedes aegypti	Pao
NC-527	4	Aedes aegypti	BEL
NC-528	4	Culex pipiens quinquefasciatus	BEL
NC-529	4	Culex pipiens quinquefasciatus	BEL
NC-530	4	Culex pipiens quinquefasciatus	BEL
NC-531	4	Aedes aegypti	Pao
NC-532	4	Culex pipiens quinquefasciatus	Pao
NC-533	4	Culex pipiens quinquefasciatus	BEL
NC-534	4	Culex pipiens quinquefasciatus	BEL
NC-535	4	Aedes aegypti
NC-536	4	Culex pipiens quinquefasciatus	BEL
NC-537	4	Aedes aegypti	Pao
NC-538	4	Culex pipiens quinquefasciatus	BEL
NC-539	4	Culex pipiens quinquefasciatus
NC-540	4	Aedes aegypti	BEL
NC-541	4	Bombyx mori	BEL
NC-542	4	Xenopus tropicalis
NC-543	4	Bombyx mori
NC-544	4	Xenopus tropicalis
NC-545	4	Xenopus tropicalis
NC-546	4	Anopheles gambiae Pest	Pao
NC-547	4	Nematostella vectensis
NC-548	4	Nematostella vectensis	Tas
NC-549	4	Nematostella vectensis	Suzu
NC-550	4	Nasonia vitripennis
NC-551	3	Anopheles gambiae Pest	Pao
NC-552	3	Anopheles gambiae Pest	BEL
NC-553	3	Aedes aegypti	Pao
NC-554	3	Anopheles gambiae Pest	Pao
NC-555	3	Aedes aegypti	Pao
NC-556	3	Anopheles gambiae Pest	BEL
NC-557	3	Anopheles gambiae Pest
NC-558	3	Aedes aegypti	Pao
NC-559	3	Aedes aegypti	BEL
NC-560	3	Aedes aegypti	BEL
NC-561	3	Aedes aegypti	BEL
NC-562	3	Anopheles gambiae Pest	Pao
NC-563	3	Aedes aegypti	BEL
NC-564	3	Aedes aegypti	BEL
NC-565	3	Aedes aegypti	BEL
NC-566	3	Aedes aegypti	Pao
NC-567	3	Anopheles gambiae Pest	Pao
NC-568	3	Danio rerio	Sinbad
NC-569	3	Danio rerio	Dan
NC-570	3	Gasterosteus aculeatus	Sinbad
NC-571	3	Gasterosteus aculeatus	Sinbad
NC-572	3	Danio rerio	Dan
NC-573	3	Aedes aegypti	Pao
NC-574	3	Aedes aegypti	BEL
NC-575	3	Aedes aegypti	BEL
NC-576	3	Aedes aegypti	Pao
NC-577	3	Aedes aegypti	Pao
NC-578	3	Aedes aegypti	Pao
NC-579	3	Danio rerio	Dan
NC-580	3	Danio rerio	Dan
NC-581	3	Danio rerio	Sinbad
NC-582	3	Danio rerio	Sinbad
NC-583	3	Danio rerio	Sinbad
NC-584	3	Danio rerio
NC-585	3	Strongylocentrotus purpuratus	Suzu
NC-586	3	Strongylocentrotus purpuratus	Sinbad
NC-587	3	Strongylocentrotus purpuratus	Sinbad
NC-588	3	Strongylocentrotus purpuratus
NC-589	3	Drosophila persimilis
NC-590	3	Saccoglossus kowalevskii
NC-591	3	Aedes aegypti	BEL
NC-592	3	Aedes aegypti	Pao
NC-593	3	Drosophila melanogaster, Drosophila simulans
NC-594	3	Aedes aegypti
NC-595	3	Aedes aegypti	Pao
NC-596	3	Aedes aegypti	Pao
NC-597	3	Oryzias latipes	Sinbad
NC-598	3	Aedes aegypti	Pao
NC-599	3	Oryzias latipes
NC-600	3	Aedes aegypti	Pao
NC-601	3	Aedes aegypti	BEL
NC-602	3	Aedes aegypti
NC-603	3	Oryzias latipes
NC-604	3	Meloidogyne incognita	Tas
NC-605	3	Meloidogyne incognita
NC-606	3	Meloidogyne incognita	Tas
NC-607	3	Meloidogyne incognita	Tas
NC-608	3	Aedes aegypti	BEL
NC-609	3	Aedes aegypti	BEL
NC-610	3	Aedes aegypti, Culex pipiens quinquefasciatus	BEL
NC-611	3	Aedes aegypti
NC-612	3	Aedes aegypti	Pao
NC-613	3	Aedes aegypti, Culex pipiens quinquefasciatus	BEL
NC-614	3	Drosophila ananassae
NC-615	3	Aedes aegypti	BEL
NC-616	3	Aedes aegypti	Pao
NC-617	3	Aedes aegypti
NC-618	3	Drosophila mojavensis	BEL
NC-619	3	Aedes aegypti	BEL
NC-620	3	Caenorhabditis remanei	Tas
NC-621	3	Aedes aegypti	BEL
NC-622	3	Caenorhabditis remanei	Tas
NC-623	3	Caenorhabditis remanei	Tas
NC-624	3	Caenorhabditis remanei	Tas
NC-625	3	Aedes aegypti
NC-626	3	Caenorhabditis remanei	Tas
NC-627	3	Aedes aegypti	Pao
NC-628	3	Aedes aegypti
NC-629	3	Ciona savignyi
NC-630	3	Aedes aegypti	BEL
NC-631	3	Aedes aegypti	Pao
NC-632	3	Aedes aegypti	Pao
NC-633	3	Drosophila ananassae
NC-634	3	Caenorhabditis elegans	Tas
NC-635	3	Caenorhabditis brenneri	Tas
NC-636	3	Brugia malayi	Tas
NC-637	3	Aedes aegypti	BEL
NC-638	3	Aedes aegypti
NC-639	3	Aedes aegypti
NC-640	3	Caenorhabditis brenneri	Tas
NC-641	3	Aedes aegypti
NC-642	3	Aedes aegypti	Pao
NC-643	3	Aedes aegypti	BEL
NC-644	3	Drosophila virilis
NC-645	3	Danio rerio
NC-646	3	Danio rerio	Sinbad
NC-647	3	Drosophila ananassae	BEL
NC-648	3	Aedes aegypti	Pao
NC-649	3	Aedes aegypti	BEL
NC-650	3	Aedes aegypti	BEL
NC-651	3	Aedes aegypti	Pao
NC-652	3	Aedes aegypti	BEL
NC-653	3	Aedes aegypti	Pao
NC-654	3	Aedes aegypti	BEL
NC-655	3	Aedes aegypti	BEL
NC-656	3	Culex pipiens quinquefasciatus	BEL
NC-657	3	Aedes aegypti	Pao
NC-658	3	Aedes aegypti	Pao
NC-659	3	Culex pipiens quinquefasciatus	BEL
NC-660	3	Aedes aegypti	BEL
NC-661	3	Aedes aegypti
NC-662	3	Atta cephalotes
NC-663	3	Culex pipiens quinquefasciatus	BEL
NC-664	3	Culex pipiens quinquefasciatus	Pao
NC-665	3	Aedes aegypti	Pao
NC-666	3	Aedes aegypti	Pao
NC-667	3	Drosophila willistoni
NC-668	3	Culex pipiens quinquefasciatus	BEL
NC-669	3	Culex pipiens quinquefasciatus	Pao
NC-670	3	Culex pipiens quinquefasciatus	BEL
NC-671	3	Culex pipiens quinquefasciatus	BEL
NC-672	3	Culex pipiens quinquefasciatus	BEL
NC-673	3	Aedes aegypti	Pao
NC-674	3	Aedes aegypti	BEL
NC-675	3	Aedes aegypti	Pao
NC-676	3	Culex pipiens quinquefasciatus	BEL
NC-677	3	Culex pipiens quinquefasciatus	BEL
NC-678	3	Culex pipiens quinquefasciatus	BEL
NC-679	3	Aedes aegypti	Pao
NC-680	3	Culex pipiens quinquefasciatus	BEL
NC-681	3	Culex pipiens quinquefasciatus
NC-682	3	Culex pipiens quinquefasciatus	BEL
NC-683	3	Culex pipiens quinquefasciatus	Pao
NC-684	3	Aedes aegypti
NC-685	3	Ixodes scapularis
NC-686	3	Ixodes scapularis
NC-687	3	Ixodes scapularis
NC-688	3	Bombyx mori	BEL
NC-689	3	Bombyx mori
NC-690	3	Bombyx mori
NC-691	3	Bombyx mori
NC-692	3	Xenopus tropicalis
NC-693	3	Hydra magnipapillata
NC-694	3	Hydra magnipapillata
NC-695	3	Anopheles gambiae Pest	Pao
NC-696	3	Anopheles gambiae Pest	BEL
NC-697	3	Anopheles gambiae Pest	Pao
NC-698	3	Nematostella vectensis
NC-699	3	Nematostella vectensis
NC-700	3	Nematostella vectensis
NC-701	3	Nasonia longicornis, Nasonia giraulti, Nasonia vitripennis
NC-702	3	Tribolium castaneum
NC-703	3	Schmidtea mediterranea	New
NC-704	3	Nematostella vectensis
NC-705	2	Aedes aegypti	BEL
NC-706	2	Aedes aegypti	Pao
NC-707	2	Aedes aegypti
NC-708	2	Anopheles gambiae Pest
NC-709	2	Anopheles gambiae Pest
NC-710	2	Anopheles gambiae Pest	Pao
NC-711	2	Anopheles gambiae Pest
NC-712	2	Aedes aegypti	Pao
NC-713	2	Aedes aegypti
NC-714	2	Aedes aegypti
NC-715	2	Drosophila pseudoobscura, Drosophila persimilis
NC-716	2	Anopheles gambiae Pest	Pao
NC-717	2	Aedes aegypti	Pao
NC-718	2	Gasterosteus aculeatus
NC-719	2	Drosophila persimilis
NC-720	2	Aedes aegypti	Pao
NC-721	2	Drosophila persimilis
NC-722	2	Aedes aegypti	Pao
NC-723	2	Anopheles gambiae Pest
NC-724	2	Aedes aegypti	Pao
NC-725	2	Aedes aegypti	BEL
NC-726	2	Drosophila pseudoobscura, Drosophila persimilis
NC-727	2	Aedes aegypti	Pao
NC-728	2	Aedes aegypti	Pao
NC-729	2	Drosophila yakuba, Drosophila sechellia
NC-730	2	Drosophila persimilis
NC-731	2	Drosophila persimilis
NC-732	2	Drosophila persimilis
NC-733	2	Drosophila persimilis
NC-734	2	Aedes aegypti	Pao
NC-735	2	Aedes aegypti
NC-736	2	Aedes aegypti
NC-737	2	Aedes aegypti
NC-738	2	Drosophila yakuba
NC-739	2	Aedes aegypti
NC-740	2	Aedes aegypti	Pao
NC-741	2	Aedes aegypti
NC-742	2	Oryzias latipes
NC-743	2	Aedes aegypti
NC-744	2	Aedes aegypti	BEL
NC-745	2	Aedes aegypti	Pao
NC-746	2	Aedes aegypti	Pao
NC-747	2	Aedes aegypti
NC-748	2	Aedes aegypti
NC-749	2	Aedes aegypti	BEL
NC-750	2	Aedes aegypti	Pao
NC-751	2	Drosophila ananassae
NC-752	2	Drosophila ananassae
NC-753	2	Drosophila ananassae
NC-754	2	Aedes aegypti	Pao
NC-755	2	Aedes aegypti	Pao
NC-756	2	Aedes aegypti
NC-757	2	Aedes aegypti
NC-758	2	Aedes aegypti	BEL
NC-759	2	Aedes aegypti
NC-760	2	Aedes aegypti	BEL
NC-761	2	Drosophila willistoni
NC-762	2	Aedes aegypti	Pao
NC-763	2	Aedes aegypti	Pao
NC-764	2	Aedes aegypti	BEL
NC-765	2	Aedes aegypti	BEL
NC-766	2	Aedes aegypti
NC-767	2	Aedes aegypti	BEL
NC-768	2	Aedes aegypti
NC-769	2	Aedes aegypti	Pao
NC-770	2	Aedes aegypti	Pao
NC-771	2	Drosophila erecta
NC-772	2	Drosophila virilis
NC-773	2	Aedes aegypti	BEL
NC-774	2	Drosophila virilis
NC-775	2	Aedes aegypti	Pao
NC-776	2	Aedes aegypti
NC-777	2	Drosophila grimshawi
NC-778	2	Ciona savignyi
NC-779	2	Aedes aegypti	BEL
NC-780	2	Aedes aegypti	BEL
NC-781	2	Aedes aegypti	BEL
NC-782	2	Aedes aegypti
NC-783	2	Aedes aegypti	BEL
NC-784	2	Aedes aegypti
NC-785	2	Aedes aegypti	Pao
NC-786	2	Culex pipiens quinquefasciatus	BEL
NC-787	2	Aedes aegypti	BEL
NC-788	2	Aedes aegypti
NC-789	2	Aedes aegypti
NC-790	2	Aedes aegypti	BEL
NC-791	2	Aedes aegypti	Pao
NC-792	2	Aedes aegypti
NC-793	2	Aedes aegypti	BEL
NC-794	2	Aedes aegypti
NC-795	2	Aedes aegypti	BEL
NC-796	2	Aedes aegypti
NC-797	2	Aedes aegypti
NC-798	2	Aedes aegypti	BEL
NC-799	2	Drosophila willistoni
NC-800	2	Aedes aegypti
NC-801	2	Aedes aegypti	Pao
NC-802	2	Aedes aegypti
NC-803	2	Culex pipiens quinquefasciatus
NC-804	2	Aedes aegypti	BEL
NC-805	2	Aedes aegypti	BEL
NC-806	2	Aedes aegypti	Pao
NC-807	2	Aedes aegypti	BEL
NC-808	2	Aedes aegypti
NC-809	2	Aedes aegypti	Pao
NC-810	2	Aedes aegypti
NC-811	2	Bombyx mori
NC-812	2	Bombyx mori
NC-813	2	Aedes aegypti	BEL
NC-814	2	Aedes aegypti	BEL
NC-815	2	Nematostella vectensis
NC-816	2	Nematostella vectensis
NC-817	2	Nematostella vectensis
NC-818	1	Aedes aegypti
NC-819	1	Aedes aegypti	BEL
NC-820	1	Aedes aegypti	BEL
NC-821	1	Aedes aegypti
NC-822	1	Aedes aegypti
NC-823	1	Aedes aegypti
NC-824	1	Aedes aegypti
NC-825	1	Aedes aegypti
NC-826	1	Aedes aegypti
NC-827	1	Aedes aegypti
NC-828	1	Aedes aegypti
NC-829	1	Aedes aegypti
NC-830	1	Aedes aegypti	Pao
NC-831	1	Aedes aegypti
NC-832	1	Aedes aegypti
NC-833	1	Aedes aegypti
NC-834	1	Aedes aegypti
NC-835	1	Aedes aegypti
NC-836	1	Aedes aegypti
NC-837	1	Aedes aegypti
NC-838	1	Aedes aegypti	BEL
NC-839	1	Aedes aegypti
NC-840	1	Aedes aegypti	Pao
NC-841	1	Aedes aegypti
NC-842	1	Aedes aegypti
NC-843	1	Aedes aegypti
NC-844	1	Aedes aegypti
NC-845	1	Aedes aegypti
NC-846	1	Drosophila erecta
NC-847	1	Aedes aegypti
NC-848	1	Aedes aegypti
NC-849	1	Aedes aegypti
NC-850	1	Aedes aegypti	BEL
NC-851	1	Aedes aegypti
NC-852	1	Aedes aegypti
NC-853	1	Aedes aegypti
NC-854	1	Aedes aegypti
NC-855	1	Aedes aegypti
NC-856	1	Aedes aegypti
NC-857	1	Aedes aegypti
NC-858	1	Aedes aegypti
NC-859	1	Aedes aegypti
NC-860	1	Aedes aegypti
NC-861	1	Aedes aegypti
NC-862	1	Aedes aegypti
NC-863	1	Aedes aegypti	Pao
NC-864	1	Aedes aegypti	BEL
NC-865	1	Aedes aegypti
NC-866	1	Aedes aegypti
NC-867	1	Aedes aegypti	Pao
NC-868	1	Aedes aegypti
NC-869	1	Aedes aegypti
NC-870	1	Aedes aegypti
NC-871	1	Aedes aegypti
NC-872	1	Aedes aegypti	Pao
NC-873	1	Aedes aegypti
NC-874	1	Aedes aegypti
NC-875	1	Aedes aegypti	Pao
NC-876	1	Aedes aegypti
NC-877	1	Aedes aegypti
NC-878	1	Aedes aegypti
NC-879	1	Aedes aegypti	Pao
NC-880	1	Aedes aegypti
NC-881	1	Aedes aegypti
NC-882	1	Aedes aegypti	Pao
NC-883	1	Aedes aegypti	Pao
NC-884	1	Aedes aegypti
NC-885	1	Aedes aegypti	Pao
NC-886	1	Aedes aegypti
NC-887	1	Aedes aegypti	BEL
NC-888	1	Aedes aegypti
NC-889	1	Aedes aegypti
NC-890	1	Aedes aegypti
NC-891	1	Aedes aegypti
NC-892	1	Aedes aegypti
NC-893	1	Aedes aegypti
NC-894	1	Aedes aegypti
NC-895	1	Aedes aegypti
NC-896	1	Aedes aegypti
NC-897	1	Aedes aegypti	BEL
NC-898	1	Aedes aegypti
NC-899	1	Aedes aegypti
NC-900	1	Aedes aegypti
NC-901	1	Aedes aegypti
NC-902	1	Aedes aegypti
NC-903	1	Aedes aegypti
NC-904	1	Aedes aegypti
NC-905	1	Aedes aegypti
NC-906	1	Aedes aegypti
NC-907	1	Aedes aegypti
NC-908	1	Aedes aegypti	BEL
NC-909	1	Aedes aegypti
NC-910	1	Aedes aegypti
NC-911	1	Aedes aegypti	BEL
NC-912	1	Aedes aegypti	BEL
NC-913	1	Aedes aegypti
NC-914	1	Aedes aegypti	Pao
NC-915	1	Drosophila yakuba
NC-916	1	Aedes aegypti	BEL
NC-917	1	Aedes aegypti
NC-918	1	Aedes aegypti	BEL
NC-919	1	Aedes aegypti
NC-920	1	Aedes aegypti
NC-921	1	Aedes aegypti
NC-922	1	Aedes aegypti
NC-923	1	Aedes aegypti	Pao
NC-924	1	Aedes aegypti
NC-925	1	Aedes aegypti
NC-926	1	Aedes aegypti	BEL
NC-927	1	Aedes aegypti
NC-928	1	Aedes aegypti	BEL
NC-929	1	Aedes aegypti
NC-930	1	Aedes aegypti	Pao
NC-931	1	Aedes aegypti
NC-932	1	Aedes aegypti
NC-933	1	Aedes aegypti
NC-934	1	Aedes aegypti
NC-935	1	Aedes aegypti
NC-936	1	Aedes aegypti	Pao
NC-937	1	Drosophila yakuba
NC-938	1	Ciona savignyi
NC-939	1	Drosophila yakuba
NC-940	1	Drosophila yakuba
NC-941	1	Drosophila yakuba
NC-942	1	Bombyx mori
NC-943	1	Bombyx mori
NC-944	1	Bombyx mori
NC-945	1	Culex pipiens quinquefasciatus
NC-946	1	Drosophila sechellia
NC-947	1	Drosophila grimshawi
NC-948	1	Drosophila mojavensis
NC-949	1	Drosophila mojavensis
NC-950	1	Drosophila willistoni
NC-951	1	Drosophila willistoni
NC-952	1	Drosophila willistoni
NC-953	1	Drosophila willistoni
NC-954	1	Drosophila willistoni
NC-955	1	Drosophila willistoni
NC-956	1	Drosophila willistoni
NC-957	1	Drosophila willistoni
NC-958	1	Drosophila willistoni
NC-959	1	Drosophila willistoni
NC-960	1	Drosophila persimilis
NC-961	1	Drosophila persimilis
NC-962	1	Drosophila persimilis
NC-963	1	Drosophila simulans
NC-964	1	Drosophila persimilis
NC-965	1	Drosophila persimilis
NC-966	1	Drosophila persimilis
NC-967	1	Drosophila persimilis
NC-968	1	Drosophila persimilis
NC-969	1	Drosophila persimilis
NC-970	1	Drosophila persimilis
NC-971	1	Drosophila persimilis
NC-972	1	Drosophila pseudoobscura
NC-973	1	Drosophila ananassae
NC-974	1	Drosophila ananassae
NC-975	1	Drosophila ananassae
NC-976	1	Ixodes scapularis
NC-977	1	Saccoglossus kowalevskii
NC-978	1	Schistosoma japonicum
NC-979	1	Aedes aegypti
NC-980	1	Saccoglossus kowalevskii	Tas
NC-981	1	Danio rerio
NC-982	1	Bombyx mori
NC-983	1	Aedes aegypti	Pao
NC-984	1	Nasonia vitripennis
NC-985	1	Heterodera glycines
NC-986	1	Danio rerio
NC-987	1	Ixodes scapularis
NC-988	1	Aedes aegypti	BEL
NC-989	1	Caenorhabditis remanei	Tas
NC-990	1	Caenorhabditis brenneri
NC-991	1	Oryzias latipes
NC-992	1	Anopheles gambiae Pest	BEL
NC-993	1	Amphimedon queenslandica
NC-994	1	Acyrthosiphon pisum
NC-995	1	Caenorhabditis remanei	Tas
NC-996	1	Oryzias latipes
NC-997	1	Rhodnius prolixus	BEL
NC-998	1	Caenorhabditis remanei	Tas
NC-999	1	Ciona savignyi
NC-1000	1	Caenorhabditis elegans
NC-1001	1	Caenorhabditis brenneri	Tas
NC-1002	1	Anopheles gambiae Pest
NC-1003	1	Amphimedon queenslandica	Tas
NC-1004	1	Trichinella spiralis	Tas
NC-1005	1	Danio rerio
NC-1006	1	Aedes aegypti	Pao
NC-1007	1	Culex pipiens quinquefasciatus
NC-1008	1	Oryzias latipes
NC-1009	1	Bombyx mori
NC-1010	1	Danio rerio	Dan
NC-1011	1	Anopheles gambiae Pest	BEL
NC-1012	1	Saccoglossus kowalevskii
NC-1013	1	Strongylocentrotus purpuratus
NC-1014	1	Aedes aegypti	Pao
NC-1015	1	Atta cephalotes
NC-1016	1	Bombyx mori	BEL
NC-1017	1	Caenorhabditis brenneri
NC-1018	1	Bombyx mori
NC-1019	1	Ciona savignyi
NC-1020	1	Aedes aegypti
NC-1021	1	Ciona intestinalis
NC-1022	1	Oryzias latipes	Sinbad
NC-1023	1	Ixodes scapularis
NC-1024	1	Danio rerio	Dan
NC-1025	1	Bombyx mori
NC-1026	1	Aedes aegypti
NC-1027	1	Ciona intestinalis
NC-1028	1	Ixodes scapularis
NC-1029	1	Saccoglossus kowalevskii
NC-1030	1	Ixodes scapularis
NC-1031	1	Hydra magnipapillata
NC-1032	1	Caenorhabditis briggsae	Tas
NC-1033	1	Aedes aegypti
NC-1034	1	Nasonia vitripennis
NC-1035	1	Culex pipiens quinquefasciatus	Pao
NC-1036	1	Oryzias latipes
NC-1037	1	Strongylocentrotus purpuratus
NC-1038	1	Nematostella vectensis	Sinbad
NC-1039	1	Meloidogyne incognita	Tas
NC-1040	1	Nasonia vitripennis
NC-1041	1	Saccoglossus kowalevskii	Tas
NC-1042	1	Aedes aegypti
NC-1043	1	Anopheles gambiae Pest
NC-1044	1	Anopheles gambiae Pest	Pao
NC-1045	1	Aedes aegypti
NC-1046	1	Aedes aegypti
NC-1047	1	Oryzias latipes
NC-1048	1	Meloidogyne hapla	Tas
NC-1049	1	Caenorhabditis elegans
NC-1050	1	Xenopus tropicalis
NC-1051	1	Strongylocentrotus purpuratus	Sinbad
NC-1052	1	Bombyx mori
NC-1053	1	Caenorhabditis brenneri
NC-1054	1	Oryzias latipes
NC-1055	1	Nematostella vectensis
NC-1056	1	Danio rerio	Sinbad
NC-1057	1	Oryzias latipes
NC-1058	1	Bombyx mori
NC-1059	1	Danio rerio	Sinbad
NC-1060	1	Aedes aegypti	BEL
NC-1061	1	Saccoglossus kowalevskii
NC-1062	1	Oryzias latipes
NC-1063	1	Ixodes scapularis
NC-1064	1	Oryzias latipes	Sinbad
NC-1065	1	Aedes aegypti	BEL
NC-1066	1	Aedes aegypti	Pao
NC-1067	1	Bombyx mori
NC-1068	1	Trichinella spiralis
NC-1069	1	Meloidogyne hapla	Tas
NC-1070	1	Nematostella vectensis
NC-1071	1	Aedes aegypti
NC-1072	1	Aedes aegypti	Pao
NC-1073	1	Meloidogyne hapla	Tas
NC-1074	1	Ixodes scapularis
NC-1075	1	Acyrthosiphon pisum
NC-1076	1	Caenorhabditis remanei	Tas
NC-1077	1	Oryzias latipes	Suzu
NC-1078	1	Culex pipiens quinquefasciatus
NC-1079	1	Nasonia vitripennis
NC-1080	1	Nematostella vectensis
NC-1081	1	Saccoglossus kowalevskii
NC-1082	1	Acyrthosiphon pisum
NC-1083	1	Aedes aegypti
NC-1084	1	Bombyx mori
NC-1085	1	Ciona savignyi
NC-1086	1	Bombyx mori
NC-1087	1	Saccoglossus kowalevskii
NC-1088	1	Oryzias latipes
NC-1089	1	Danio rerio
NC-1090	1	Aedes aegypti
NC-1091	1	Oryzias latipes
NC-1092	1	Caenorhabditis brenneri	Tas
NC-1093	1	Nasonia vitripennis
NC-1094	1	Nasonia vitripennis
NC-1095	1	Bombyx mori
NC-1096	1	Caenorhabditis brenneri	Tas
NC-1097	1	Oryzias latipes	Suzu
NC-1098	1	Rhodnius prolixus	BEL
NC-1099	1	Schistosoma japonicum
NC-1100	1	Rhodnius prolixus
NC-1101	1	Bombyx mori
NC-1102	1	Xenopus tropicalis
NC-1103	1	Aedes aegypti	BEL
NC-1104	1	Anopheles gambiae Pest	BEL
NC-1105	1	Bombyx mori
NC-1106	1	Ixodes scapularis
NC-1107	1	Anopheles gambiae Pest	Pao
NC-1108	1	Danio rerio	Dan
NC-1109	1	Aedes aegypti
NC-1110	1	Heterodera glycines	Tas
NC-1111	1	Ixodes scapularis
NC-1112	1	Caenorhabditis remanei
NC-1113	1	Oryzias latipes
NC-1114	1	Saccoglossus kowalevskii
NC-1115	1	Aedes aegypti	BEL
NC-1116	1	Drosophila simulans
NC-1117	1	Hydra magnipapillata
NC-1118	1	Danio rerio	Dan
NC-1119	1	Oryzias latipes
NC-1120	1	Culex pipiens quinquefasciatus	Pao
NC-1121	1	Culex pipiens quinquefasciatus
NC-1122	1	Schmidtea mediterranea
NC-1123	1	Caenorhabditis briggsae
NC-1124	1	Anopheles gambiae Pest
NC-1125	1	Meloidogyne incognita	Tas
NC-1126	1	Bombyx mori
NC-1127	1	Saccoglossus kowalevskii
NC-1128	1	Bombyx mori
NC-1129	1	Aedes aegypti	BEL
NC-1130	1	Danio rerio	Sinbad
NC-1131	1	Anopheles gambiae Pest	Pao
NC-1132	1	Drosophila willistoni
NC-1133	1	Ixodes scapularis
NC-1134	1	Ciona savignyi	Sinbad
NC-1135	1	Meloidogyne incognita
NC-1136	1	Ixodes scapularis
NC-1137	1	Anopheles gambiae Pest	BEL
NC-1138	1	Strongylocentrotus purpuratus
NC-1139	1	Strongylocentrotus purpuratus
NC-1140	1	Drosophila virilis
NC-1141	1	Culex pipiens quinquefasciatus	BEL
NC-1142	1	Saccoglossus kowalevskii
NC-1143	1	Hydra magnipapillata
NC-1144	1	Schmidtea mediterranea
NC-1145	1	Oryzias latipes
NC-1146	1	Bombyx mori
NC-1147	1	Nematostella vectensis
NC-1148	1	Strongylocentrotus purpuratus
NC-1149	1	Aedes aegypti	BEL
NC-1150	1	Caenorhabditis remanei
NC-1151	1	Caenorhabditis japonica	Tas
NC-1152	1	Strongylocentrotus purpuratus
NC-1153	1	Ixodes scapularis
NC-1154	1	Strongylocentrotus purpuratus	Sinbad
NC-1155	1	Saccoglossus kowalevskii	Tas
NC-1156	1	Aedes aegypti
NC-1157	1	Oryzias latipes
NC-1158	1	Aedes aegypti	Pao
NC-1159	1	Nasonia vitripennis	Tas
NC-1160	1	Aedes aegypti
NC-1161	1	Aedes aegypti	Pao
NC-1162	1	Caenorhabditis remanei	Tas
NC-1163	1	Aedes aegypti	Pao
NC-1164	1	Bombyx mori
NC-1165	1	Nasonia vitripennis
NC-1166	1	Strongylocentrotus purpuratus
NC-1167	1	Caenorhabditis remanei	Tas
NC-1168	1	Danio rerio
NC-1169	1	Caenorhabditis remanei	Tas
NC-1170	1	Hydra magnipapillata
NC-1171	1	Oryzias latipes
NC-1172	1	Saccoglossus kowalevskii
NC-1173	1	Amphimedon queenslandica
NC-1174	1	Caenorhabditis remanei	Tas
NC-1175	1	Oryzias latipes
NC-1176	1	Strongylocentrotus purpuratus
NC-1177	1	Danio rerio	Dan
NC-1178	1	Drosophila erecta
NC-1179	1	Nasonia vitripennis
NC-1180	1	Schmidtea mediterranea
NC-1181	1	Aedes aegypti	Pao
NC-1182	1	Aedes aegypti
NC-1183	1	Drosophila ananassae
NC-1184	1	Oryzias latipes
NC-1185	1	Rhodnius prolixus	BEL
NC-1186	1	Meloidogyne incognita	Tas
NC-1187	1	Aedes aegypti
NC-1188	1	Saccoglossus kowalevskii
NC-1189	1	Hydra magnipapillata
NC-1190	1	Meloidogyne incognita
NC-1191	1	Caenorhabditis remanei	Tas
NC-1192	1	Aedes aegypti	Pao
NC-1193	1	Oryzias latipes	Suzu
NC-1194	1	Anopheles gambiae Pest	Pao
NC-1195	1	Oryzias latipes
NC-1196	1	Gasterosteus aculeatus
NC-1197	1	Ixodes scapularis
NC-1198	1	Danio rerio	Dan
NC-1199	1	Culex pipiens quinquefasciatus	Pao
NC-1200	1	Ixodes scapularis
NC-1201	1	Saccoglossus kowalevskii
NC-1202	1	Meloidogyne hapla	Tas
NC-1203	1	Aedes aegypti
NC-1204	1	Bombyx mori
NC-1205	1	Xenopus tropicalis
NC-1206	1	Oryzias latipes
NC-1207	1	Danio rerio	Dan
NC-1208	1	Trichinella spiralis
NC-1209	1	Nematostella vectensis
NC-1210	1	Saccoglossus kowalevskii
NC-1211	1	Caenorhabditis remanei	Tas
NC-1212	1	Oryzias latipes
NC-1213	1	Nasonia vitripennis
NC-1214	1	Anopheles gambiae Pest	BEL
NC-1215	1	Saccoglossus kowalevskii
NC-1216	1	Bombyx mori
NC-1217	1	Caenorhabditis brenneri	Tas
NC-1218	1	Danio rerio	Sinbad
NC-1219	1	Aedes aegypti
NC-1220	1	Aedes aegypti	BEL
NC-1221	1	Hydra magnipapillata
NC-1222	1	Anopheles gambiae Pest
NC-1223	1	Caenorhabditis elegans	Tas
NC-1224	1	Schmidtea mediterranea
NC-1225	1	Ixodes scapularis
NC-1226	1	Aedes aegypti
NC-1227	1	Oryzias latipes
NC-1228	1	Loa loa
NC-1229	1	Anopheles gambiae Pest
NC-1230	1	Bombyx mori
NC-1231	1	Amphimedon queenslandica
NC-1232	1	Caenorhabditis briggsae	Tas
NC-1233	1	Saccoglossus kowalevskii
NC-1234	1	Anopheles gambiae Pest
NC-1235	1	Meloidogyne incognita
NC-1236	1	Drosophila erecta
NC-1237	1	Pristionchus pacificus	Tas
NC-1238	1	Drosophila grimshawi
NC-1239	1	Aedes aegypti
NC-1240	1	Oryzias latipes
NC-1241	1	Anopheles gambiae Pest	BEL
NC-1242	1	Drosophila erecta
NC-1243	1	Gasterosteus aculeatus	Suzu
NC-1244	1	Drosophila yakuba
NC-1245	1	Anopheles gambiae Pest
NC-1246	1	Bombyx mori
NC-1247	1	Aedes aegypti
NC-1248	1	Aedes aegypti
NC-1249	1	Bombyx mori
NC-1250	1	Trichinella spiralis
NC-1251	1	Aedes aegypti	BEL
NC-1252	1	Caenorhabditis brenneri
NC-1253	1	Caenorhabditis briggsae	Tas
NC-1254	1	Ciona savignyi
NC-1255	1	Culex pipiens quinquefasciatus	BEL
NC-1256	1	Schmidtea mediterranea
NC-1257	1	Oryzias latipes
NC-1258	1	Saccoglossus kowalevskii
NC-1259	1	Danio rerio	Sinbad
NC-1260	1	Caenorhabditis brenneri	Tas
NC-1261	1	Strongylocentrotus purpuratus	Sinbad
NC-1262	1	Caenorhabditis remanei	Tas
NC-1263	1	Ixodes scapularis
NC-1264	1	Oryzias latipes
NC-1265	1	Aedes aegypti	BEL
NC-1266	1	Oryzias latipes
NC-1267	1	Danio rerio
NC-1268	1	Culex pipiens quinquefasciatus	BEL
NC-1269	1	Drosophila willistoni
NC-1270	1	Saccoglossus kowalevskii
NC-1271	1	Danio rerio	Sinbad
NC-1272	1	Aedes aegypti
NC-1273	1	Bombyx mori
NC-1274	1	Danio rerio
NC-1275	1	Rhodnius prolixus	Tas
NC-1276	1	Saccoglossus kowalevskii
NC-1277	1	Culex pipiens quinquefasciatus
NC-1278	1	Amphimedon queenslandica
NC-1279	1	Nematostella vectensis
NC-1280	1	Caenorhabditis elegans
NC-1281	1	Culex pipiens quinquefasciatus
NC-1282	1	Caenorhabditis brenneri
NC-1283	1	Culex pipiens quinquefasciatus
NC-1284	1	Bombyx mori	BEL
NC-1285	1	Heterodera glycines
NC-1286	1	Bombyx mori
NC-1287	1	Danio rerio	Dan
NC-1288	1	Drosophila yakuba
NC-1289	1	Meloidogyne incognita	Tas
NC-1290	1	Saccoglossus kowalevskii
NC-1291	1	Strongylocentrotus purpuratus
NC-1292	1	Nasonia vitripennis	BEL
NC-1293	1	Ciona savignyi	Sinbad
NC-1294	1	Caenorhabditis remanei
NC-1295	1	Saccoglossus kowalevskii
NC-1296	1	Caenorhabditis brenneri	Tas
NC-1297	1	Danio rerio	Dan
NC-1298	1	Ciona savignyi
NC-1299	1	Saccoglossus kowalevskii
NC-1300	1	Nasonia vitripennis
NC-1301	1	Caenorhabditis remanei	Tas
NC-1302	1	Aedes aegypti	Pao
NC-1303	1	Nasonia vitripennis
NC-1304	1	Saccoglossus kowalevskii
NC-1305	1	Danio rerio	Sinbad
NC-1306	1	Amphimedon queenslandica
NC-1307	1	Drosophila yakuba
NC-1308	1	Caenorhabditis japonica	Tas
NC-1309	1	Drosophila ananassae
NC-1310	1	Strongylocentrotus purpuratus
NC-1311	1	Drosophila virilis
NC-1312	1	Trichinella spiralis
NC-1313	1	Ixodes scapularis
NC-1314	1	Meloidogyne hapla	Tas
NC-1315	1	Culex pipiens quinquefasciatus
NC-1316	1	Drosophila willistoni
NC-1317	1	Nasonia vitripennis
NC-1318	1	Danio rerio
NC-1319	1	Aedes aegypti	Pao
NC-1320	1	Drosophila erecta
NC-1321	1	Danio rerio	Dan
NC-1322	1	Aedes aegypti	Pao
NC-1323	1	Drosophila virilis
NC-1324	1	Aedes aegypti	Pao
NC-1325	1	Drosophila grimshawi
NC-1326	1	Anopheles gambiae Pest
NC-1327	1	Meloidogyne incognita	Tas
NC-1328	1	Aedes aegypti	Pao
NC-1329	1	Strongylocentrotus purpuratus
NC-1330	1	Acyrthosiphon pisum
NC-1331	1	Aedes aegypti	BEL
NC-1332	1	Danio rerio	Dan
NC-1333	1	Saccoglossus kowalevskii
NC-1334	1	Drosophila erecta
NC-1335	1	Hydra magnipapillata
NC-1336	1	Danio rerio	Dan
NC-1337	1	Danio rerio
NC-1338	1	Anopheles gambiae Pest	BEL
NC-1339	1	Oryzias latipes
NC-1340	1	Anopheles gambiae Pest
NC-1341	1	Oryzias latipes
NC-1342	1	Ixodes scapularis
NC-1343	1	Heterodera glycines
NC-1344	1	Saccoglossus kowalevskii
NC-1345	1	Aedes aegypti
NC-1346	1	Oryzias latipes
NC-1347	1	Nematostella vectensis	Tas
NC-1348	1	Bombyx mori
NC-1349	1	Amphimedon queenslandica
NC-1350	1	Ixodes scapularis
NC-1351	1	Saccoglossus kowalevskii
NC-1352	1	Drosophila yakuba
NC-1353	1	Drosophila ananassae
NC-1354	1	Danio rerio
NC-1355	1	Amphimedon queenslandica
NC-1356	1	Aedes aegypti	Pao
NC-1357	1	Meloidogyne incognita	Tas
NC-1358	1	Aedes aegypti
NC-1359	1	Gasterosteus aculeatus	Sinbad
NC-1360	1	Bombyx mori
NC-1361	1	Gasterosteus aculeatus
NC-1362	1	Bombyx mori
NC-1363	1	Nematostella vectensis	Sinbad
NC-1364	1	Trichinella spiralis	Tas
NC-1365	1	Drosophila ananassae
NC-1366	1	Nematostella vectensis
NC-1367	1	Ixodes scapularis
NC-1368	1	Strongylocentrotus purpuratus	Sinbad
NC-1369	1	Danio rerio
NC-1370	1	Nematostella vectensis
NC-1371	1	Gasterosteus aculeatus
NC-1372	1	Caenorhabditis remanei	Tas
NC-1373	1	Ciona savignyi
NC-1374	1	Anopheles gambiae Pest
NC-1375	1	Aedes aegypti
NC-1376	1	Aedes aegypti
NC-1377	1	Aedes aegypti	Pao
NC-1378	1	Ixodes scapularis
NC-1379	1	Oryzias latipes	Sinbad
NC-1380	1	Oryzias latipes
NC-1381	1	Aedes aegypti	Pao
NC-1382	1	Schmidtea mediterranea
NC-1383	1	Aedes aegypti
NC-1384	1	Anopheles gambiae Pest
NC-1385	1	Aedes aegypti	Pao
NC-1386	1	Ixodes scapularis
NC-1387	1	Brugia malayi
NC-1388	1	Hydra magnipapillata
NC-1389	1	Aedes aegypti	BEL
NC-1390	1	Aedes aegypti	Pao
NC-1391	1	Anopheles gambiae Pest
NC-1392	1	Takifugu rubripes
NC-1393	1	Oryzias latipes
NC-1394	1	Saccoglossus kowalevskii
NC-1395	1	Anopheles gambiae Pest	BEL
NC-1396	1	Strongylocentrotus purpuratus	Sinbad
NC-1397	1	Danio rerio	Dan
NC-1398	1	Anopheles gambiae Pest
NC-1399	1	Culex pipiens quinquefasciatus	BEL
NC-1400	1	Aedes aegypti	Pao
NC-1401	1	Aedes aegypti	Pao
NC-1402	1	Aedes aegypti	BEL
NC-1403	1	Strongylocentrotus purpuratus	Sinbad
NC-1404	1	Strongylocentrotus purpuratus
NC-1405	1	Saccoglossus kowalevskii
NC-1406	1	Nasonia vitripennis
NC-1407	1	Anopheles gambiae Pest
NC-1408	1	Aedes aegypti	Pao
NC-1409	1	Danio rerio	Dan
NC-1410	1	Anopheles gambiae Pest
NC-1411	1	Drosophila virilis
NC-1412	1	Nematostella vectensis
NC-1413	1	Drosophila ananassae
NC-1414	1	Amphimedon queenslandica	BEL
NC-1415	1	Acyrthosiphon pisum
NC-1416	1	Heterodera glycines
NC-1417	1	Bombyx mori
NC-1418	1	Nematostella vectensis
NC-1419	1	Bombyx mori
NC-1420	1	Oryzias latipes
NC-1421	1	Drosophila pseudoobscura
NC-1422	1	Schmidtea mediterranea
NC-1423	1	Nematostella vectensis	Sinbad
NC-1424	1	Culex pipiens quinquefasciatus	Pao
NC-1425	1	Amphimedon queenslandica
NC-1426	1	Meloidogyne hapla	Tas
NC-1427	1	Caenorhabditis remanei	Tas
NC-1428	1	Saccoglossus kowalevskii
NC-1429	1	Saccoglossus kowalevskii
NC-1430	1	Danio rerio
NC-1431	1	Aedes aegypti
NC-1432	1	Aedes aegypti
NC-1433	1	Bombyx mori
NC-1434	1	Rhodnius prolixus
NC-1435	1	Caenorhabditis remanei	Tas
NC-1436	1	Strongylocentrotus purpuratus
NC-1437	1	Meloidogyne incognita
NC-1438	1	Atta cephalotes
NC-1439	1	Trichinella spiralis
NC-1440	1	Heterodera glycines	Tas
NC-1441	1	Culex pipiens quinquefasciatus	BEL
NC-1442	1	Caenorhabditis elegans
NC-1443	1	Ciona savignyi
NC-1444	1	Amphimedon queenslandica
NC-1445	1	Amphimedon queenslandica
NC-1446	1	Anopheles gambiae Pest
NC-1447	1	Aedes aegypti	Pao
NC-1448	1	Aedes aegypti	Pao
NC-1449	1	Danio rerio	Sinbad
NC-1450	1	Danio rerio	Dan
NC-1451	1	Oryzias latipes
NC-1452	1	Nasonia vitripennis
NC-1453	1	Anopheles gambiae Pest	Pao
NC-1454	1	Oryzias latipes
NC-1455	1	Saccoglossus kowalevskii
NC-1456	1	Culex pipiens quinquefasciatus
NC-1457	1	Drosophila sechellia
NC-1458	1	Nematostella vectensis
NC-1459	1	Aedes aegypti
NC-1460	1	Ixodes scapularis
NC-1461	1	Anopheles gambiae Pest
NC-1462	1	Oryzias latipes
NC-1463	1	Drosophila erecta
NC-1464	1	Danio rerio	Dan
NC-1465	1	Anopheles gambiae Pest	Pao
NC-1466	1	Amphimedon queenslandica
NC-1467	1	Saccoglossus kowalevskii
NC-1468	1	Aedes aegypti
NC-1469	1	Drosophila mojavensis
NC-1470	1	Oryzias latipes	Sinbad
NC-1471	1	Culex pipiens quinquefasciatus
NC-1472	1	Meloidogyne incognita	Tas
NC-1473	1	Hydra magnipapillata
NC-1474	1	Acyrthosiphon pisum
NC-1475	1	Caenorhabditis remanei
NC-1476	1	Strongylocentrotus purpuratus
NC-1477	1	Bombyx mori	BEL
NC-1478	1	Trichinella spiralis	Tas
NC-1479	1	Oryzias latipes	Sinbad
NC-1480	1	Acyrthosiphon pisum
NC-1481	1	Aedes aegypti
NC-1482	1	Drosophila virilis
NC-1483	1	Oryzias latipes	Sinbad
NC-1484	1	Nasonia longicornis
NC-1485	1	Saccoglossus kowalevskii
NC-1486	1	Bombyx mori
NC-1487	1	Strongylocentrotus purpuratus	Sinbad
NC-1488	1	Oryzias latipes
NC-1489	1	Aedes aegypti
NC-1490	1	Ixodes scapularis
NC-1491	1	Saccoglossus kowalevskii
NC-1492	1	Oryzias latipes
NC-1493	1	Amphimedon queenslandica
NC-1494	1	Aedes aegypti	Pao
NC-1495	1	Saccoglossus kowalevskii
NC-1496	1	Aedes aegypti
NC-1497	1	Meloidogyne incognita	Tas
NC-1498	1	Caenorhabditis remanei	Tas
NC-1499	1	Oryzias latipes
NC-1500	1	Aedes aegypti
NC-1501	1	Bombyx mori
NC-1502	1	Culex pipiens quinquefasciatus
NC-1503	1	Bombyx mori
NC-1504	1	Nasonia vitripennis
NC-1505	1	Anopheles gambiae Pest	Pao
NC-1506	1	Saccoglossus kowalevskii
NC-1507	1	Schmidtea mediterranea
NC-1508	1	Drosophila yakuba
NC-1509	1	Anopheles gambiae Pest	BEL
NC-1510	1	Aedes aegypti	Pao
NC-1511	1	Oryzias latipes
NC-1512	1	Nasonia vitripennis
NC-1513	1	Amphimedon queenslandica
NC-1514	1	Aedes aegypti	Pao
NC-1515	1	Meloidogyne incognita	Tas
NC-1516	1	Gasterosteus aculeatus
NC-1517	1	Culex pipiens quinquefasciatus	BEL
NC-1518	1	Anopheles gambiae Pest	Pao
NC-1519	1	Amphimedon queenslandica	BEL
NC-1520	1	Nasonia vitripennis
NC-1521	1	Oryzias latipes
NC-1522	1	Bombyx mori
NC-1523	1	Oryzias latipes
NC-1524	1	Amphimedon queenslandica
NC-1525	1	Caenorhabditis brenneri	Tas
NC-1526	1	Gasterosteus aculeatus	Sinbad
NC-1527	1	Aedes aegypti	BEL
NC-1528	1	Caenorhabditis remanei	Tas
NC-1529	1	Acyrthosiphon pisum
NC-1530	1	Caenorhabditis remanei
NC-1531	1	Heterodera glycines	Tas
NC-1532	1	Xenopus tropicalis
NC-1533	1	Anopheles gambiae Pest	Pao
NC-1534	1	Tribolium castaneum
NC-1535	1	Nematostella vectensis
NC-1536	1	Heterodera glycines
NC-1537	1	Danio rerio	Dan
NC-1538	1	Brugia malayi
NC-1539	1	Schmidtea mediterranea
NC-1540	1	Trichinella spiralis	Tas
NC-1541	1	Anopheles gambiae Pest	Pao
NC-1542	1	Aedes aegypti	Pao
NC-1543	1	Aedes aegypti	Pao
NC-1544	1	Nasonia vitripennis
NC-1545	1	Saccoglossus kowalevskii
NC-1546	1	Aedes aegypti
NC-1547	1	Oryzias latipes
NC-1548	1	Strongylocentrotus purpuratus
NC-1549	1	Amphimedon queenslandica
NC-1550	1	Aedes aegypti
NC-1551	1	Anopheles gambiae Pest	BEL
NC-1552	1	Acyrthosiphon pisum
NC-1553	1	Anopheles gambiae Pest	Pao
NC-1554	1	Aedes aegypti	Pao
NC-1555	1	Aedes aegypti	BEL
NC-1556	1	Bombyx mori
NC-1557	1	Strongylocentrotus purpuratus
NC-1558	1	Anopheles gambiae Pest	Pao
NC-1559	1	Culex pipiens quinquefasciatus	BEL
NC-1560	1	Caenorhabditis remanei	Tas
NC-1561	1	Strongylocentrotus purpuratus
NC-1562	1	Nematostella vectensis
NC-1563	1	Aedes aegypti	Pao
NC-1564	1	Nasonia vitripennis
NC-1565	1	Culex pipiens quinquefasciatus
NC-1566	1	Danio rerio
NC-1567	1	Nematostella vectensis
NC-1568	1	Anopheles gambiae Pest
NC-1569	1	Danio rerio	Sinbad
NC-1570	1	Bombyx mori
NC-1571	1	Aedes aegypti
NC-1572	1	Anopheles gambiae Pest
NC-1573	1	Hydra magnipapillata
NC-1574	1	Xenopus tropicalis
NC-1575	1	Drosophila yakuba
NC-1576	1	Strongylocentrotus purpuratus
NC-1577	1	Saccoglossus kowalevskii
NC-1578	1	Bombyx mori
NC-1579	1	Ixodes scapularis
NC-1580	1	Aedes aegypti	Pao
NC-1581	1	Acyrthosiphon pisum
NC-1582	1	Trichinella spiralis
NC-1583	1	Meloidogyne incognita
NC-1584	1	Aedes aegypti	BEL
NC-1585	1	Drosophila erecta
NC-1586	1	Trichinella spiralis
NC-1587	1	Nasonia longicornis
NC-1588	1	Ixodes scapularis
NC-1589	1	Ixodes scapularis
NC-1590	1	Aedes aegypti
NC-1591	1	Trichinella spiralis
NC-1592	1	Amphimedon queenslandica
NC-1593	1	Ixodes scapularis
NC-1594	1	Drosophila willistoni
NC-1595	1	Aedes aegypti
NC-1596	1	Ixodes scapularis
NC-1597	1	Danio rerio
NC-1598	1	Drosophila ananassae
NC-1599	1	Saccoglossus kowalevskii
NC-1600	1	Caenorhabditis remanei	Tas
NC-1601	1	Trichinella spiralis
NC-1602	1	Caenorhabditis remanei	Tas
NC-1603	1	Branchiostoma floridae	Sinbad
NC-1604	1	Saccoglossus kowalevskii
NC-1605	1	Caenorhabditis remanei
NC-1606	1	Saccoglossus kowalevskii
NC-1607	1	Tetraodon nigroviridis
NC-1608	1	Nasonia vitripennis	Pao
NC-1609	1	Caenorhabditis brenneri
NC-1610	1	Caenorhabditis remanei	Tas
NC-1611	1	Saccoglossus kowalevskii
NC-1612	1	Heterodera glycines	Tas
NC-1613	1	Ixodes scapularis
NC-1614	1	Saccoglossus kowalevskii
NC-1615	1	Amphimedon queenslandica
NC-1616	1	Danio rerio	Dan
NC-1617	1	Caenorhabditis elegans	Tas
NC-1618	1	Culex pipiens quinquefasciatus	BEL
NC-1619	1	Drosophila ananassae
NC-1620	1	Saccoglossus kowalevskii
NC-1621	1	Saccoglossus kowalevskii
NC-1622	1	Bombyx mori
NC-1623	1	Ciona savignyi
NC-1624	1	Anopheles gambiae Pest	Pao
NC-1625	1	Caenorhabditis remanei
NC-1626	1	Culex pipiens quinquefasciatus
NC-1627	1	Danio rerio
NC-1628	1	Aedes aegypti
NC-1629	1	Strongylocentrotus purpuratus	Sinbad
NC-1630	1	Aedes aegypti	Pao
NC-1631	1	Meloidogyne incognita
NC-1632	1	Oryzias latipes
NC-1633	1	Bombyx mori
NC-1634	1	Meloidogyne incognita
NC-1635	1	Danio rerio	Sinbad
NC-1636	1	Caenorhabditis brenneri	Tas
NC-1637	1	Trichinella spiralis
NC-1638	1	Aedes aegypti
NC-1639	1	Culex pipiens quinquefasciatus
NC-1640	1	Ciona savignyi
NC-1641	1	Nematostella vectensis
NC-1642	1	Nasonia vitripennis
NC-1643	1	Ixodes scapularis
NC-1644	1	Caenorhabditis briggsae
NC-1645	1	Aedes aegypti	Pao
NC-1646	1	Aedes aegypti
NC-1647	1	Oryzias latipes
NC-1648	1	Aedes aegypti	BEL
NC-1649	1	Oryzias latipes
NC-1650	1	Caenorhabditis elegans	Tas
NC-1651	1	Anopheles gambiae Pest
NC-1652	1	Amphimedon queenslandica
NC-1653	1	Xenopus tropicalis
NC-1654	1	Saccoglossus kowalevskii
NC-1655	1	Strongylocentrotus purpuratus
NC-1656	1	Strongylocentrotus purpuratus	Sinbad
NC-1657	1	Tribolium castaneum
NC-1658	1	Acyrthosiphon pisum
NC-1659	1	Nasonia vitripennis
NC-1660	1	Nasonia vitripennis
NC-1661	1	Meloidogyne incognita
NC-1662	1	Nematostella vectensis
NC-1663	1	Branchiostoma floridae	Sinbad
NC-1664	1	Strongylocentrotus purpuratus	Sinbad
NC-1665	1	Culex pipiens quinquefasciatus
NC-1666	1	Caenorhabditis briggsae
NC-1667	1	Ixodes scapularis
NC-1668	1	Culex pipiens quinquefasciatus	BEL
NC-1669	1	Aedes aegypti	Pao
NC-1670	1	Oryzias latipes
NC-1671	1	Caenorhabditis brenneri	Tas
NC-1672	1	Nematostella vectensis
NC-1673	1	Xenopus tropicalis
NC-1674	1	Aedes aegypti
NC-1675	1	Nematostella vectensis
NC-1676	1	Aedes aegypti
NC-1677	1	Caenorhabditis elegans
NC-1678	1	Aedes aegypti	Pao
NC-1679	1	Bombyx mori
NC-1680	1	Trichinella spiralis	Tas
NC-1681	1	Danio rerio
NC-1682	1	Caenorhabditis elegans	Tas
NC-1683	1	Amphimedon queenslandica
NC-1684	1	Heterodera glycines	Tas
NC-1685	1	Saccoglossus kowalevskii
NC-1686	1	Strongylocentrotus purpuratus
NC-1687	1	Culex pipiens quinquefasciatus	Pao
NC-1688	1	Oryzias latipes
NC-1689	1	Aedes aegypti
NC-1690	1	Ciona intestinalis
NC-1691	1	Saccoglossus kowalevskii
NC-1692	1	Danio rerio	Dan
NC-1693	1	Caenorhabditis remanei
NC-1694	1	Bombyx mori
NC-1695	1	Heterodera glycines
NC-1696	1	Danio rerio	Dan
NC-1697	1	Nasonia vitripennis
NC-1698	1	Saccoglossus kowalevskii
NC-1699	1	Oryzias latipes
NC-1700	1	Saccoglossus kowalevskii
NC-1701	1	Saccoglossus kowalevskii
NC-1702	1	Caenorhabditis remanei	Tas
NC-1703	1	Nematostella vectensis
NC-1704	1	Meloidogyne hapla	Tas
NC-1705	1	Amphimedon queenslandica
NC-1706	1	Culex pipiens quinquefasciatus	BEL
NC-1707	1	Tribolium castaneum
NC-1708	1	Meloidogyne incognita
NC-1709	1	Caenorhabditis remanei	Tas
NC-1710	1	Oryzias latipes
NC-1711	1	Aedes aegypti	Pao
NC-1712	1	Ixodes scapularis
NC-1713	1	Trichinella spiralis
NC-1714	1	Saccoglossus kowalevskii
NC-1715	1	Amphimedon queenslandica
NC-1716	1	Nematostella vectensis
NC-1717	1	Saccoglossus kowalevskii
NC-1718	1	Bombyx mori
NC-1719	1	Atta cephalotes
NC-1720	1	Oryzias latipes
NC-1721	1	Gasterosteus aculeatus
NC-1722	1	Aedes aegypti
NC-1723	1	Anopheles gambiae Pest	Pao
NC-1724	1	Bombyx mori
NC-1725	1	Bombyx mori
