# Supplementary material for: BEL/Pao retrotransposons in metazoan genomes
Source: BMC Evol Biol. 2011 Jun 4;11:154. doi: 10.1186/1471-2148-11-154 (PMC3118150; doi:10.1186/1471-2148-11-154)
Supplement: Additional file 7 — Multiple alignment of family domains. The multiple alignment of 893 concatenated domain sequences. The phylogenetic tree is based on this multiple alignment. [file 1471-2148-11-154-S7.TXT]

>1/1-577 
---NTKRQMLSAINGIFDPLGIAAPVLITAKLLFRQ-VIQE-K----------I------
-GWDQ-E-LSQ--SIKTAWSNWTAQAEGLE---T-IAVP--RQF--V-------------
-PCKVMI--EPTT-ELHI-FCDASER-AIA-AVAYMR--QKDR-D-------FCHA-G--
FIMA---------------------------KAKI-APM----G----------------
--------------------------------TSIPRLELCAAV-LAV-QLWRIIQQE--
-I------G-DLF---QDV---HF---------HT-------------------------
-------------------------------------WFLPFHKV-------THPQ-K-P
NKV-RIVFDASAA-C-QG---ISLNNVLLKGPDLL--NSLLGVILRFR---EKEF--AVI
ADIHKMFYAFLVRPD--HRRYLK-----F------LWYAD---TQNL---------CDVR
VFQMRVHVFGNTPSPAVANYC-LKRT------------A----DEF-GHQF--SPEVASI
V-NHN--FYVDDL-LVSFD-S---VHQAIQIVHELQ-AL-LKGA-------NIRLH-KLL
SNSR-QI-LQAF-------PSEDLAE--SNVH-----------------------ELFKG
-LSSQ-----------------SS--LG--------------------------------
-----LLWDVKSDHLSLRASKFQFVNTKR-------------------------------
----------------------------------------------------------LT
DPPFSHVGIDVFGPWE--------------------------------------------
----------------------------VV--TR-KTRGGVV-NN-----KR-WAV---L
-FTCLV--IRAVHIEVIEGMDTSSF-----LNALKRF-IALR-GPIKSIRSDCGTNFVGA
TKELN-C-------VSRFGRDP-K----------------------VQ---NFTNTEQIM
----WTFNVPHASHMGGVWERMIGISRKILNAMFL--SH--R--SL----THDVL-----
--VTL-----MAEVTAIINNRP--------L--------------V--------------
----------------------PL-------------TSDPEN--------L--------
-----------
>10/1-581 
---PTRRIILSSIARLYDPIGLVGPVITKAKIFLQK-LCRE-K----------L------
-SWDE-S-LPQ--ALHSDWDMICSSFAMAQ---R-AEFP--RWS--L-------------
-SS------QSEV-EIHG-FCDASIE-AYG-ACIYVV--SKGT-RS------E--S-H--
LLCS---------------------------KSRV-APL--K-T----------------
--------------------------------ITVPKLELSGAE-LLA-RLMSEVAQL--
-----------KVYD-GRY---FC---------WC-------------------------
------------------------------SWRPARIYFLPHHCV-------LKED-SST
TKL-RVVFDGSAAKT-SG---YSLNDVLMSGPVIQ--PKILHIQLRFR---CHRV--AIT
GDICKMYRCVRVFPE--DSYLQC-----IFLDAFDLWRNS---T-QD---------EL-Q
VFKLDTVTYGTKPASFLSIRA-MHQL------------A----GDE-QSMFGVP-KGAEI
LPLRD--FYVDDL-ISGGD-S---IEEATNIMQQAS-GI-LAKG-------QFRLR-KWC
SNFS-EV-LSDVPEEDRESFL------RFD-----------------------------N
GSNST-----------------KT--LG--------------------------------
-----LAWDPSTDRLLFSFEGLQS------------------------------------
----------------------------------------------------------SG
CQVFGVTGVDFCGPFY--------------------------------------------
----------------------------YKPE--VRNK---APV------KC-YVS---V
-FICFA--TKAVHLELVKDLSTSAF-----LHALKRFICTRR-K-PQHIWSDNATNFVGA
KNELK-E-------LLQLFISD-EH------------------QRALL---EFCAIESIE
----WHFIPPRSPHFGGLWEAAVKTAKHHFYRAVG--S-----SVL----GFDEL-----
--RTL-----LCHIGAVINSRP--------LLS------------L--------------
----------------------SE--------DPA--D-------L--------------
-----------
>100/1-594 
---CTRRGILSVVSSVYDPLGFLAPVILPAKVILQE-LCRK-T----------L------
-GWDD-T-IPS--AFQKQWTHWIVELDKVA---E-FQVN--RCF--K-------------
-PVDYGL--PSHA-CLHH-FADACET-GYG-TVSYLK--MLNG-AD------KVHV-S--
FLMG---------------------------KSRV-TPL--K-H----------------
--------------------------------VTIPRLELTAAV-LAV-KMDIMLKKM--
-L------Q-LPL---EDS---VF---------WS-------------------------
-------------------------------------WYIPHHGV-------FHPK-K--
GSL-RVVFDCGAA-Y-KG---TSLNDNLLQGPNLT--SSLVGVLLKFR---QEPV--AFM
ADIEAMFHQVRVAAE--DVDFLR-----F------LWWPG---GELN---------KEPI
TYRMTVHLFGAVSSPSCASFA-LKQT------------A----KDN-EGDF--PLEVIET
I-NNN--FYVDDC-LKSVS-C---EEKAISMAKDLT-CL-CQKG-------GFRLT-KWI
SNSR-EV-LQSI-------SQENRAKDIQQLD-----------------------LDRDK
-LPVE-----------------RA--LG--------------------------------
-----LQWSVDADTFQFKISLKTQPCTRRGILSVVSSVYDPLGFLAPVI-----------
----------------------------------------------------------PD
LPPFTNVGVDFFGPIE--------------------------------------------
----------------------------VK--RG-R-----G-TV-----KR-YGV---L
-FTCMA--SRAVHLEMAYSLDTDSC-----INALRRF-ICRR-GQVSSMRSDNGTNFISA
ERELK-E-------ALSALNKE-K----------------------IQ---RALLQKGVD
----WSFNPPSSPHFGGVWERLIRLVKQSLCVVLR--Q---Q--TL----DDEAL-----
--QTV-----LCEAEAILNDRP--------ISN------------I--------------
----------------------SN-------------D--------PNDL----------
-----------
>1001/1-540 
---PTKREIVAFSAQIYDPTGLVSPLGVLLKKLISL-LW-TLE----------V------
-KWNE-K-VPA--QLIPMWKGIAAQFSKSI-----YTIP--RQI----------------
---V-SSYDYKAV-KLVL-FSDASMD-HYA-TAAYLR--FAY-ADG------SVQS-K--
LIYS---------------------------KSRI-KPSKSE------------------
--------------------------------ITIPQMELLGLE-CAT-NAAITLHQE--
-L------H---LDI-EQI---VF---------FC-------------------------
------------------------------------IFYIPHTVV-------IKE-DSLT
TKL-RIVLDASSHMK-DE---NSLNDCLHAGPSIL--QPIVGILLRTR---LSKY--MII
SDIEKAFHQVRIQSE--FRNVTR-----F------LWIRD---I-TK----EPKGDNV-V
TYRFTRLPFGMSCSPFLLAIT-ILLY------------L-------DMAPA--E-IN-NQ
I-VEN--LYVDNV-LLTTN-N---AEELRTMYSQLK-NT-FRNM-------HMNLR-EFL
CNDE-EV-MESIPKEDK--L----------------------------------------
SSATS-----------------KL--LG--------------------------------
-----HVW----------------------------------------------------
----------------------------------------------------------QI
VAPFAFIGLDYFGPLY--------------------------------------------
----------------------------YK-SSE-GKG------------KI-WVL---L
-VTCIV--TRAIHLEIVQNNTTYSF-----VTSLGRV-FARR-GVPQTILSDNAPTFKLG
YSIIN-T-------DIRT----------LANK-----------SATLT---SYLADREID
----IKLITPFSPWQGGIYERLVGLVKNMIVKILG--P-----NVL----SLLEL-----
--ESL-----LIESEGILNSRP--------ITP------------N--------------
----------------------Q------------------------------Q------
-----------
>1003/1-557 
---PTKRNVVGIAAKIYNPLGILSQLTIVFKVFFQR-LCKC-K----------L------
-GWDE-P-LSX--ELDSSWKKLASTLDQGN---Y-VVID--RYL--P-------------
-GL-GDQ-EYPFI-QHVG-FCDASLN-AYT-AVVYLR--V-VG-KA------LTSV-S--
ILAS---------------------------KTRV-APL--K-T----------------
--------------------------------VTIPRLQLLSAL-LLA-RLTHLIYGV--
-L------Q-EKFPF-NNP---F-----------P-------------------------
------------------------------DPHAGRIHYLPHHPV-------VRK-DKIA
TKV-RIVYDASCSDG-TN---PSXYQCLQVGPRFG--XSILDILIRFR---THTV--ALV
GDIEKAFLMVGVERR--DHDALS-----F------LWFDN---P-QSEN------PNI-V
KXCFTRVVFGVSSSPFLLNAT-IKYH------------I----EQYIERDP--K-FV-AK
F-LHC--IYVDDL-TTGAS-N---VELGYEFYLKAK-LR-LAKA-------GFNHR-KFV
FNST-DL-IRRILVNDGQVKE---------------------------------------
AHTSNKLPLEH-----------KV--XG--------------------------------
-----VIL----------------------------------------------------
----------------------------------------------------------EE
KPPFWYTGIDFAGPMY--------------------------------------------
----------------------------TRE--TL-SS---ESR------KV-WTC---L
-FTCCL--TRAVHIELVTEIETVTF-----LCCFQRF-TARR-GFPYRILSDNAKTFKAA
NKWLS-T-------ILEH--------------------------PRVK---EFMIGNGNR
----WQFNVEKAPWWGGVFERMIQGMKRLLRKIIG--T-----SKF----TYDEL-----
--MTA-----VIEVEAMLNSCP--------LIY------------I--------------
----------------------PS--------GD-------------------L------
-----------
>1004/1-543 
-----KRQLLSLASRLFDPLGCLAPFTIRAKKLFQS-LWLK-G----------L------
-DWDD-Q-LPL--DINRVWCQWKRELETLD---S-VRVP--RAL--M-------------
-VSPKDQ--VRRS-ELHV-FGDASET-AFG-AVAYLM--TESM-DG------AKEV-R--
FCLA---------------------------KIRV-APV--R-R----------------
--------------------------------LSLPRLELMAALHVAA-SKSTWNGNX--
-A------F-L-----------------------S-------------------------
------------------------------SGPPGRTWYLPHHAV-------YQH-NQGK
TKC-RVVFDGSGEWN-GT----SLNNCLDQGPKLQ--PDLVAVLLRFR---RSRI--ALP
ADIEKMYLQVGLRPE--DRDVCR-----F------LWQER---D-CG--------APV-K
VYRLTRVGFGLTCSPFLAIQV-VRHH------------A----QRRGNIDA----LT-DR
V-LSD--MYVDDL-ATSCD-G---VDEARHLVQRLT-EL-MKTG-------GFVLK-KWA
SNDP-DA-LMDLPPEDVSPAD---------------------------------------
EDRLW-----------------KT--LG--------------------------------
-----LHW----------------------------------------------------
----------------------------------------------------------TP
SFPFNRVGLDFAGPLY--------------------------------------------
----------------------------VKD-EHR-P-----AQ------KA-YIC---L
-FTCMV--TRAVHLEVVFDMTTISF-----LAALRRF-IARR-GRPSVIHTDNFRTFKQA
DSFMR-D-------LLRGNS-----------------------AGKIR---EELAMRQIE
----WKYSTDRAPWCGGYWERLVRSMKNALRKVLG--K-----ALL----RSWEL-----
--HTV-----LCELEARINDRP--------LTL------------L--------------
----------------------SE--------D-----------------PHDC------
-----------
>1006/1-568 
---PTMREVLAFIMSIYDPLGLISNITIQGKILYQE-LHVA-S----------L------
-KWDD-C-IPD--QLLVPWRDWMDLIKSVE---N-LSIP--RCI--T-------------
-TEA--I---TEL-ELHV-FVDASED-AFA-ACIYSR--SKTH-YG-------FCI-R--
LLAA---------------------------KSRV-SPI--K-P----------------
--------------------------------ISIPRMELQGAL-LGT-RLMNQVKEK--
-L------R-VKI---TDI---TM---------WS-------------------------
---------------N---------------PGTDRVFYLPHFIV-------TNTN-KIP
PKP-RLVFDAAAK-I-KG---VSFNSELLSGPDAT--SSLFGVLLRWR---EGMV--AVT
GDIKEMFHQVKIRPE--DQQAQR-----L------LWRDC---D-PS---------KNPD
TYVMQVMTFGSTCSPASAQAV-KNTN------------A----ELY-REIY--P-DAVDS
I-IDG--HYVDDL-LDSFN-N---AVTGIKVVRQIT-EI-HDHA-------GFHIR-NFA
SNSP-EL-MDLI--------PENRRMVANF-K-----------------------SLDEK
ESNVE-----------------KV--LG--------------------------------
-----IYWNTLQDSIGYKL-----------------------------------------
----------------------------------------------------------GY
VRPFTNCGVDYFGPYK--------------------------------------------
----------------------------VN--IT-R-----NITD-----KR-WGV---L
-FTCMA--SRAVHIEMAPKLDTDSF-----LLCLRNL-QNRR-GKVAKLYSDNGTNFVGA
DAVLK-S-------LVKEINAK-M----------------------ES---GTAAEMEIS
----WHFNPPGAPHFGGAWESLVKLAKQAIREMMD--KWKEN-VLP----KPESL-----
--QAA-----FIQAEFILNSRP--------LTD------------V--------------
----------------------PI-------------NC---------------------
-----------
>101/1-583 
---ATKRSILSAISQLFDPLGLVAPIVVRGKMLMQE-LWLT-A----------C------
-AWDD-E-VPD--SLKQKWESFHHQLPKLS---E-FRIQ--RYA--F-------------
--QQ-D-SL---V-QLHT-FADASEA-AYG-ACTYAR--SVDS-EG------RVRI-Q--
LLAA---------------------------KTRV-APL-------K-------------
---R----------------------------LSLPKLELCAAV-IAA-QLHVHITEA--
-L-K----M-N-I---ACS---YF---------WS-------------------------
------------------------------EKDDTLSYYLPHHPV-------IKEE-STT
TKT-RVVFDGSSKTS-SG---YSLNDALCVGPVVQ--DDLLTLVIRFR---KYPV--ALV
ADIAKMYRQVLIHPE--DAPLQR-----I------VWGSN---L-SQ---------PP-S
TFELQTVTYGLASSSFLATRT-LQQL------------A----VDE-GNAY--P-LGKPA
L-EKS--FYVDDF-IGGAD-S---VPEAIQLREELT-DL-LGRG-------GFPIR-KWT
SNKL-EV-LQGLDADCIGTQS--S-V-RFD---------------------------P--
-DETV-----------------KT--LG--------------------------------
-----ICWEPERDQFRFNYHVSQN------------------------------------
----------------------------------------------------------TP
SRPFAVTGVDYAGPVY--------------------------------------------
----------------------------LKAI--HKRA---SPT------KA-YIC---L
-FVCFT--TKAVHLELVSDLSTPAF-----LTALRRF-VARR-GRPSHIHSDNGKNFIGA
KNELH-Q-------LYRMLANH-KE------------------VEKIQ---RFCAEDQIT
----WHLNPPKAPHFGGLWEAAVKVAKSQLYRQLG--H-----SHL----SFEDM-----
--STI-----LAEIEAAMNSRP--------LVP------------M--------------
----------------------TE--------DPD--DCSITPAHF--------------
-----------
>1010/1-604 
---PTMRNIYKVVASQYDPLGFLVPYITRAKILIQS-LWAK-Q----------R------
-EWDD-PLLPT--EILKTWHDWQGELQHLS---Q-LTLP--RCY--V-------------
-SSQLDS-LNCKR-QVHI-FSDASER-AYG-SVAYLR--SEDL-KG------NVEV-A--
FLTA---------------------------RSRV-APK--R-Q----------------
--------------------------------LSVPRLELCAAL-TGA-QLASLLAKE--
-L------T-LPI---ESF---VL---------WT-------------------------
---------------S---------------KKEEESWFIPHHMV-------SHN-----
AKN-RVVFNCSFS-Y-QG---KNLNNLLLPGPALG--SSLLGVLLRFR---EHAV--AFS
SDIKGMFHQVRLLPE--DKPLLR-----F------LW-RD---LKRE---------ELPR
VYEWQVLPFGTTCSPCCATYA-LQRH------------I----VDH-SQQ---GDNVRHS
L-ERC--FYVDNW-LQSVA-T---PDEAKELLDTGM-NL-LAEG-------GFELR-QWA
CNFP-NV-IEHL-------SKEARSESSERWL-----------------------NQTES
-DPQE-----------------LA--LG--------------------------------
-----LRWMCQSDTLGYQTRLDNCSTPTMRNIYKVVASQYDPLGFL-------------V
----------------------------------------------------------IF
KPPFFSTGMDCFGPFT--------------------------------------------
----------------------------VK--LG-R-----R-SE-----KR-WGI---L
-FKCLT--TRAVHIDLLSSLDTDSF-----LMSLRRF-ISRR-GKPSELLSDQGTNFKGG
ERELQ-Q-------SFTSMCPT------------------------LQ---KELAKQQIK
----FRFNPPGSPHFGGVWEREIRSVKSALYATVQ--R---Q--SM----TEEVL-----
--NTV-----LTEIEGILNSKP--------LGY------------V--------------
----------------------ST-------------DIADPNPVTPNIL----------
-----------
>1011/1-537 
----TMRSILSNIARMFDPLGLIAPVIIRAKLLMQE-LWLQ-K----------I------
-GWDD-P-VPV--HICNKWKSVTDDWKDLE---S-FKSE--RYV--L-------------
--LP-N-SK---I-QFHT-FADASEV-AYG-ACIYAR--CEDQ-QG------RVRV-S--
LLAS---------------------------KSRV-APL-------K-------------
---R----------------------------VTLPRLELCAAV-LGA-HLHHRVRRA--
-M-G----I-D-T---TES---FF---------WS-------------------------
-----------------------------------AAYYLPHHPV-------FKAS-STT
TKV-RVVFDGSAKTS-TG---FSLNETLRVGPIVQ--DELIDIILRFR---TYKI--AVV
ADIAKMYRQIVLHPD--DRRLVR-----I------FFRFS---P-QS---------PI-E
LYELNTVTYGLSPSSFLATRT-LLQL------------A----EDE-GADF--P-LASPA
L-RHN--FYVDDF-IGGAN-S---VSEARELRQQLS-EL-LSKG-------GFELR-KWT
SNCL-GV-LSGLPAEHIGTQS---------------------------------------
------------------------------------------------------------
------------------------------------------------------------
----------------------------------------------------------TP
SRPFSITGVDYAGPLY--------------------------------------------
----------------------------LKPA--HKRA---AAA------KC-YLC---V
-FVCFS--TKAVHLELVGDLSTAGF-----LAALHRF-TSRR-GLPSDIYSDNGKNFEGA
AHELN-E-------LFDMLQNE-QQ------------------QNVIA---SNCSDRGIT
----WHFTPPKAPHFGGLWEAAVKTAKRHLYRQLG--S-----SRL----SYEGY-----
--STI-----LQQIEAAMNSRP--------LLP------------M--------------
----------------------TD--------DPN--D-------L--------------
-----------
>1014/1-529 
---PTKREVLRTLMMIFDPLGFIANLLMYLKVLLQE-IWRT-L----------V------
-GWDD-P-IEE--AQFDKWLTWLKVFPMMC---T-IEVP--RCY--R-------------
-SLTSVN---AVA-EIHT-FVDASES-GFA-AVAYLR--YEE--TD------TIEC-A--
LVAA---------------------------KTRV-APL--K-F----------------
--------------------------------LSIPRSELQAAL-LGV-RSADTISAS--
-L------S-IKI---DKR---YF---------WT-------------------------
-----------------------------------RVWYLPIFVV-------VNAN-K-P
GKI-RLVWDAAAT-V-HG---VSLNSVLLKGPDQL--TSLLSVLIRFR---EFRV--AIC
GDIKEMFHQVRIRKE--DQQCQR-----F------FWKDE---E-E----------AEPS
VYVVQVMTFGACCSPSTAQHV-KNSN------------A----KLF-EQDH--P-EAVNA
I-IKG--HYVDDM-LVSTE-T---EGETVKLANEVK-EI-HRHA-------GFDIR-NWI
SNST-VV-QATL--KH---ASTE---GKNM------------------------------
------------------------------------------------------------
------------------------------------------------------------
----------------------------------------------------------AF
SPPFTYMGVDYFGPIL--------------------------------------------
----------------------------VA--VG-R-----H-SE-----KR-WGV---L
-ATCLT--TRAIHLQIAHSLTTDSC-----VMAIRNI-MARR-GVPAVIYSDRGTNFRAA
SKELK-A-------AIEQLDHD-K----------------------LK---KEFTSTRSQ
----WTFIPPLTPHMGGAWERLIQTVKKNLNVLQP------N-RLP----TDEVL-----
--QNA-----MAEVENIVNSRP--------LTD------------I--------------
----------------------PV-------------DN---------------------
-----------
>1016/1-558 
-----KRQILSDIAKLYDPLGFVSPIIVKAKVIMQK-LWCE-K----------V------
-DWDA-C-PPP--QVREEWTDFATSLAQME---P-IYLQ--RNI--Q-------------
-VPDDAE----AV-QIVG-FADASSSTGYG-ACLYLR--VIDK-AG------KVTV-S--
LLCS---------------------------KSRI-NPR--KKS----------------
--------------------------------LTVPRLELNAML-LLA-KLTAKMYDT--
-L------K-IKIKI-DDV---IL---------FS-------------------------
---------------------------------------LPHHAV-------LNEA-SKT
TRT-RVVFDGSMKTK-NK---VSLNDILLNGPIVQ--RDLFEIITLYR---LGDY--TFN
SDIKKMFRNVMVNPE--YTTLQN-----I------LWRDR---L-DE---------PI-R
CIRLDTVTYGLKCSSYLATRC-LLEL------------A----NMH-QADL--P-LASFI
K-KNC--VYVDDV-LYSDN-D---LTALHEAKQQLK-RL-LSLG-------GFQMH-KWS
SNCD-EI-LVDIPFNERQ-------LDEIE---------------------------VQK
ENSSI-----------------KA--LG--------------------------------
-----MTI----------------------------------------------------
----------------------------------------------------------TP
SRAFQVVGIDYAGPIQ--------------------------------------------
----------------------------IKNS--RIRR---ALLT-----KG-YIC---I
-FVCFN--TKAIHIELASDLSTETF-----LACFKRF-ISRR-GMPTNIYCDNGGAFKGA
ANHLV-D-------LYRLNSSK-DH------------------QTQVQ---NFSNRLGIK
----FNFTPSYSPVFAGLAEAAVKSMKFHLKRVLQ--K-----IVL----TYEQL-----
--NTV-----LCQIEAILNSRP--------LMS------------V--------------
----------------------ST--------DIT--D-------F------SY------
-----------
>102/1-552 
---PTKRNILRCVMSLFDSQGILSHITIQGRMIIQD-TWRK-Q----------T------
-QWDD-E-VDE--SVRIRWLRWTELFKKVG---Q-MRLH--RAY--F-------------
-PGFTAA-DIGSV-ELHI-FTDASEE-AYA-CTAYFR--VII--MG------KVYV-T--
LVMA---------------------------KAKV-APL--K-S----------------
--------------------------------LSVPRLELMGAL-LGA-RLAKAVKEY--
-H------T-LPI---CRR---VM---------WT-------------------------
---------------S---------------IDPRRVWYLPLGAV-------RNPK-K-P
GKT-RLVWDAAAK-V-GG---VSFNSMLLKGPDLL--TPLALVLCRFR---ERPV--AVC
GDLKQMFHQFRIRQQ--DAHSQR-----F------LYREH---P-SQ---------P-VK
MFVMDVGTFGATCSPCQAQYI-KNRN------------A----KEH-ETEF--P-EAAKA
I-VEK--HYVDDY-LDSFD-T---EAEAIKVALEVK-EV-HARG-------GFEIR-NWH
SNSD-AL-LRRV--GE-PRGI----QSKVISI-----------------------D-LEG
DA--E-----------------RV--LG--------------------------------
-----LLW----------------------------------------------------
----------------------------------------------------------AK
ERPFSHVGLDYFGPIQ--------------------------------------------
----------------------------VR--IG-R-----S-CV-----KR-WVA---L
-FTCLT--VRAVHLEVAHSLSTESC-----KMAVRRF-VARR-GSPVEIRSDNGTNFQGA
SRELR-D-Q------IAT-IGQ-G----------------------LA---ETFTNSNTR
----WVFNPPSAPHFGGSWERLVRSVKVALGS-LC--G---D-RNP----DDETL-----
--LTV-----LAEAESIINSRP--------LTS------------I--------------
----------------------PL-------------ES---------------------
-----------
>1022/1-609 
---HTRRGLLSLVSSIYDPLGFLAPVILPAKLILQG-LCRN-Q----------C------
-DWDE-E-LTE--NILKDWMNWISSLKALD---S-FGVN--RCV--K-------------
-SQPLKN--PIFA-QLHH-FSDASEN-AYG-TVSYLT--LHSE-NK------EAQS-T--
LILA---------------------------KARV-APL--K-S----------------
--------------------------------QTIPRMELIAAT-VAV-KMDMLLRRE--
-L------D-LEL---SDS---VF---------WT-------------------------
---------------E---------------PVQGRTWYLPHHGV-------RHPT-K--
QNL-RVVFDCGAS-Y-QG---VSLNNELLQGPDLT--SSLVGVLLRFR---EETV--AIK
ADVEAMFHQVRVNNS--DTDLLR-----F------VWWPD---GDYS---------QELC
DHKMLVHIFGATSSPSVANFA-LRQC------------A----TDF-ENEF--TQEVSNT
V-KNN--FYVDDC-LKSTS-D---EDTAVNLCKDLR-SM-LKKG-------GFRLT-KWS
SNSR-TV-LNAI-------SAEERAQGYQDLD-----------------------LNKDN
-LPVE-----------------RA--LG--------------------------------
-----IQWCTETDQFKFKINLKKRPHTRRGLLSLVSSIYDPLGFLAPVI-----------
----------------------------------------------------------PD
DPPFTRVGVDYFGPFL--------------------------------------------
----------------------------VR--RG-R-----T-QV-----KR-YGV---I
-FTCLA--IRAVHLEVAASLDTNAC-----LNAIRRF-IARR-GQVTEMYSDNGTNLRSA
DSELK-R-------SIKEWNIN-K----------------------IT---KDLQQKNIQ
----WHFNPPSGSHHGGSWERLIRSVRKVLNTTVN--E---Q--IL----DEDSF-----
--HTL-----LCEAESIINSRP--------ITK------------A--------------
----------------------ST-------------DLNDLEALTPNHL----------
-----------
>1024/1-524 
----TLRNIYKVLARQYDPLGFILPYTTRAKLIVQR-MWDK-P----------R------
-DWDD-PHIPQ--DLQEAWKEWESELHLLP---H-ISFP--RPY--A-------------
-STPHSQ-MIVSR-QIHV-FSDASEK-AYG-AVSYLR--TEDG-QG------QVSL-A--
FLAA---------------------------RSRV-APR--R-Q----------------
--------------------------------HSIPRLELCGAL-TAA-QLAKTIARE--
-L------T-VVI---DQT---IL---------WS-------------------------
----------------------------------EESWYIPHHLV-------SHN-----
GKN-RLVFNCSYQ-H-QG---RNLNDTLLPGPTLG--ASLLGVLLRFR---QHAV--AVS
GDIKSMFQQVQLLPR--DRPLLR-----F------IW-RD---MRRM---------EPPD
IYEWQVLPFGTACSPCCATFA-LQLH------------A----RTH-SKE---GDGVRHS
V-EQC--FYVDNC-LQSVD-T---ADEARKLVDQIR-EV-LASG-------GFEIR-QWA
CNLP-DV-IKHL-------PAEA-------------------------------------
------------------------------------------------------------
------------------------------------------------------------
----------------------------------------------------------LH
KPAFYSTGVDCFGPFQ--------------------------------------------
----------------------------IR--IG-R-----R-SE-----KR-WGI---I
-YKCLT--TRAVHLDLLHNMDTDSF-----LMSLRRF-IARR-GTPAELLSDQGTNFKGG
EKELR-D-------SFNSMSLD------------------------LQ---QLLAKQKID
----FRFNPLAAPHFGGTLEREIKSVKSALHTVMG--V---Q--SV----SEEVL-----
--YTV-----LLEVEAILNTKP--------LGY------------T--------------
----------------------SS-------------SV---------------------
-----------
>103/1-566 
----TRRTVLSDTARLYDPLGLIGPVVVLAKLFVQT-LWRT-S----------K------
-NWDD-P-LDE--SEQQHWLEFRSSLEELA---T-ISIP--RWA--A-------------
--PASV-LV--SI-EVHG-FCDASEK-AYG-ACLYLR--TVST-DG------TIAV-R--
LLAA---------------------------KSKV-APL--G-DSKK-------------
---QKR--------------------------ICLPRLELSSAL-LLS-HLYHKVQES--
-T-A----L---N---VKA---IF---------WT-------------------------
------------------------------TPMNCPSYYLPHHGV-------EKAE-STT
TKL-RVVFDASCSTD-SG---ISLNQALMVGPVVQ--DDLLAIILRFR---MKRF--VII
ADIEKMFRQIRVHPS--DYPLQR-----I------LWRSS---P-TQ---------PL-R
TFELTTVTYGTASAPYLATKC-LQQL------------S----KDG-ADNF--P-LASAI
L-AED--FYMDDM-LTGVD-D---EQEGEEACQQLL-QL-MKSA-------GLSLR-KWT
SNSP-AI-LSKIPAELRDERT--S-L-SLD---------------------------S--
SSAPI-----------------KT--LG--------------------------------
-----LQW----------------------------------------------------
----------------------------------------------------------IP
TLPFLNTGVDLCGPFM--------------------------------------------
----------------------------YRRT---RKA---PPI------KC-FVA---I
-FVCLV--TKAIHVELVYDLSTAAF-----MAALHRF-IARR-GKPNLIECDNATNFRGT
ARELK-E-------LAKQFRSQ-QH------------------QGEIV---NHCADEGIT
----FKFIPPRSPNFGGLWEAAVKSFKLHFRRTVG--N-----SIL----SQDEF-----
--VTL-----LTRIEACLNSRP--------LTP------------L--------------
----------------------ST--------DPN--D-------L--------------
-----------
>1032/1-542 
---PTKRQVASRLAETFDPTGITTPILVALKRLMQL-CW-TDN----------L------
-NWND-P-LTE--KLLRIYRKIQEGIRHSA-----ITVP--RQV----------------
---T-TNYGNSKL-RLMV-FSDASLD-MMA-ACVYTH--YTY-ESG------PPVV-S--
LLCS---------------------------KNKI-KPANNE-N----------------
--------------------------------LTIPKMELTAII-MGT-NLAIAAKKE--
-I------P---IPV-VEI---CF---------LT-------------------------
---------------------------------------IPHRAV-------IKM-SSAT
TKV-RIVYDASSHKR-YE---LSLNDCVFPGPCIL--QSIFGILLRAR---LFLY--IIL
ADIEKAFHQVQMKEE--FRDVTR-----F------LWLKD---I-TK----PVTPDNI-Q
ILHFKKIPFGLASSPFLLNAT-ILLF------------L------QLIHMY--X-MK-XQ
R-RIS--MLTMHC-TTQTK-NQIFQRKIRYFVKASK-KI-FEDM-------SMNLR-EFA
VNDA-EE-MKRIPEKDR--A----------------------------------------
EDTTI-----------------KI--LG--------------------------------
-----YSW----------------------------------------------------
----------------------------------------------------------EP
SFPFEKAGLDYLGPIQ--------------------------------------------
----------------------------YIKEDG-SIG------------SC-YVL---V
-YTCLV--TRGARLELVPDGTTERY-----MEALRIV-FSRS-GTPKVIYSDNAATFRLG
EKLIN-E-------DIRT----------HE-P-----------SESLT---SFLADREID
----FIDITPLSPWQGGVYERIVGLVKHQLQKELG--K-----TLL----DFHSL-----
--RCV-----LAGTETMINSRP--------LTP------------H--------------
----------------------MR------------------------------------
-----------
>1035/1-546 
---PTKREALRMLMLMYDPCGLIAHFLMYLKVLLQE-IWRS-G----------I------
-GWND-K-IGE--KEFEKWLLWIKVLPGVR---N-VRVQ--RCY--R-------------
-KHTSIN---AEV-QLHT-FVDASEN-GFA-AVVYLR--FQE--GE------NIEC-A--
IVAA---------------------------KTRV-APL--K-F----------------
--------------------------------LSIPRSELQAAV-LGV-RLANTVQRS--
-L------N-IKV---SQR---FF---------HT-------------------------
-----------------------------------RVWFLPVFPV-------VNPN-K-P
AKT-RLVWDAAAK-A-HD---VSLNSVLLKGPDYL--TSLLSVLIQFR---EHRI--AVC
GDLREMYHQVLMRDE--DQHCQR-----F------FWGRK---D-GT---------PEPN
TYVMQVMTFGACCSPSTAQYV-KNQH------------A----KQY-ENEF--P-AAVRA
I-VDQ--HYVDDM-LVSIE-T---EEEAATLAHDVK-WI-HKQG-------GFEMR-NWL
SNSK-TV-LATL--QE---SPQA---EKNFNV-----------------------SDG-L
PT--E-----------------KI--LG--------------------------------
-----MWW----------------------------------------------------
----------------------------------------------------------AF
TRPFTHMGVDYFGPVT--------------------------------------------
----------------------------VS--IG-R-----R-TE-----KR-WGV---L
-ATCLT--TRAIHLQVAYSLSTDSC-----IMALRNI-FSRR-GTPSVIYSDRGTNFQGT
AKMVE-E-------VVRKIDQD-K----------------------LV---AEFTSNHTE
----WKFNPPASPHMGGAWERLVRTVKQNLNKVLG------T-RVV----SAEVL-----
--ENA-----LNEVENIVNSRP--------LTN------------I--------------
----------------------PV-------------DG---------------------
-----------
>1038/1-563 
---MTRRGILSSVSSIYDPLRFAAPFLFRGKKIVQV-LCKA-A----------L------
-RWDD-P-IPE--VMQDQWRKWVSELPLLE---K-IQIP--RCF--K-------------
-SKTMGE--IKKA-ELHH-LSDANSE-GYG-QCSYLR--LIDT-DD------KVNC-S--
LVMV---------------------------KARA-APL--K-S----------------
--------------------------------VTLPRLELTAAL-TSV-KVSRMLGSE--
-L------R-YDG---VEE---VF---------WT-------------------------
---------------P---------------PEYERAWYIPHHGV-------XNPK-K-K
DKI-RVVFDCSAE-F-QG---HSLNRQLLQGPDLT--NSMVGVLCRFR---QERV--AVA
CDIEGMFHQVRVNEE--YRDFLR-----F------LWWEG---GDTK---------REPV
EYRMRVHLFGATSSPGCANTA-LRQA------------A----QEG-ESLH--GSTAATF
V-KEN--FXVDDG-LASTP-T---AEEAVTLLKKGA-EL-CKDG-------XFRLH-KFL
SNER-KV-IEAI-------KDEDRAKNIQNLD-----------------------LDSDA
-LPPE-----------------RV--LG--------------------------------
-----VEW----------------------------------------------------
----------------------------------------------------------TP
APPFTYCAVDYFGPFY--------------------------------------------
----------------------------VK--EG-R-----K-EL-----KR-NGV---L
-FTCLA--SREVHIEIAHNLETDSY-----INALRRF-ICRR-GPIRQIRSDQGTNFVGA
KRELN-D-------ALNKMDKK-R----------------------VK---IEMLKLNCD
-WFETKFNVPSASHMGGVWERQIRMVRSVLCALLE--K---NGSQL----NGEAL-----
--RTF-----MCEAEAVVNSRP--------LTT------------A--------------
----------------------------------------------PTSA----------
-----------
>1039/1-552 
---WTMRKILRVLNSIFDPLGLLYPASLKARLFFQS-LWE-LK----------L------
-KWDT-P-LPE--EKQLEWTAIATEWED-A---I-IELP--RSL--C-------------
----I-KQNHS-S-QIHI-FCDASLV-CYA-TAVYLQ--TTSEKE--------SKI-N--
LVFA---------------------------RSRL-AP--------INSK----------
--------------------------------ITIPKLELLGIV-IGV-RAGNFIKKE--
-M------G-LKEA---KT---IL---------WT-------------------------
-------------------------------------HFIPHQAV-------YRQ-DKK-
-KL-RIVFDCSAHIK-GH---PSLNDTLYRGPVLL--PKVAAVLLRWR---QAKI--VIA
CDIKAAFLMLELHKE--DRDLTR-----F------LWLRD---L-NK----PPTQANI-K
ILRFRRVLFGAVSSPFLLGAT-VIHH------------LRNSAIAKKYPS-----IA-KE
V-ENS--IYMDNI-LLTAN-S---EEEGKNKINIIR-EI-FLDA-------NMELR-EFL
ANNE-SV-LSELEETAK--I----------------------------------------
-APHK-----------------KF--LG--------------------------------
-----ISW----------------------------------------------------
----------------------------------------------------------QK
SPVFANIGLDYLGPTL--------------------------------------------
----------------------------VTMP-DNSKH------------KL-WVL---L
-ITCLA--TRAVWLDSVLDLSAKTF-----LNALRRF-IAKR-GRPNYILSDNATNFHLT
AKTLD-E--------------I-WG---KIIN-----------SSETM---NFAAKEKIN
----WKFIVPLSCWEGGAYERLCGLAKNAFKRAIG--K-----RIL----QLDEM-----
--NTV-----ISEVEGILNSRP--------LVP------------M--------------
----------------------DD--------NPD--S-------VRTLRPFDF------
-----------
>104/1-554 
---TTKRIIYSEVAKLFDPLGLFAPVIVIAKLLVQQ-LWRT-S----------A------
-GWDD-P-IDD--EIQDRWSTLQSTLPELG---R-IHVP--RCV--T-------------
--FP-D-TI--AH-EVHG-FADASNV-AYG-ACIYLR--SIFT-DG------SACL-R--
LLCS---------------------------KSKV-APL-------H-------------
---E----------------------------LSIPRKELCAAL-LLV-NLVVQVIKT--
-L-Q----M-P-F---REV---VL---------WS-------------------------
---------------------------------------LPHHAV-------LRPS-SST
TKC-RVVFDASAKSEPSK---MSLNDVLQVGPVVQ--NGIFQITLRFR---KHAY--AFS
ADISKMYRQVLVAQP--DRRFLR-----I------FWRSD---R-SH---------PM-K
VLELNTVTYGTACAPYQATRC-LVQL------------A----KDD-GPEF--P-IGAQI
L-TDD--FYVDDT-LSGAN-T---IEQAIECQCQLK-AL-LAKG-------GFHIH-KWC
SNSE-EF-IQRIPIEDREQQV------PLN---------------------------EYG
PNKVI-----------------KV--LG--------------------------------
-----ILW----------------------------------------------------
----------------------------------------------------------VP
SPPFAVTGVDYAGPFL--------------------------------------------
----------------------------VK--QGTHRP---KIV------KA-YVA---V
-FVCMA--TKAVHLEVVSDLSTDAF-----LASLKRF-ISRR-GMVQEIHSDNATNFHGA
NNELH-E-------LYRQFQDQ-RT------------------VDEIQ---HFCQVREIQ
----WHFIPPDAPEFGGLWEATVKSTKTHLKRVVG--N-----VKL----TFEEL-----
--ATV-----MAEIEAILNSRP--------LFS------------I--------------
----------------------SN--------DPS--D-------P--------------
-----------
>1041/1-522 
---TTKQKMISDINSIYDILGWSSPVNITAKLIFSE-VCLL-Q----------L------
-HWDE-R-VPE--GIHKKWWMWIKSLQLAP---T-IIIP--RCV--F-------------
----TDT--PTSF-EIHG-FADASKV-ALC-AAVYVV--ACRD-SK------PVSQ-Q--
XLVA---------------------------KFRI-APK--D------------------
--------------------------------RSIPRLELAAAH-TLA-KLQNNVSKA--
-L------AAFPI---TA---------------WN-------------------------
---------------------------------------VPHQAV-------IRE-KAET
TKM-RIVYDCSAKAN-TK--SPSLNDCLETGPSLQ--PLLFDIMIRNR---MRKY--CIR
GDIQKAFLQIRVHEQ--DRDAMR-----I------LWYNN---L---QD------RQL-M
EYRFTRVIFGATSSPYILGVT-LQKH------------I----ENYTENYP--I-TV-QT
L-LDD--TYVDDI-QGGGE-T---ERDVAVFKEKST-KI-LSEG-------GFSLH-KWH
SNIT-HL-SSK-------------------------------------------------
---------NNI----------KH--EG--------------------------------
-----TDN----------------------------------------------------
----------------------------------------------------------EF
TEPFDVTGVDFAGPLH--------------------------------------------
----------------------------YKL--G--KS---ETN------KS-YIA---L
-FTCAT--TRAVHLKLCRDMSTIEF-----KRGLKEF-VARR-GSPSCMVSDNAKTFVAT
KMWLT-K-------LQND--------------------------EDIF---NYLTTKGIE
----WRFNLSRSPWWGGFFERLIGITKRALSKTIG--R-----ALL----TFEEL-----
--EEV-----LLDVEVFMNNRP--------LCY------------M--------------
----------------------EE--------D--------------------L------
-----------
>1044/1-571 
---PTKRIALSIIMSLFDPLGLLAPYLVHGRILVQD-LWRA-G----------M------
-NWDD-P-MGD--AEFTKWKRWIELISKIG---K-LKIP--RHY--F-------------
-AGASIP-IEQKL-QLHI-FCDASES-GYG-CVAYFR--AELE-DG-------IHC-T--
LIMA---------------------------KSKV-APL--K-C----------------
--------------------------------QSIPRLELQAAL-LGA-RMMNSICEN--
-H------T-ITF---SRK---FI---------HT-------------------------
-------------------------------------WYLPINVV-------AHPR-K-P
EKK-RLVWDAAAR-V-DG---ISLNSQLLKGPDLL--ALLPGVLCKFR---QGCI--AFG
GDIEKMFHQIRIREN--DKHAQR-----F------LFRFD---A-NS---------E-PD
VYIMDVATFGAACSPCSAQFI-MQRN------------A----EEH-RSAW--P---AAA
I-MKS--TYMDDY-LDSSD-T---VAEASSLALQVR-HI-HANA-------GFNMR-NWM
SNHQ-EV-LEAL--GE-----SHDRREMNI-------------------------ECDTE
PE--H-----------------RV--LG--------------------------------
-----VKW----------------------------------------------------
----------------------------------------------------------PH
VRPFSRVGIDYLGPIE--------------------------------------------
----------------------------VS--VG-R-----T-KV-----KR-YVA---V
-FTCLV--VRAIHLELVYDLSANAC-----IMAIRRF-VCRR-GPPLEIFSDNGTNFVGA
SNELK-K-Q------LRE-INN-D----------------------CA---ETFTNTRTA
----WQFNPPAAPHMGGVWERLVRSVKEALTV-LQ--D---G-RKL----TDEIL-----
--TTV-----LVESENLINSRP--------LTY------------V----PQSTSDNEAL
TPNHFLLGSSSGSQDQAKT---PT-------------EL---------------------
-----------
>1048/1-544 
-----KRLVLKQLASVFDPLGLASPSLLPAKLFFQS-LWE-KP----------R------
-EWDN-I-LTE--EEANKWLNITEKWKV-S---P-IEIK--RKI--I-------------
------GKIGD-Y-QLHV-FCDASKD-AYA-SCVYMR--CLINGK--------MSV-N--
ILYA---------------------------RNRL-RPK--K----MS------------
--------------------------------VSIPRMELLGVL-IAT-RAIKFVENQ--
-I------G-LKIS---EK---YL---------WC-------------------------
------------------------------RNKGSIEHFLPHHPV-------ITT--K--
-KV-RIVYDASAKIR-GG---KSLNELLYRGPIIM--PELAGMLIRFR---LPEI--AIW
ADIEKAFHCLELDPE--DREVLK-----L------IWLKD---V-RK----PISSENI-K
YLRFSKVPFGVISSPFLLSAT-VRHH------------L------ESMDD---P-IA-KM
V-KNN--SYVDNI-LIGVD-T---KEESYEAYIKLK-SI-FKTA-------QMNLR-EFI
SNNL-EF-NEDLPMEDR--L----------------------------------------
DKSKP-----------------KI--LG--------------------------------
-----IPW----------------------------------------------------
----------------------------------------------------------RK
SRAFEAIGVDYLGPSL--------------------------------------------
----------------------------YKI--EDGKA------------KF-WIV---L
-FTCMT--TRAVHLEIALELSALEF-----MHCLRRF-IAIR-GCPKNIISDNATQFKVG
SELVG-A-------KLVGKW-I-EK---SKNE-----------EKRLN---NFLINKGIE
----WCFIPSLSPWAGGVYERLVKLVKDSFKRTLG--G-----IIL----NLEEL-----
--RTF-----IKEVEFSINCRP--------ITF------------V--------------
----------------------SG--------E-I-------------------------
-----------
>105/1-547 
---PTKREVLRLVMSLFDPLGLIASFVVEGKVIIQE-IWRA-N----------V------
-GWDE-H-IPS--EMLPRWQQWLEVLRLLD---K-VKIP--RCY--F-------------
-PGYSKE-AYETL-ELHI-FVDASES-AFA-TAAYFR--IVD--KG------EVRC-S--
LVGA---------------------------KTKV-APL--K-L----------------
--------------------------------LSIPRLELQAAT-IGT-RLMKTIVDN--
-H------T-IPV---KRR---VM---------WS-------------------------
-----------------------------------RVWYLPLGIV-------VNPR-K-P
DKL-RVVWDAAAT-V-QG---VSFNSVLLKGPDLL--VPLQTVLCRYR---QKEI--AIS
ADIMEMFHQVQIRQE--DRQAQR-----F------LWRDN---P-AE---------P-AK
VFVMDVAIFGSTCSPCSTQFA-KNIN------------A----EEH-AEEF--P-KAAVA
I-KEN--HYVDDY-LDSVD-S---VDEAVQLASDVK-TV-HERA-------GFQIR-HWL
SNSP-EV-LRQI--GD-QNTQ----AVKSFVM-----------------------D-KGS
QQ--E-----------------RI--LG--------------------------------
-----MVW----------------------------------------------------
----------------------------------------------------------PY
VRAFTFVGLDYFGPLN--------------------------------------------
----------------------------VR--VG-R-----A-SV-----KR-WVA---L
-FTCLT--TRAVHLEVAASLSTDSC-----KQAIRRF-IARR-GAPQEVYSDQGTNFQGV
SSELS-K-Q------IQS-INA-T----------------------LA---STFTNYRTQ
----WKFNPPYAPHMGGVWERLVRSVKRGLSC-LL--T---D-RNP----DDEAL-----
--STV-----LAEVESLVNSRP--------LTY------------L--------------
----------------------PL-------------ES---------------------
-----------
>1051/1-559 
---FTRRGVLSTVSSFYDPCGFLSPVMLRGKQILQE-LCRS-K----------L------
-DWDS-P-IPE--DLRPRWERWLQEVLELE---N-LQIP--RCY--K-------------
-PRDFGE--IKAV-ELHH-FSDASQE-GYG-QCSYIR--LVNT-QD------KVHC-S--
FVIG---------------------------KSRV-TPL--K-Q----------------
--------------------------------VSIPRLELTAAT-VSA-RMSGFLNQE--
-L------K-YDS---FKE---FF---------WT-------------------------
-------------------------------------NYIPHTGV-------YHPR-K-P
NKI-RVVFDCSAT-Y-QG---VSLNDMLLQGPNTM--NSLLGVLCRFR---KEAV--AVA
ADVKSMFHQFYAAAE--DRDLLR-----F------LWWED---GNPE---------NAVV
EYRMKVHLFGAASSPGVATFG-LRRA------------A----DDG-EEEY--GAPAANY
I-RTD--FYVDDG-LRSEP-D---VASAIQLLKNSQ-AI-CAKA-------GLTLH-KIV
SNER-EV-QESF-------TKKEGLTDKKELG-----------------------LARSP
-STLE-----------------RV--LG--------------------------------
-----VVW----------------------------------------------------
----------------------------------------------------------EP
SAPFTYCAVDYFGPFL--------------------------------------------
----------------------------LK--EK-R-----S-EV-----KR-YGV---L
-FTCMS--SRSIHLETANSLSSSSF-----INALRRF-MNRR-GTVRQLRSDQGTTFIGA
RNELK-Q-------ALQEMDQK-H----------------------VQ---EYLLENGVE
-WIPFKFNVPHSSHMGGVWERQIQTVRRALDTLLA--K---AGSQL----DDESF-----
--RTF-----MTEAECIVNSRP--------LTT------------N--------------
----------------------NL--------S----DAEA-------------------
-----------
>1056/1-537 
---ATRRGILSTVASLYDPLGLNAPFLLRGKLVLQE-MCRN-G----------T------
-GWDE-P-LLQ--ELQPRWEQWKDDLANLE---K-FNIP--RCY--V-------------
-PASFGK--VIKR-ELHH-FSDACNC-GYG-QCSYLR--FIND-VG------NIHC-A--
LVIG---------------------------KSRV-API--K-V----------------
--------------------------------QTIPRLELTAAV-VSV-VISNMLKQE--
-L------E-YKD---IGE---HF---------WT-------------------------
-------------------------------------WYIPHHGV-------YHSK-K-P
DKL-RVVFDCSAK-Y-QG---TSLNDHLLQGPDLI--NNLMGILVRFR---QHPI--ALM
CDVEMMFHQFHVDEA--DRNYLR-----F------LWWKK---GELG---------SYPQ
EYRMKVHLFSATSSPGCANYG-LKHL------------A----KEN-EHLY--PLGS-KF
I-TTD--FYVDDG-VTRVI-S---TEEAIQIATEAR-QL-CALG-------GLRLH-KFI
TNDR-VV-LDSI-------P-----------------------------------I----
------------------------------------------------------------
------------------------------------------------------------
----------------------------------------------------------DP
SPPFTYCGMDCFGPFF--------------------------------------------
----------------------------TK--QG-R-----K-DH-----KR-YGL---L
-FTCFS--SRAIHIEMLDDMSTDAF-----INGLRCF-IALR-GAVRQIKCDQGTNFVGA
KNELK-N-------ALKEVDSD-R----------------------LT---VFLAKKQCD
----FVLNAPHSRHTGGVWERQIRTVRNVLRSTLS--L---SSGRL----DDASL-----
--RTF-----FYEAMAIVNSRP--------LSV------------E--------------
----------------------NL--------N----DPNSLAPLTPNNL----------
-----------
>1059/1-567 
---FTRRGVLSTINSLFDPLGIAAPVTIQGKFILRD-LTLG-S----------I------
-DWDS-P-LPQ--TMEETWVAWRNSLQELR---H-LQIP--RTY--S-------------
-KQSPSV--AACR-ELCV-FSDASIK-AIA-AVAYLK--LSYP-ER------SNDV-S--
FVMG---------------------------KVKL-SPL--P-E----------------
--------------------------------HTIPRLELCAAV-LAV-EVVDLISSE--
-M------D-MDL---DVI---TF---------YT-------------------------
-------------------------------------WYLPIFGV-------YHPK-K-P
GQI-RVVFDSSSQ-Y-NG---VSLNDMLLTGPDLN--NSLLGVLLRFR---KESV--AIT
ADIQQMFYCFLVKEE--DRNFLR-----F------LWFRD---NDPS---------KDIV
EYRMTVHVFGNSPSPAVAIYG-LRKA------------A----HQE-GKER--DPEVQQF
V-ERD--FYVDDG-LKSLP-T---VEATVSLLKRTQ-TV-LARS-------NVRLH-KIA
SNKR-EV-MEAF-------PSQDYASDLKDLD-----------------------LEKDN
-LPMQ-----------------RS--LG--------------------------------
-----LNWDLKQDCFVFTV-----------------------------------------
----------------------------------------------------------CT
DPPFTNIGLDVFGPWS--------------------------------------------
----------------------------IY--TR-RTRGGLA-HD-----KR-WAV---I
-FTCLN--VRAVHIEVIESLDTSSF-----INALRRF-FALR-GPVKEIRSDRGTNFIGA
CKELQ-I-------PSN-IDEK-S----------------------VQ---KYLAEHGCS
----WIFNPPHASHMGGCWERMIGMARKILDSMFL--QL--GHMKI----THEVL-----
--TTF-----MAEVTAIINARP--------L--------------V--------------
----------------------PV-------------ST---------------------
-----------
>106/1-540 
---HTKRRVLSIVMSIFDPLGLLGFFNIRAKIILQN-IWRS-G----------V------
-SWDD-T-IKD--SDENDWRAWQSSLSKLS---N-LRIP--RYM--Y-------------
-GSKAAE----NV-QLHI-FVDASLD-AYA-AVAYLR--VER--GG------EIRC-S--
LVAS---------------------------KNRV-APL--K-P----------------
--------------------------------ISVPRMELMAAI-LGL-RLSKFLEAE--
-L------S-IRI---ERR---IF---------WT-------------------------
-----------------------------------CSWYIPVFVV-------TNPN-K--
KKK-RLVWDAAAQ-V-NG---LSLNDTLMKGPDLL--VSLPGVLLRFR---ERPV--AVT
GDIREMFHQIKVRAS--DQSVQK-----F------LWRNG---E-ND---------RPPD
TFVMQVMTFGASCSPSLANFI-LKKN------------A----EQF-GDNC--P-DAIRT
I-CQN--TFVDDW-LESVD-T---DDEMIQLANNVK-MI-HAKG-------GFEMR-NWL
SNSK-SV-LQSL--NS---SPAA--SPKYLG-------------------------SE-Q
-E--L-----------------KV--LG--------------------------------
-----MWW----------------------------------------------------
----------------------------------------------------------PY
TLPFTYTGVDYFGPIE--------------------------------------------
----------------------------VA--VG-R-----R-RE-----KR-WGV---L
-FTCMT--VRAVHLELVPSLSTDSF-----LLALKLF-TARR-GVPIKMLSDNGTNFRGA
SRVLA-K-------EIERISTL-D----------------------VE---SKY--PQMT
----FAFIPPGSPHMGGAWERMVRSTKSILSEILS------N-VVL----REEVL-----
--RGA-----FADVENTLNSRP--------LTY------------I--------------
----------------------PL-------------ES---------------------
-----------
>1060/1-567 
---PTKRMILSQIASLFDPLGLLAPVIVKAKLVMQR-MWEL-K----------V------
-AWDA-N-PPG--ELTNKWLNLVQSFSLLN---S-FQIP--RHV--I-------------
--NVKN-WS--RL-YLHG-YCDASDV-AMG-ACVYIR--AVND-NG------DTSS-H--
LLCA---------------------------KSKL-API--G-NGK--------------
--------------------------------TTIPRLELCAAV-ILA-RLITNVRSA--
-L-S----T-TSF---YEV---RA---------FS-------------------------
------------------------------------SVYLPHHCV-------VKET-SST
TKC-RVVFDASAKTT-SG---LSLNDVLMCGPTIQ--DSLINILIRFR---MPPI--VLV
GDVKQMYRMIWVHED--DRDCLK-----I------LWRWN---K-EE---------AI-K
EYRLNTVTFGTKCASFLATRC-VQQL------------M----ESH-RVQY--P-VAVEK
V-EKG--IYVDDV-LTGAE-T---EEEARTLREQLT-EM-FKDG-------GFHLR-KWA
SNCP-AV-LEGVPEADLEVKI------NIE----------------------------ES
ESNVV-----------------KA--LG--------------------------------
-----MQW----------------------------------------------------
----------------------------------------------------------KP
LPPFTITGVDYAGPVS--------------------------------------------
----------------------------IIGR--KCRA---AVPS-----KG-YIA---L
-FVCLG--TRAVHIEAVSDLSAPAF-----LAAFTRF-YCRY-GVPNKMYSDNASNFRAS
AKILR-E-------LYQQISTT-EH------------------SNEVS---DYLADKGVE
----WLFIPARSPHQGGLWEAAIKVAKRLLSRIGD--N------XY----TFEEL-----
--STI-----LSQVAACMNTRP--------ISA------------I--------------
----------------------ST--------DPT--D-------PQPLTPAHF------
-----------
>1064/1-592 
---FTRRGVLSAINSLFDLLGFVAPIIVQGKALVRE-LSTE-S----------C------
-DWDA-P-LPT--EKETKWTSWKDSLIELE---Q-FQIP--RTY--L-------------
-PISLVS--TQNR-ELCV-FSDASTT-AIS-AVAYLR--AVDD-QG------HIHV-G--
FCMG---------------------------KSKL-APK--L-C----------------
--------------------------------HTVPRLELCAAV-LAV-ELANMLLDE--
-L------D-ITI---HAV---KF---------YT-------------------------
-------------------------------------WYLPIFGV-------YHPR-K-P
GQI-RAVFDSSAK-H-DG---ISLNDVLLTGPDLN--NSLLGVLTRFR---KEHV--AVA
ADIEQMFYCFKVCEE--HRDFLR-----F------LWFKD---NDPT---------KEVM
EFRMTVHVFGNSPSPAVAIYG-LRRT------------A----LQG-LGEY--SLEASQF
V-LKN--FYVDDG-LTSFP-T---TDNAIRVLKETK-EM-LAVS-------NIRLH-KIA
SNQE-AV-MKAF-------PSKDRAKDLKDLA-----------------------LGVDP
-LPAQ-----------------RT--LG--------------------------------
-----LIWNLQSDSFAFLVSREEKPFTRRGVLSAINSLFDLLGFVA--------------
----------------------------------------------------------AQ
VPPFTHVGVDVFGPWN--------------------------------------------
----------------------------IC--VR-RTRGSLS-EG-----KR-WAV---M
-FSCLV--TRAVHIEVVESLSTASF-----INALRRF-TAIR-GPAKLFRSDRGTNFVGT
CKELG-I-------T---PQDT-E----------------------LQ---SYLNEQGCT
----WEFNVPHSSHMGGAWERMIGIARRILDAMLL--KL--HSPKL----SHEVL-----
--VTL-----LAEVVAIMNARP--------I--------------I--------------
----------------------PV-------------SS---------------------
-----------
>1065/1-558 
---NTKRQLLSDTSRLFDPFGWIAPVIVRAKIMFQH-LWLY-D----------L------
-QWDD-P-LPA--CICDEWIELKETLHHIE---A-IRIN--R-W--I-------------
-PHYDNT--L----ELHG-FADASEA-AYA-AVIYAR--SKDE-SG------NVYV-N--
IVAA---------------------------KTKV-API--Q-Q----------------
--------------------------------ISLPRLELLAAE-LLV-DLMVKVMES--
-F------S-HLT---VEL---HA---------WT-------------------------
-------------------------------------FYLPHHAV-------WKED-SST
TKL-RVVFDASSKSA-SG---VSLNDRLLVGPNVN--EPLFNVCCRWR---SYRF--AFT
ADAEKMYRQIRIDHR--DKDFLR-----I------VWRED---P-SR---------PL-E
HYRLLTVTYGTGCAAYQAIAA-LRKT------------A----DDN-QEQY--P-RAAER
I-PKN--FYVDDL-FSGAD-T---IEDAMVLRKEIV-DV-LTSA-------GFNLR-KWH
NNNA-KL-LG-SVENSNEPYQVKL-ADEYD------------------------------
---EV-----------------KA--LG--------------------------------
-----IRW----------------------------------------------------
----------------------------------------------------------QP
ARPFVHVGVDYAGPLN--------------------------------------------
----------------------------IRSS--NLRT---ARMT-----KG-YVA---V
-FVCLS--TKAVHLEAVTDLSTDAF-----IAALKRF-ISRR-GLCTEIWSDNGTNFVGA
EREIR-R-------YLQSPEFN-G---------------------SVG---RFLGDLKIK
----WTFITPSAPHMGGIWEAAVKSMKKHLRAVIG--N-----TTM----TFEAF-----
--CTI-----LAQVEACLNSRP--------LCE------------L--------------
----------------------SK--------SID--S-------CEALTPGHF------
-----------
>1066/1-545 
---PSKRNALSCIMSLFDPLGLLALYIVHGKMIIQG-LWRS-G----------C------
-LWDH-T-IDD--DSMKKWSRWIALLPEVQ---S-MRIP--RCY--F-------------
-SCASPS-DYENL-QLHV-FTDASED-AFG-CVAYFR--VLVN-GQ-------PRC-A--
LVSA---------------------------KSKV-APL--Q-H----------------
--------------------------------LSIPRLELQAAV-LGA-RLSASVKDN--
-H------S-VQV---KRL---FL---------WT-------------------------
-------------------------------------WYLPLSVV-------QHPK-K-P
GKI-RLVWDAAAS-V-EG---KSLNSELLKGPDFL--TSLPAVLSPFR---ERPI--AFG
GDIMEMYHQVLIKPN--DKSAQR-----F------LFRPN---G-SA---------S-PV
IFTMDVATFGSTCSPSTAQYV-KNYN------------A----KSY-AERF--P-DAVEA
I-IKK--HYVDDY-FDSTD-T---AEEAITRAQEVA-FI-HAKA-------GFKIR-NWV
SNNV-EF-QRYF--GE-----NGDNQVIHFNS-----------------------D-KIT
GT--E-----------------RV--LG--------------------------------
-----MSW----------------------------------------------------
----------------------------------------------------------PQ
LRPFSFVGIDYFGPVT--------------------------------------------
----------------------------VA--IG-R-----R-SE-----KR-WIC---L
-FTCLV--TRAIHMEVAHSLSSQSC-----IMAIRRF-SCRR-GAPLEFFSDNGTNFQAA
SKEII-Q-D------VRK-IVL-E----------------------CA---EVFTDARTR
----WNFNPPSAPHMGGTWERLVRSAKEALKA-LH--D---G-RKL----SDEIL-----
--LTV-----LAEAEDMVNSRP--------LTY------------V--------------
----------------------PQ-------------ES---------------------
-----------
>1069/1-551 
---FTRRKVLEIMASLFDPLGLVSPCLVEPKLLFQK-LWD-KP----------K------
-NWDE-E-LEI--NHLNEWKYIIKNWIN-Q---E-IIVS--RKA--M-------------
----EKGIDTK-Y-QLHA-FVDANKN-TYA-AVIYLR--SENNGN--------VKI-S--
LIYS---------------------------RNRI-KSK--K----QN------------
--------------------------------LTIPRMELLALL-IGV-RALKFVNNE--
-L------K-LNID---KK---FV---------WC-------------------------
--------------------------------------FLPHRPV-------FKG--E--
-KI-REVYNASARTR-GR---KSLNDCLFRGPLKL--PDLAGMLMRFR---LARF--PLL
SDIEKAFLQIELEEP--DREVTK-----F------LWLRD---I-NR----PLNSNNL-I
IYRFTRVAFGIICSPSLLAMT-IEHH------------L------NKYPG---Q----EN
L-FKN--VYVDNV-FVDCD-T---EEEVYEKYVELK-KI-FYEG-------KMNLR-EFV
TNAR-KA-LEKIPEEDK--L----------------------------------------
IDLNQ-----------------KV--LG--------------------------------
-----IKWNLKTDNLEIKFPSINL------------------------------------
----------------------------------------------------------QS
TSPFKSIGIDHLGPSF--------------------------------------------
----------------------------YKEI-DNQDK------------KF-WIT---L
-ITCLC--TRAVYLEPVKNLKADTC-----LNVLKRF-AARR-GCPERILSDNSKTFIAC
AK-----------------------------------------TCKIH---LKIIGKDLE
----WKFIRELSPWQGGVYERIVALVKDAFRKTLG--K-----RSL----KWEEM-----
--LTF-----TTEVEGILNMRP--------LTT------------I--------------
----------------------DE--------NPDIPG-------IIPLRPVDF------
-----------
>107/1-550 
---PTKREILQVLMSVFDPLGLISCYTIGLKMLLQK-VWRS-G----------I------
-DWDE-E-LPE--ELLQFWMQWKIVLLQAT---K-LEFP--RHY--S-------------
-RLLPEA---EQI-DLHT-FVDASEY-AYA-AVSYLR--IKK--EN------NVDT-V--
IVAA---------------------------KCKV-APL--K-P----------------
--------------------------------VSIPRMELLAAV-MGV-GLAKKIKNT--
-R------G-LRI---DNC---TY---------WS-------------------------
-------------------------------------WYLPIFIA-------LNPN-K-P
NKV-RLVWDAAAK-S-HG---KSLNDFILNGPDYL--NPLAEVLMAFR---VGRI--AVC
ADIAEMFHQITIQES--DMQVQR-----F------LWFHN---DK-----------KTPR
TFVMRSMTFGICCAPCIAHYV-RDKN------------A----EAF-KDTN--P-RAYES
I-TKA--HYMDDL-IDTYN-N---DSEAVSVASAVK-DI-HANA-------GFTIR-NWI
SNSA-AV-MHHF---G----------ERQLNT-----------------------HNPRE
LGGPE-----------------KV--LG--------------------------------
-----MYW----------------------------------------------------
----------------------------------------------------------SF
ERPFTYTGMDYFGPIL--------------------------------------------
----------------------------VN--VG-R-----H-KE-----KR-WGV---L
-FTCLT--LRAVHLEVAHKLDVSSC-----IMCLKNF-MALR-GVPKEIYSDNGTNFKAT
EKVVK-E-------ELKRINFD-N----------------------IT---ILY--DAII
----WKFNPPAAPHMGGAWERLVRSVKSVLKSICP------T-NNF----NDETL-----
--RTA-----LMEAETILNSRP--------LTF------------V--------------
----------------------SL-------------DSEDEEALTPNHL----------
-----------
>1072/1-540 
---DVVRSV-----------GTARTILIHGKILIQN-LWRS-G----------S------
-EWDE-A-VKD--PEYHLWKEWIKMIECIA---L-VRIP--RCY--F-------------
-ELATRA-TYADT-QLHI-FVDASES-AFA-CVVYFR--TTGE-NG------ISQC-S--
LVAG---------------------------KAKV-APV--K-P----------------
--------------------------------LSVPRLELQGCV-LGT-RLMKFVQEN--
-H------K-VKI---ARK---IL---------WT-------------------------
---------------H---------------TDPRKIWYVPLGAV-------SNAK-K-P
GKV-RIICDARAQ-I-EG---VSLNSVLLKGPDLM--TSIISIIFGFR---LYKV--AVS
ADVQEMFHQLLIRSA--DKHAQR-----F------LWRSN---P-SE---------Q-LQ
IYIID--NVWATCSPASAQFV-KNLN------------A----KEH-SHRY--P-EASDS
I-INC--HYVDDY-LESFE-S---EEEAKRIAAEVR-LI-HRNG-------GFNLR-GWI
SNSE-HV-LQSL--ED--KEPMGEATIKNLNL-----------------------ID---
------------------------------------------------------------
------------------------------------------------------------
----------------------------------------------------------DH
VRPFSYVGVDYFGPML--------------------------------------------
----------------------------VK--IG-R-----S-NV-----KR-WGA---L
-FTWLT--VRAVHIEVAHSLSTASF-----ISCVRRF-ISRR-GAPLEFFSDNGTNFHGA
ERILQ-D-Q----------INQ-G----------------------LS---ETFTNAATK
----WTFIPPGAPHMGGAWERLVQSVKIAMGT-AY--S---D-GKL----DEEGL-----
--QTL-----FIEAEGLVYSRP--------LTIGFXRGGSTHSQPL--------------
----------------------PA-------------WK---------------------
-----------
>1073/1-578 
----TKRTILAFIASHFDPLGLITPLLLPLKIFMQK-LWE-NK----------F------
-KWDD-P-LPT--DLAEKWHALLKEWTETT---N-ISIP--RLL--SANYQYQEEQQRAF
SQLEEAPLLDKKY-QLHC-FTDASEA-AMC-AAIFIR--SVDTSDN------KMDA-R--
LIFS---------------------------KTKV-KPI--K----STK-----------
---------------------------------TIPILELIAIV-MGV-KALKFVQSH--
-L------S-NIDID-PTL---NL---------WS-------------------------
------------------------------Q----PV--ITH------------------
-KL-RIVYDGSAHIG-KE---NSLNDTLEPGPVIL--PDLVGILLRFR---FPPI--VII
TDVMKAFLQISVNPS--HRDATR-----F------IWLKS---I-EE----PLYNNNL-Q
IYRFTRVPFGLCCSPFLLGAT-ILHH------------L------SQFPS---P-LS-DE
I-SAN--TYVDNI-VFSAQ-E---IQEAQKKVIAVN-SL-FLKA-------NLELQ-EFA
SNSK-EA-LDPIPESKR--L----------------------------------------
QGPNQ-----------------KI--LG--------------------------------
-----LCWNTDSDLLKITIHPF--------------------------------------
----------------------------------------------------------SP
SRPFLATGLDYCGPLH--------------------------------------------
----------------------------IRTDKRFPKS---PNTNT-VKTKKFWVV---V
-WVCLS--TRAISLDYVPDQTSEAF-----LLAFRRF-CSKF-SPPNTIYSDSAPTFISF
KKFFE----------------------------------------------NLQNTQPIT
----WHLRVPYAAWRGGFYERLIALVKFHLRRSLA--K-----GLFPHISKFDTF-----
--LTT-----LTEIESCVNSRP--------ISF------------C--------------
----------------------SA-------------NPADPLPLRPIDF----------
-----------
>1076/1-658 
---PTKKEVIAFLAQNYDPTGIITPIVVPIKKLITL-LW-QFD----------L------
-KWSD-L-IPD--VLTPLWNSIITHFTETE-----YVIP--RQV----------------
---V-SSYNYTGV-QLVL-FSDASKD-NYA-AAAYLR--HEF-PGQ------KYES-Q--
LICS---------------------------KSRV-KPGRVG------------------
--------------------------------ITIPQMELLALE-SAT-NLALNLMNE--
-L------H---MPI-KQV---IF---------FS-------------------------
-------------------------------KPSGPIFYFPHRGV-------RKE-SSVN
TKL-RIVLDASSHGK-GK---LSLNDCIHPGPSIL--QSIFGILIRCR---LKKF--LMI
SDIEKAFHQIRLQPQ--CRDSTR-----F------LWLKD---P-TK----DATPDNI-L
VLRFARLPFGVNCSPFLLAVT-ILQY------------L-------ENEPN--P-IN-AK
I-LEN--LYVDNI-VMTTN-D---EDELFAYYDQLK-NT-FNRM-------AMNLR-EFL
CNCP-EV-MEKTKEDDR--A----------------------------------------
PDTAN-----------------KL--LG--------------------------------
-----HTWDSLTDVISIKIATPPNGIPTKKEVIAFLAQNYDPTGIITPIVVPIKKLITLL
WQFDLKWSDLIPDVLTPLWNSIITHFTETEYVIPRQVVSSYNYTGVQL----------QL
VAPFAFVGLDYLGPLK--------------------------------------------
----------------------------YK-SKD-EYE------------KI-WVL---L
-VTCIV--TRAVHLEIVQDNTTHSF-----ILALKRY-FGRR-GVPQSILSDNSPTFKLG
YSMMN-A-------DLKT----------LISK-----------SLTLT---SFLADKEID
----IRFITPFSPWKGGIYERLVALVKNMIHKCLK--K-----ITV----SLLEL-----
--ESL-----LIETECIINCRP--------ITA------------N--------------
----------------------KI--------HTA--D-------AEPVRPIDY------
-----------
>1077/1-528 
----TQRELLSQVSGLYDPLGFVTPVKQKGAILVRR-AFQEVK----------GKCSRVE
STWDT-A-LSD--NLREDAICLLEDYAEVN---K-LRFP--RAL--T-------------
-PPNATNPPYGIT------FSDGSEH-SYG-AVLYLR--WSCQ-QE-------TVI-R--
MVES---------------------------KAKL-TPLDHK------------------
--------------------------------GDAVKAEVCGAV-YAA-RLKKYFEKN--
--------CTIQV---KKW---FH---------LI-------------------------
----------------------------------------------------PNPH-SVT
TPV-RLVWNSSQV-F-KG---QSLNNILLKGPDVL--NNIRAVLIRFR---EGVY--AAL
GDIKKMYNSVWLEDK--EMHLHR-----F------LWRDT---E-ED---------EISQ
-YAITRVNIGDKPAGCIAQVA-MRET------------A----SLP-EFSH--LKAERRV
L-EED--TYVDDI-LTSHN-D---WALLQQIITNVE-KI-LRAG-------GFKLK-PWI
CSGQ-SG-REH-------------------------------------------------
------------------------------------------------------------
------------------------------------------------------------
----------------------------------------------------------KP
AAPFQFIAVDMFGPYL--------------------------------------------
----------------------------VKDDVKRRVTM-----------KV-WGV---V
-FSCMA--SRALHVELVNSMSTESF-----LMAYQRF-TALR-GHPQKVWSDPGTNFIGA
KPILE-D-------LYKFLQAQ--------------------NKTDLE---EYAIRNGTT
--WTWKVLPADSPHRNGAAEAAVRIVKRALQSLNK--T-----LNL----TFSEF-----
--LTV-----IQLAANLANERP--------IDA------------R--------------
----------------------AQSQEDC-------------------------------
-----------
>108/1-568 
----TKRGILSVVSSIYDPLGFAAPVLIKGRLLWQK-LCKR-G----------L------
-DWDE-P-VLQ--SEADEWKSWLDVLPGLE---D-VRIS--RCF--R-------------
-PPEFGN--VAIT-ELHH-FADASTA-AYS-AVSYLR--STDD-NG------NVHC-A--
FLFG---------------------------KARV-APT--S-T----------------
--------------------------------MSVPRLELTAAV-LAV-RNDQVARRE--
-L------K-LSD---CQS---TF---------WT-------------------------
---------------L---------------NASNYRWFIPHHPV-------MHPR-K-P
GKV-RVVFDCAAK-H-KG---LALNDILLQGPDLM--NSLVGVLMRFR---IHQV--ALV
ADVEAMFHQVRVEPK--DRKTLS-----F------LWWKD---GNLE---------SKPL
VHEMLVHLFGATSSPSCAAFC-LRQT------------A----IEF-GHLY--DDVVSEV
V-TNN--FYVDDC-LVSAR-D---VNEAVRLVAQLR-DL-LSQA-------GFRLT-KWL
TNNQ-QV-LDSI-------PEQDRAKNVKTMK-----------------------I--DD
-CVDE-----------------RV--LG--------------------------------
-----VQWLVSCDKFTYTVVKK--------------------------------------
----------------------------------------------------------SD
KPAFSSVGIDYFGPFY--------------------------------------------
----------------------------VK--QG-R-----S-QI-----KR-YGC---L
-FTCLT--MRAVHLEVACDLSTDSF-----LNALRRF-TGRR-GKPEHIYSDNGTNFVGA
AKILR-S-------SIKKWNHQ-H----------------------IA---EHLRQKEIS
----WSFNPPAASHMGGAWERIIRSVRRVLSSLQS--P---KT-VL----TDETL-----
--QTL-----FVEVESILNSRP--------LVP------------V--------------
----------------------T--------------------------I----------
-----------
>109/1-559 
----TRRSILSAINSLYDPLGFVAPVVLVAKILQQE-IVRQ-N----------L------
-GWDQ-E-ISE--DCAEEWRNWFKQLPELH---R-LAVP--RCF--K-------------
-PNDIGV--IVKS-QIHH-FSDASIN-GYG-AVSYLR--LVDD-NG------KVHC-S--
FLCG---------------------------KARV-TPP--K-T----------------
--------------------------------ESIPRLELVAAV-LSV-KADKWLKGQ--
-L------K-MPA---CES---IF---------XT-------------------------
---------------Q---------------DTSDTVWYLPHHPV-------YHPH-K-P
NKV-RIVFDCAAK-Y-KG---VSLNDALMQGPDLV--NSLVGVLTQFR---KEPI--AVV
ADVEAMFHQIRVKEE--DCHALR-----F------LWWPG---GDLY---------KRPV
DHQMLVHVFGATSSPCCASFC-LRQT------------A----DQF-GEQF--DNNVSEV
V-KNS--FYVDDC-LTSIP-T---EEEAIRLVEQLR-LL-LQKG-------GFRLT-RWI
SNNQ-RV-LKEI-------PKNERAASVKDID-----------------------L--DN
-PVKE-----------------RV--LG--------------------------------
-----XYWDVFKD-----------------------------------------------
----------------------------------------------------------MR
EPIFSYVGXLYFGPFL--------------------------------------------
----------------------------IK--RG-R-----S-EV-----KR-YGC---L
-FTCLS--MRAVHIEVATDLSTDAF-----INAYRRF-VGRR-GKPVEIYSDNGTNFVGA
ERELR-E-------SLNALKEEPK----------------------LN---SFFRQQAIK
----WTFNPPTASHMGGVGERMIXSIRKILNTMMW--K---S--QV----VSDVF-----
--HTL-----MVEVENIVNSRP--------LTP------------I--------------
----------------------S--------------------------S----------
-----------
>1092/1-569 
----TKKRAVGEITLIFDPNQYFAPLYLEGKLILRS-ISDH-S----------L------
-KWTD-C-VNK--ETVEEIIAYRQKIENST-----LKFK--RLI----------------
----ENLDENTPV-QIAV-FSDASET-SYG-ACIYLLLEKKDA-KG------VFKT-E--
LLIA---------------------------KQRI-ASKQKT------------------
--------------------------------LTIPRLELLGVL-IGV-RLLNYTLEQ--
-M------N-INV---QKI---EM---------FS-------------------------
-------------------------------------FYLPYGLV-------FNYS-SNT
TKV-RTVFDASSKKRGE----KSLNNVLHQGPTLV--PHLLGILLRLR---QGRF--LFS
GDIEKAFHAIEVNEE--DRDALR-----F------VWLKN---P-NE----PISQ-NNLR
FMRFKRLPFGVNCSPFLLSMSILHAV------------R--------QENV--PRALVNS
I-ETM--CYVDNI-FFLTD-K---ESDLPIMYELLK-KF-FSNI-------GMNIR-EFS
VNYP-EN-F-------LREEDKAKNI---DNV----------------------------
----------------------KM--LG--------------------------------
-----YIY----------------------------------------------------
----------------------------------------------------------TE
SRPFQHVGVDFAGPFK--------------------------------------------
----------------------------TYLRNSSEVE------------KS-YIA---F
-FTCTT--TRLVHGETVRNLSTDEF-----LLSLSRF-MSRR-GYPDSITSDNATTFKLT
AEILD-K-------CSEKEDNY-LAELAFDKL-------DKQKLDFLE---KEMAKKKVK
----WYFNTALAPWQGGFYERLIGVLKKALKHSLG--D-----SLL----RIKDF-----
--ETI-----VAECESLVNRRP--------LTY------------I--------------
----------------------DE--------DGE--D-------YKVLRPIDI------
-----------
>1096/1-561 
-----RRTVSSSIAIQFDPHGLLSPILLPMRLFQRE-LWED-E----------F-----N
YNWDT-A-LIE--DHEKRWTELVNAANNFT-----IQVP--RQV--T-------------
-RKTKDN-------FIVT-FTDASKD-ATA-CCTYVV-------ND-------IGS-H--
IIFG---------------------------KSKI-KPLKEV------------------
--------------------------------FTIPKLEMQALK-MGT-EKTAEVIKA--
-LQDGKIIV-------TKV---FI---------FS-------------------------
-----------------------------------------HQPV-------LTP-TKTT
TKC-RVVIDGSSHFK-GK---PSLNDIIHQGPTIL--PDLVHLILRFR---SGSI--ALV
SDVEKAFLQVFLHED--DRDYTR-----V------LWVKD---I-DA----HFSGENI-I
ELRFTRVLFGLNISPFLLGAT-ILHH------------F------EQLEDK--E-LA-NE
M-SKN--LYVDNL-ILTTDKA---PEDAISLYRGAK-QA-FSEM-------SMNLR-EFQ
TNSS-EL-ADHIDIVDR--A----------------------------------------
KEIEM-----------------KI--MG--------------------------------
-----IKWDSQLDVLIMGVHI---------------------------------------
----------------------------------------------------------QR
ARPYENIGLDYFGPMQ--------------------------------------------
----------------------------YRIS-AEEIG------------TA-FGV---I
-FTCSV--SRLTHIEIAPDYSTRAF-----IQALRRF-ISLN-GLPTSIVSDNAPAHILG
EKMIN-E---------SIVKE-------TEQM-----------SAEVI---EFLAIHAIQ
----WKYNTPYAPWQGGFFERLIRIVKEHLVRAIR--T-----SIL----TYEEL-----
--RTI-----FLEIAASMNSRP--------LTM------------P--------------
----------------------SS--------DNN--S-------NPPMRPIDF------
-----------
>1097/1-560 
----TRRELLSQVSGLYDPVGLGTPVKQKGAILVRK-AFQEAK----------VKKCSIE
ETWDT-P-LSE--GLRQDSISLFEEYVQLA---L-IRFP--RSL--T-------------
-PAHFKGDPLAIT------FCDGSEH-AYG-AVMYLR--WEKE-QG-------LVT-R--
IVES---------------------------KARL-TPVDQN------------------
--------------------------------GDPGKSEMCGAV-FAS-RLKKYFEDH--
--------SQIKV---KKW---YH---------LL-------------------------
-----------------------------------------------------NPH-SAS
TPV-RLVWNSSQR-F-KG---ISLNDLLIKGPDVL--NPIRAILLRFR---CGVH--AAL
GDIKKMYNSVWLEEQ--EMHLHR-----F------LWRDS---E-MQ---------DIED
-YAITRVNMGDKPAGCIAQLA-MRET------------A----NLP-AFSH--LEEERNV
I-HQN--AYVDDI-LVSHN-N---FEQLRTLTDNVE-QI-LKSG-------GFELK-PWV
FSRQ-KK-GQK--ESQEQWGSRPGPMVLPNQI--------------------------KH
NENKA-----------------LG--LG--------------------------------
-----YEV----------------------------------------------------
----------------------------------------------------------TP
AAPFQFTTVDLFGPYH--------------------------------------------
----------------------------VRDDVKRRVTK-----------KV-WGV---L
-FCCMA--SRAIHTEVANDLSTEGF-----LVAYQRF-TAIR-GHPRKIWSDPGTNFIGA
KSVLE-E-------MYKFLDQR--------------------NKASLE---DLSARNGTE
--WTWKIHPADSPHRNGAAEAAVRIVKRALQTIGK--E-----SAL----TFSEF-----
--QTT-----LSLAANLANERP--------IDA------------R--------------
----------------------TQSREDC-------------------------------
-----------
>1098/1-567 
---QTKRQLASQIAKVFDPLGWLIPVTVFARAIFRI-VCQA-S----------F------
-DWDD-P-LPS--SIVQEWAQFAVSLPDLS---K-IHIP--RFL----------------
------SLPNPKC-YLVG-FADASER-AYA-AVVYLV--SQSE---------DTVI-S--
LVMS---------------------------KARM-APM--K-P----------------
--------------------------------VTLPRLELCAAH-LLA-LTINKVRLLFP
RI------T-------TQI---IL---------AF-------------------------
---------------------------------------IPHHAV-------HRLD-DPP
EKI-RVVFNASQKSS-SG---ISLNELLLPGPRLQ--LDIWKVVTRFR---VDKW--VFT
ADIRQMFRQIQHPPE--DRDLLR-----I------LWRFD---T-SQ---------PV-X
EYRLCTVTYGTTSAPYLACRV-LQEL------------A----LTS-QASF--P-LASEI
L-RDR--TYVDDI-SGGGP-T---LEVALQSRDQLI-QL-LSQA-------QIELR-KWA
SNHP-QL-LNKIPSEYLLPAMSSVCLENDE------------------------------
-ESQL-----------------KI--LG--------------------------------
-----LCWNPAQDYFHFLIRSV--------------------------------------
----------------------------------------------------------SA
SSPFTTTGIDYAGPFN--------------------------------------------
----------------------------VKIA--SLCS---AKV------LLSYLA---I
-FVCFS--TKAIHLELVTDLTTQAF-----LAALNRF-VARR-GVPSHIWSDNGTNFVGA
KRRLK-E-------VSALLNDA-KS------------------QEAIL---RESNKRSIE
----WHFIPPRAPHFGGLWEAAVKSTKRLLKVTLG--T-----QEP----TMECF-----
--LTI-----ICQIEAILNSRP--------LTA------------V--------------
----------------------SS--------SPD--D-------L--------------
-----------
>11/1-559 
----TRRVVLSEVGQIFDPLGLFAPVVVRAKMFLQH-VATE-R----------I------
-EMDG-D-LPP--YLEKQWEAYREDVQALN---H-MKIP--RHI--F-------------
--DGKV-PT--TK-ELHT-FVDASEK-AYG-AAVYVR--STYK-NG------QISV-R--
LLCA---------------------------KSRV-APL--E-K----------------
--------------------------------QTLPRLELCAAV-LGA-ELTDRVRQD--
-L-Q----F---G---SESVESFL---------WS-------------------------
-----------------------------------NHYFIPHHCV-------LKPE-STT
TKL-RVVFDASCKTS-SG---KSLNDILYPGPVVQ--SQLFSILLRFR---THKY--VFT
ADIEKMYRQVWINPA--DQFNQM-----I------VWRED---P-SQ---------EL-K
FYRLKTVTYGTTSAPYLATKC-LEYL------------A----LKN-IEKL--S-SGASA
L-KND--FYVDDC-LTGAD-S---LPEALQIRQELL-EI-LKPK-------GFNLR-KWC
SNSS-QL-LKEIPKEDTIADINLG-DT-LE------------------------------
-QTSV-----------------KT--LG--------------------------------
-----IIW----------------------------------------------------
----------------------------------------------------------SQ
NRPFLNAGVDYCGPFW--------------------------------------------
----------------------------IHHK--VRGK---RPD------KA-YIA---V
-FVCFA--TKAVHLELVGDLSTSSF-----VGALQRF-IGRR-GRCQTLYCDNATNFVGA
NNQLK-E-------LTDTIHSE-TA------------------AGSIK---EFCNQKGVQ
----FKFIPPRSPHFGGLWEAAVKSAKHLLLKNVS--T-----ANL----TFEQL-----
--STI-----IVNVEAVLNSRP--------LTP------------N--------------
----------------------SD--------DPN--D-------L--------------
-----------
>110/1-525 
----TKRIILQFVASQYDPLGFIVPILIRFKLFLQT-LWK-KN----------L------
-SWDQ-T-ISE--EDETTWKLLTNEWPK-K---L-KDLP--RFT--T-------------
----N---CSKQV-QFHV-FTDASTA-AYS-AALYIR--TQ---E--------REV-F--
LVFA---------------------------KSRI-API--K-------G----------
--------------------------------MSIPRLELLAIL-IGV-RMVQFVLKQ--
-K------E-LEDV---IT---IL---------WS-------------------------
-------------------------------------HYLPHHEV-------ITP-NKTT
TNL-RIVYDASAHCK-GM---KSLNDVLYRGPITL--PDLVGVLLRFR---TMKN--VII
ADVEKAFLQIELHPT--DRNCTR-----F------LWLKD---I-RS----PVNEENV-S
CYRFQRVPFGIVSSPFLLSAT-LNYH------------L------ETCKS---K-IA-LE
L-RKN--LYVDNI-IIPTK-G---TNEALSNYKEIK-II-FNEA-------SMNVR-EFL
SNDQ-EV-NEKLPVQDR--AE---------------------------------------
VSSIK-----------------KI--LG--------------------------------
-----LNWYH--------------------------------------------------
----------------------------------------------------------TR
SRPFARVGLDYLGPVN--------------------------------------------
----------------------------IRS--DNGLT------------KR-WVA---L
-FTCFT--TRAVHLEVVETLSAESF-----LHVFRRF-TARR-GFPELILSDNAGQFQLI
FKIIV-K--------------Q------QL-----------------N---EFLAERKMI
----WKNIIPKAPWNGGVYERLIGLTKRAMKRAIG--R-----KLL----WEREL-----
--ITL-----VAEVESILNTRP--------LTY------------V--------------
----------------------NF------------------------------------
-----------
>1103/1-549 
--------WLSDSAKLFDPFGWFAPVIVRVKILYQK-CWLY-D----------L------
-NWHD-K-LPP--TIEEAWVEVKENLHLLE---S-VKLP--R-W--A-------------
-ANYNGR--I----ELHG-FSDASEE-AYS-AVVYLR--SVES-NN------EVHV-T--
LLAA---------------------------KTKV-APV--R-Q----------------
--------------------------------ISIPRLELNAAE-LLA-KLVKQVAAP--
-L------E-RFQ---IDQ---YA---------WT-------------------------
------------------------------DADCSKSYYLPHHGV-------IKED-SVT
TKL-RVVFDGSSATT-TG---ASLNDILLEAPNIN--ADLFDVLLRFR---SYPV--VFL
ADIEKMYRQVLVHPD--DTDYMR-----I------VWRDS---P-DK---------PI-Q
HFRLLTVTYGLKNSGFLAMTA-LHKA------------A----EAF-EERY--P-KAAER
I-IKH--TYVDDL-TSGAD-S---AEEAIEIIKQIN-EI-LGEA-------GFTLR-KWS
SNSP-EV-LDSLSDTISSAMPIQF-PDERN------------------------------
---TV-----------------KA--LG--------------------------------
-----THW----------------------------------------------------
----------------------------------------------------------TA
CRPFAHVGVDYAGPIS--------------------------------------------
----------------------------VRCS--NTRG---ARCM-----KG-YIV---V
-SICLS--SKAVHLEVAGDLTTDTF-----LGAFKRM-IARR-GYCNEVWSDNGTNLVGA
DRQLQ-E-------IYEVVTKH-VK--------------------QGE---HFFTNLGIR
----WRFIPPASPHQGGIWEAAVKSAKELLRPILG--N-----EKL----THEEL-----
--STV-----LCQVEACLNSRP--------LCP------------M--------------
----------------------SS------------------------------------
-----------
>1104/1-553 
---ATKRSVLSTIAKMYDPLGMMAPIIIRAKIIMQE-MWVS-S----------C------
-DWDD-P-LPD--CIVAKWKQFQREVSSLT---N-CSMD--RYV--L-------------
--LP-N-VT--KM-ELHT-FADASIA-AYG-ACTYVR--SEEA--G------VVRV-V--
LLAS---------------------------KSKV-APL-------K-------------
---R----------------------------LSIARLELCACV-LAA-HLHNRIKRA--
-I-D----M-R-I---DGS---WF---------WT-------------------------
-----------------------------------ECYYLPHHPV-------FKET-STT
TKI-RVVFDGSAKTT-SG---FSLNESLCVGPVVQ--DDLLDQLLRFR---TYRV--ALV
GDIAKMYRQVLLHPD--DRALVR-----I------LYRFS---P-Q-----------L-Q
EYELNTVTYGLAPSSFLATRT-LVQL------------A----EDE-GAGY--A-LAGSA
L-KKN--FYVDDF-IGGAQ-S---IEAAIQLRKELS-VL-LSKG-------GFELR-NWT
SNRL-EV-LEGLDDSQIGTKS--S-L-CFA---------------------------T--
-HETV-----------------KT--LG--------------------------------
-----ISW----------------------------------------------------
----------------------------------------------------------QP
SRPFAVTGVDYAGPFY--------------------------------------------
----------------------------LKPV--HRRA---ASL------KA-YLC---V
-FVCFA--TKAVHLELVGDLSTQGF-----LAALRRF-CARR-GLPEHLHSDNGKNFEGA
RNELK-E-------LFERLSNE-AE------------------MGAIA---KSCAEQGIR
----WHMIPPRAPHFGGLWEAAVKTAKRHLFRHLG--S-----TRL----SFEGY-----
--YTV-----LHQIEAAMNSRP--------LLP------------V--------------
----------------------SD--------DPN--D-------L--------------
-----------
>1107/1-550 
---PTKRQVLKCLMSLFDPLGLISNFTIHGKILMQN-AWRK-R----------L------
-GWDE-P-IDE--DLYVEWKRWIENLKFLY---T-LKIS--RCY--F-------------
-AGVTSK-IYNTM-QMHI-LVDASEQ-AYS-TAVYFR--IVRP-NG------SIEC-S--
LVSA---------------------------KSKV-APL--K-T----------------
--------------------------------IFIPRLELCGAV-LGT-RLAAFIQAQ--
-H------N-INI---SKR---YF---------WC-------------------------
-------------------------------------WYLPIGLV-------INPK-K-P
GKV-RIIWDASAT-V-QG---VSLNSTLLKGPEELITTILPSIYFRFR---QFPY--AVS
GDIREMFHQVRIRKE--DSNVQR-----F------LWRTD---S-SS---------N-PT
IYIMDVATFGSTCSPASARYV-KDLN------------A----ATF-KDQY--P-KAYDA
I-INE--HFVDDF-VASFE-S---IGEAKTIAKQVK-DI-HSNA-------GFCMR-NWI
SNRP-EI-VKEL--GE-----LDNTNEKTIGL-----------------------P-NEE
YS--E-----------------RV--LG--------------------------------
-----MLW----------------------------------------------------
----------------------------------------------------------VG
FRPFTHVGLDYFGPMT--------------------------------------------
----------------------------VK--VG-R-----S-AV-----KR-WVT---L
-FTCLT--IRAVHLEVAHNLTTESC-----IACVRRF-ICRR-GAPSVIYSDNGTNFKGA
KAILE-Q-Q------LAP-INR-E----------------------LS---ISFTNTDTQ
----WNCIPPATPHMGGAWERMVRSVKEAMRSIAS--A---EMKNL----NDEGL-----
--LTL-----VGEVEKIVNSRP--------LTY------------L--------------
----------------------PL-------------DS---------------------
-----------
>1108/1-528 
----TMRNIYKVLARQYDPLGFIAPYTTRAKLIVQS-MWDK-P----------R------
-DWDD-PCIPP--DLQKAWTTWESELHWLP---H-IAVP--RPY--A-------------
-PGLTEP-MVVSR-QIHV-FSDASTK-AYG-SVAYIR--TEDV-QG------RIQV-A--
FLAA---------------------------RSRV-APR--R-Q----------------
--------------------------------HSIPRLELCGAL-TAA-QLAKKIETE--
-L------T-IKT---DKP---IL---------WS-------------------------
---------------V---------------LDSAESYYIPHHVV-------HHN-----
GKS-RIVFNCSFP-Y-QG---RSLNDTLLPGPTLG--ASLLGVLLRFR---EHAV--AIS
SDIRGMFHQVELLPE--DQPLLR-----F------IW-RD---MKRA---------DPPA
VFQWQVLPFGTACSPCCATFA-LHRH------------A----RDH-SGV---NNAVLHS
V-EHC--FYVDNC-LQSLP-T---AEEAKELVDQLR-DV-LASG-------GFELR-QWA
SNVP-DV-LRHL-------PAEV-------------------------------------
------------------------------------------------------------
------------------------------------------------------------
----------------------------------------------------------LY
QPAFYSTGVDCFGPFQ--------------------------------------------
----------------------------VR--IG-R-----R-SE-----KR-WGI---I
-YKCLT--TRAVHLDLLHAMDSDSF-----LMSLRRF-IARR-GSPAELYSDQGTNFRGG
EKELS-E-------WFSRMSPD------------------------LQ---QLLAKQKIA
----FCFNPPAAPHFGGTWEREIKSVKMALNTVIG--A---Q--PI----SEEVL-----
--RTV-----LLEVEAILNSKP--------LGY------------T--------------
----------------------SS-------------NV---------------------
-----------
>111/1-559 
----TKRVVASDMAMIFDPYGLIGPVVVQAKIFVQK-LWRM-E----------L------
-DWDA-A-LPE--DLQEYWREYRRNLAGLD---S-LSIP--RWI--G-------------
--TGAD-DQ--NV-QLHG-FCDASVN-AYG-ACIYIR--TVSA-NG------DVTV-R--
LLAS---------------------------KSRI-APL--E-NLKK-------------
---KKRK-------------------------QSIPRLELASAL-LLA-HLYEKVANA--
-I-N----F---R---GKA---FF---------WT-------------------------
---------------------------------------LPHHCV-------LRPD-STT
TKL-RVVFDASCRTS-TG---VALNDALMVGPVVQ--DDLLDIALRFR---LHAV--AIV
ADIAKMYRMIRVQPD--DQRLQR-----I------VWRDN---V-DE---------PI-R
IYELTTVTYGTASAPYLATKC-LQKL------------G----EIG-EKTH--P-SAAKV
L-KRD--FYVDDM-LAGAH-T---VAEGKELVAEMV-DL-MESG-------GFSLR-KWH
SNSR-DI-LLDVPEHLRDERT--L-L-ELD---------------------------T--
SDATV-----------------KT--LG--------------------------------
-----LVW----------------------------------------------------
----------------------------------------------------------TP
CTPFARVGVDYCGPFQ--------------------------------------------
----------------------------VAYP--QRRA---RPV------KC-FVA---I
-FVCLV--TKAVHLELAADLTTQAF-----LAALKRF-TARR-GKPKLVMCDNAKNFVGA
RRELS-E-------LAKLFLSQ-QF------------------EEEII---RETANDSIE
----FKFIPARSPNFGGLWESAVKSFKLLFKRTIG--L-----HTL----LYDEF-----
--QTV-----LVQIEAILNSRP--------LTP------------L--------------
----------------------SN--------DPA--D-------F--------------
-----------
>1110/1-543 
---TTRRTVLSSVASLFDPLGLVCPATLKAKLFFQK-LWD-DN----------H------
-EWDT-P-LSR--EEAREWEHILASWEG-E---S-NVIP--RGV--T-------------
----A-GRGHP-L-QLHV-FTDASEI-AYA-AAAYIR--TGGESG--------CNS-R--
LIMA---------------------------KSRL-KPK--K----AATT----------
--------------------------------FTIPRMELMGIL-LGV-RLAAFIEKQ--
-L------H-HPIA---GQ---HI---------WS-------------------------
---------------------------------------IPHQAV-------ITP--K--
-KL-RVVYDASAHTR-GA---PSLNDCLLRGPVWL--PDLAGMLIRFR---ACRV--PVI
ADVEKAFLMVGIEED--DRDVCK-----F------LWVRD---P-FR----PVTTDNL-V
TYRFRRLAFGLTPSPFCLAAV-VRHH------------L------RKYDS---N-FA-EE
L-IRD--TYVDNV-LIPAD-T---AEEAAIKGREAK-RM-FADA-------RMNLR-EFL
SNDE-TL-NSSFSDAEF--L----------------------------------------
GKTTA-----------------KV--LG--------------------------------
-----LEW----------------------------------------------------
----------------------------------------------------------QR
RLPFESVGLDYLGPTA--------------------------------------------
----------------------------ISDE-NGQRR------------KS-WVL---L
-ITCLT--TRAIYIEATRDLTAQSF-----IMVLRRF-IARR-GAPSRIISDNAPTFTIV
GKTLA-D--------------F--G---IT-------------NADPI---SFADSKGIQ
----WRFTPQHTPWAGGVFERAVQLVKRALQKTLS--G-----TVL----NYDAL-----
--STI-----LAEIEATINSRP--------LTY------------V--------------
----------------------NS--------TAG--D-------PLPLRPIDL------
-----------
>1115/1-614 
----TKRSALSQIARLFDPLGLLGPVVITAKLFMQA-LWLM-K----------T-DDGKP
FDWDQ-E-LPS--SMQEAWFTYRSQLLLLN---N-LRIE--RFV--L-------------
--SP-I-TI--SL-QYHF-FSDASKH-AYG-ACCYIR--STDT-SG------STKI-A--
LLTA---------------------------RSKV-APL-------K-------------
---Q----------------------------QSIPRLELCGAL-LAT-ELYQKVTSA--
-L-E----I-P-----GET---FF---------WV-------------------------
-----------------------------------RCYHMPHHAV-------VRED-STT
TKL-RVVFDASCKTP-EG---PSLNDALMVGPTVQ--QEIRSIIMRSR---THKV--MII
ADAKQMYRQVLVDRR--DTPLQR-----I------IWRPS---P-EL---------PL-Q
TYELLTVTYGTASAPFLATRV-LQQL------------A----DDE-QDNF--P-KAANI
L-RKD--FYVDDL-FSGAD-T---IEQATELRQQLE-ML-LSKG-------GFQLR-KWA
SNEE-AV-LEGIPPANRALQT--S-F-DLD---------------------------R--
-NQCI-----------------KS--LG--------------------------------
-----LHWEPASDKLKYYDGRYQNFEKCFFSLETGCGGESGNLQTGTYDTTQQRQRQRQY
MAIQL-----------------------------------------------------TA
TRPFTITGVDYWGPIF--------------------------------------------
----------------------------LQPT--HRRA---APR------KA-YVA---V
-FICFS--TRAVHLELVVDLSTAKF-----LQAMRRF-VSRR-GLCSDIHSDNGRNFIGA
ANELR-H-------L---IQSK-DY------------------QQSMA---RECAENGIR
----WHFNPPRASHFGGLWEAAIRSAQKHFVRVLG--T-----HTL----PPDEM-----
--ETL-----LTQIECCLNSRP--------IVP------------L--------------
----------------------SD--------DAS--D-------F--------------
-----------
>1118/1-518 
----TLRNVYRVLATQYDPIGFLIPFTTRAKVLLQQ-LWVK-E----------R------
-QWDD-PVLPE--GIQKAWAAXENELPDIT---S-IQLS--RTY--G-------------
-PVELDS-TSVKR-ELHV-FCDASEQ-AYG-SVAYLR--IVND-D-------KVLV-S--
FVMA---------------------------RSRV-APR--K-S----------------
--------------------------------ISIPRLELCAAL-TGV-QLANLLERE--
-L------D-LNI---QRT---IL---------WS-------------------------
-----------------------------------ESWFVPLHLV-------KHN-----
EKY-SLVLNCSYV-F-KG---DSLNTHLLPGPTLG--SSLLGVLLRFR---ENPV--AIS
CDIKSMFHQVRLLPS--DKPLVR-----F------LW-RN---MRKE---------EPAD
VYEWHVLPFGTTCSPCCATYA-LQKH------------V----RDL-SEN---CEDLKDS
I-TKA--FYVDNC-LQSVS-D---IQKGKELVEKLR-AH-LKEG-------GFEIR-QWA
SNVL-EV-VEV-------------------------------------------------
------------------------------------------------------------
------------------------------------------------------------
----------------------------------------------------------LF
KPLFWSTGMDCFGPFT--------------------------------------------
----------------------------VK--TG-R-----K-TG-----KR-WGL---L
-FKCQT--TRCVHLELLTGLDTDSF-----LMALRRF-VARR-GQPYEVICDQGTNFHGG
ESELK-N-------AFEHLSPV------------------------LK---EKLWNHQIK
----FTYNPPYAPHFGGTWEREIRSIKSALRSTLG--S---Q--TV----KEEVL-----
--ATV-----LVEVEEILNSKP--------LGY------------V--------------
----------------------SS-------------SAE--------------------
-----------
>1120/1-552 
---PTKREALRLVMSIFDPHGLVANVVVHGKVLLQD-MWRE-K----------I------
-GWDE-K-ISS--ELFDKWQRWVKEVRNLD---K-VKIP--RCY--F-------------
-SGYSAK-SLKTL-EMHT-FVDASET-ACA-ATVYFR--IVD--RG------QVRC-I--
LVTA---------------------------KTKV-APL--K-A----------------
--------------------------------LTVPRLEIQAGV-LGT-RLMRAVEEH--
-H------S-LNI---RSR---TI---------HT-------------------------
---------------S---------------ADPRRVWYLPLGVV-------LNPN-K-P
GKV-RLVWDAAAK-V-RG---VSLNSMLLKGPDLL--IPLFAALFRFR---QFQF--AVT
ADIKEMFHQVLIRPQ--DRSAQR-----F------LFRDD---P-AK---------P-MD
TYVMDVATFGATCSPSSVQNV-KNLN------------A----EEW-SLEY--P-EAAKA
I-TDG--HYMDDY-LDSLH-T---ENETVQLAQEVK-AL-HAKA-------GFELR-NWL
SNSE-AV-LRRV--GE-PGTQ----MPKNFFD-----------------------D-KVN
GS--E-----------------RV--LG--------------------------------
-----MIW----------------------------------------------------
----------------------------------------------------------SH
VRPFTFAGVDLCGPFL--------------------------------------------
----------------------------IR--HG-R-----S-LV-----KR-WVM---L
-FTCLT--VRAIHLEIVYTLSAESC-----KLGFRRF-IALR-GSPQEIYSDCGTNFQGL
SNELK-A-E------IAA-IDQ-E----------------------LA---TTFTNTNTK
----WHFNPPAAPHMGGVWERMVRSVKTALST-IS--T---C-RNP----DGETF-----
--ETF-----LAEAMAIVNSRP--------LTH------------V--------------
----------------------PL-------------QA---------------------
-----------
>1125/1-533 
----TKRIVLRQLASMFDPLGLASPSLLSAKLFFQS-LWT-KE----------N------
-KWDD-K-ISD--ENAIKWKEITNSWIV-D---P-IEIN--RRV--T-------------
------DIKSK-K-QLHA-FSDASKC-AYA-ACIYIK--SEFEGK--------IHT-Q--
ILYA---------------------------RNRL-KPR--K----SE------------
--------------------------------VTIPRMELLGVV-IAK-RALEFVEKQ--
-I------G-VEIK---DK---FL---------WC-------------------------
-------------------------------------------PV-------INT--K--
-KV-RIVYDASAKMR-EG---KSLNECLYRGPIIM--PDLAGLLIRFR---VPKI--AMW
ADIEKAFHTLELEEE--DREVTK-----F------IWVKS---T-KK----PISTQNI-Q
YLRFVKVPFGVISSPFLLSAT-VRHH------------L------KKCDD---P-VA-KI
A-KEN--SYVDNI-FIGVE-S---ANEAWLAYKRLK-EI-FIDA-------QMNLR-EFI
SNNM-EL-NERFPLEDR--L----------------------------------------
EKNKP-----------------KI--LG--------------------------------
-----IPW----------------------------------------------------
----------------------------------------------------------RQ
SRPFEFVGVDYLGPSM--------------------------------------------
----------------------------CKI--DGGKV------------KF-WIA---L
-FTCLS--TRGIHLDLITDLSALSF-----LDILRRF-VAQR-GAPVKIISDNGNQFITV
AKIIN-A-------NIEGKWKK-EK---ANNE-----------EKIFN---NFLLEKEIE
----WKFIPALSPWQGGVYERLVKLVKDSFKRSLG--S-----RIL----NIEEL-----
--RTF-----IKEVEMSINCRP--------ISY------------I--------------
----------------------SV--------E-K-------------------------
-----------
>1129/1-549 
---YTKRIILSQTSSCFDPLGLLGPAIVKAKILLQT-LWKL-D----------Y------
-DWDH-P-LPR--AFANEWEDYXQRFDQLK---T-FRFP--RHV--R-------------
--SLRR-LA--TV-EVHG-FSDASEH-AYG-ACLYLR--SIAP-DG------YVTI-R--
LLAA---------------------------KSRV-APL--S-N----------------
--------------------------------KTIARLELCAAL-LLS-RLLLSVCTS--
-I-G----V---L---ENI---FL---------WT-------------------------
---------------------------------------LPHHAI-------LRLD-STT
TKL-RIVFDASCKSG-SG---LSLNDILMTGPTIQ--DTLNDIVLRFR---MPAF--VIM
GDLCKMYRQILHHSP--DQRLLR-----I------YWRQH---S-SE---------PL-K
VFQLLTVTYGTSSAPFLATRV-LQQL------------A----EDE-QERF--P-LAAAV
I-RKD--MYMDDL-LTGCN-D---VEKLKQLCSQLL-GI-FESA-------GMQLR-KIS
SNHQ-EI-LNEIPEECRETKS--L-I-EF----------------------------D--
SDAPV-----------------KA--LG--------------------------------
-----LLW----------------------------------------------------
----------------------------------------------------------TQ
SYAFENVGVDFAGPFY--------------------------------------------
----------------------------LQRP--SPRS---APK------KS-YVA---V
-FVCMA--TKATHLELVSELTTAAF-----IGCLRRF-VARR-GRPQHIYCDNATNFVRS
GRE-----------MRNLFRSS-NH------------------RHSVT---NETASQSIQ
----FHFIPAKSPNFGGLWEACVKSMKHHLRRVIG--N-----AFL----SREAF-----
--CTV-----IAQVESCLNSRP--------ITP------------L--------------
----------------------SN--------DPN--D-------M--------------
-----------
>113/1-579 
---PTKREILRVLMTIFDPLGLIAHFLMFLKILLQE-VWRS-G----------V------
-QWDD-P-IQA--ASYDKWKQWLQVLPQVE---Q-TRIP--RCF--R-------------
-IHTSLD-VAYDA-QLHV-FVDASEN-GFS-AAAYLR--FLQ--AS------VVEC-T--
LVAA---------------------------KTRV-APL--K-F----------------
--------------------------------TSIPKLELQAAV-VGT-RLAKTISES--
-L------S-VPI---SRR---VF---------WS-------------------------
-----------------------------------RIWYLPIFPV-------TNPN-K-P
GKI-RIVWDAAAT-A-FG---KSLNSALLKGPDQL--CSLFSILLQFR---EHRV--GLT
GDIREMFHQVNIREE--DQHCQR-----F------FWTDE---N-GN---------I--Q
TFVMCVMTFGACCSPSCAQYV-KNVN------------A----ERH-SQEY--P-RATEV
I-IKK--HYVDDM-LVSVE-N---EQEAIQLANEVK-LV-HDNG-------GFEIR-NWI
SNSS-HV-LKAL--QG---GNVP---EKNLAL-----------------------SSE-L
AT--E-----------------KV--LG--------------------------------
-----MWWSDTFFKVGWNRHDK-------LGQRCPTKREILRVLMTIF------------
----------------------------------------------------------AF
SRPFTHVGVDYFGPIN--------------------------------------------
----------------------------VL--VG-R-----R-IE-----KR-WGM---L
-ATCLT--IRAVHIETVHTLNTASC-----IMALRNF-IARR-GTPRVIYSDRGTNFVGA
SRELR-D-------VEAAINEP-E----------------------IM---KEFVSTETE
----WVFNPPAAPHMGGSWERLIRTVKNNLMSISP------S-RTL----RDEEL-----
--KNF-----LIEVENTINSRP--------LTH------------V--------------
----------------------PI-------------DT---------------------
-----------
>1130/1-520 
---FTRRGVLSTVNSIFDPLGFVSPVTIQGKLIMRE-LNNQ-N----------D------
-DWDA-P-LPK--EMEEKWETWRQSLIDLK---N-LNIP--RCY--T-------------
-NISPST--ATQR-ELFI-FSDASTK-AIA-AVAYLR--LTDS-FG------VSQL-G--
FVMG---------------------------KAKL-S----P-E----------------
--------------------------------QTIPRLELCAAV-LAV-ELAEFITSE--
-I------D-MHL---DDI---AY---------FT-------------------------
-------------------------------------WYLPLFGV-------YHPK-K-P
GNI-RVVFDSSAR-Y-ED---VSLNDVLLSGPDMN--NTLVGVLMRFR---KEAV--AIT
ADIEQMFYGFLVRED--DRNFLR-----F------LWFRN---NDPS---------EDIV
EYRMRVHVFGNSPSPAVAIYC-LRQS------------V---------KDG--DPDVRSF
V-NRD--FYVDDG-LKSLP-T---EKAAIDLLKNTQ-RI-LAGS-------NLRLH-KIA
SNST-EV-LKA-------------------------------------------------
------------------------------------------------------------
------------------------------------------------------------
----------------------------------------------------------SM
DPPFTNVGLDVFGPWD--------------------------------------------
----------------------------VV--AR-RTRGGHA-QS-----KR-WAV---I
-FTCQS--VRAVHIELIESLDTSSF-----INALRRF-LAIR-GPVKLIRSDRGTNFVGA
CRELN-I-------LSN-IDKT-S----------------------VE---KFLLDQSCV
----WQFNPAHASHMGGSWERMIGLARRILDAMLQ--QL--GPSAL----THEML-----
--STL-----MAEVTAIINARP--------L--------------V--------------
----------------------PV-------------SS---------------------
-----------
>1131/1-563 
---PTKRIVLRAIMSLFDPLGLVAPVLIHGRMMMQD-LWRD-N----------L------
-GWDD-E-LND--AQQHTFKRWTGLLPGIQ---R-VKIP--RWY--F-------------
-RGAAPN-ADNVV-QLHI-FTDASEL-GYG-CAAYFR--MQTA-DG-------VHC-A--
LIMA---------------------------RSKV-APL--Q-H----------------
--------------------------------LTIPKLELQAAL-LGA-RLKRTICDS--
-H------D-IKI---DAT---YF---------HT-------------------------
---------------S---------------ACQGRTWYLPLNVV-------GHPQ-K-P
EKK-RLVWDAAAK-V-NG---VSLNSQLLKGPDLL--VQLPAVLCKFR---QRKI--AFG
GDIEKMFHQIRIRKE--DTHSQR-----F------LFRFN---K-NE---------S-PK
VFIMDVATFGATCSPCSAQYV-MRKN------------A----EEH-TKEF--P-EASAA
I-INN--TYMDDY-YDSCD-T---IEEAIQRVKEVK-NI-HGQA-------GFNMR-NWV
SNQP-SV-LPSL--GE-----SASDKNKKI-N-----------------------LCEET
KH--P-----------------RV--LG--------------------------------
-----ILW----------------------------------------------------
----------------------------------------------------------PY
IRPFCSVGIDYLGPLD--------------------------------------------
----------------------------VV--NA-R-----R-SE-----KR-YVA---V
-FTCLV--TRAVHLEVAHSLSTESC-----IMAIRRF-VNRR-GPPKEIFSDNGTNFVGA
SNELT-R-Q------LKD-INY-S----------------------CA---ETFTNTDTR
----WVFNPPSAPHMGGVWERMVRSVKDAMQA-LD--D---G-RKL----NDEIL-----
--LTA-----LAGAESLINSRP--------LTY------------M----PQSNSNVEAI
TPN----------------------------------HF---------------------
-----------
>1134/1-532 
---ATRRGILSVLNSIYDPLGFGSVVLQPMKVLLQK-LCKL-Q----------L------
-EWDD-P-IPP--NEKAKWDKWVTELPSLS---Q-FQIP--RCY--K-------------
-PQHFND--VINV-QLHH-FSDASEE-AYG-TATYLR--LTND-VG------NIHC-S--
LVCG---------------------------KTRL-VPI--K-H----------------
--------------------------------LTIPRLELCAAT-IAA-RCDKLLRKE--
-L------Q-MTV---HSS---VF---------WT-------------------------
---------------T---------------GPVGRTWYVPHHGV-------YHPD-K-P
NKI-RVVFDCSAK-Y-KG---VCLNDNLLQGPDLT--NSLVGVLHRFR---REKV--AVM
GDIKSMFHQVRVSEP--DRDLFR-----F------LWWKD---GNLQ---------NELE
VYRMSVFIFGTICSPSCANFA-LRRT------------A----EDH-EHQF--PPLVADT
V-KNS--FYVDDC-LTSCS-T---GQEAIELVKHLR-EL-LAKG-------GFQIT-KWI
SNHR-EV-IMSV------------------------------------------------
------------------------------------------------------------
------------------------------------------------------------
----------------------------------------------------------PN
LPPFSYVGVDLFGPFL--------------------------------------------
----------------------------VR--KG-R-----S-DL-----KR-YGV---L
-FTCLT--IRAVHIEVACSLETSSF-----LQALRRF-IARR-GQVLEMRSDNGTNLVGG
ERELR-E-------SIEQWNQS-Q----------------------IS---DFLMQKQIK
----WVFNQPTASHHGGIWERQIRTVRKVLGAVCK--E---Q--RM----DDETL-----
--TTL-----MCEVEAIINGRP--------LTT------------V--------------
----------------------SD-------------D--------PGDL----------
-----------
>1137/1-550 
---ATKRNVMGAIARIYDPLGFVDPVKMVAKIFMQK-LWKL-K----------D-VNGIS
WPWDK-E-LPE--DLCREWTNFATQLHVLQ---D-VKLP--RLV----------------
--CSSE-----TI-EYHI-FCDASER-GYG-ACLYVR--NVDP-SG------AAKV-Q--
LLIS---------------------------RSKV-APL--A-K--R-------------
--------------------------------LTIARLELCAAL-LGS-RLWDFARKG--
-RLR--------G---GPC---FL---------WT-------------------------
-----------------------------------IQYYLPHHAV-------WKLD-STT
TKC-RVVFDASCKTD-SG---RSLNDILFTGPQLQ--DDLVSILLRFR---FNKV--AMV
ADVEKMYRQVLIDEK--DRELQC-----I------FWRSH---E-SE---------PV-G
TFKLNTVTYGTACAPYLAIKT-LRRA------------F----EDG-ESEF--P-ASKR-
W-YND--FYVDDL-ISGAE-S---ADQAKLIRQDVV-EM-LAKA-------GFKLR-KWA
SNMV-EA-LKGIP-KEDLAKTDVH-VLNVG------------------------------
-E----------------------------------------------------------
------------------------------------------------------------
----------------------------------------------------------TE
ARPFAISGVDYCGPVW--------------------------------------------
----------------------------IKAQ--HRRG---APT------KA-FVA---V
-FVCFV--TRAVHLELVSDLSTPAF-----LAALRRF-VARR-GLVTELHSDNGTNFKGA
ANELH-Q-------LYEMLCSL-KH------------------REEVS---AWSAENTIQ
----WKFIPPRAPHFGGLWEAAVRSMKFHLIRVLG--N-----ASA----SYEDM-----
--TTL-----LTEIEACLNSRP--------ITP------------L--------------
----------------------SD--------DPS--D-------F--------------
-----------
>114/1-539 
----TRRSILSVLNSVYDPLGFIAPVMLTGKGILQD-LCKL-N----------C------
-GWDE-T-IPT--AYTERWTEWLKDLNLIS---S-LRIR--RCL--K-------------
-PQDF-E--VARA-QMHH-FCDASER-GYG-TVSYLK--HGSK-VG------LPHI-M--
FVIG---------------------------KSRV-APL--K-V----------------
--------------------------------VTTPRLELASAV-LAA-RIDRMLRRE--
-L------E-LTL---EDS---VF---------WT-------------------------
---------------S---------------RKDGRLWYIPHHGV-------YHKR-K--
KTI-RVVFDCTSS-F-QG---TSLNRELLPGPDLT--NTLLGVLLRFR---QEPV--AVM
GDIEGMFHQVRIPKH--DVDFLR-----F------LWWPD---GDTN---------QPLA
EYRMTVHLFGAVSSPSCANFA-LKRT------------A----DDN-EGKC--STDALNT
I-RQN--FYVDDC-LKSVP-N---EGQAIRLVKELR-SV-CTTG-------GFKLT-KWT
SNSR-AV-LASV-------P----------------------------------------
------------------------------------------------------------
------------------------------------------------V-----------
----------------------------------------------------------PD
LPPFTHTGLDYFGPIE--------------------------------------------
----------------------------VK--RG-R-----S-KV-----KR-YGA---L
-FTCLA--SRAVHLEMAYSMDTDSC-----ISALRRF-ICRR-GQVKEIVSDNGTNFVGT
ERELR-E-------ALTHLDLS-K----------------------IQ---HSMHAEGIK
----WTFNPPYGAHHGGVWERLIRMIKKNLYSITR--E---Q--IL----DDESL-----
--QTA-----LCEVEAIMNDRP--------ITV------------L--------------
----------------------SQ-------------DAKDPEPLTPNHL----------
-----------
>1141/1-559 
---NTKHQLLSDSAKLFDPIGWLAPVTVRAKILFQQ-CWLY-D----------M------
-NWHD-P-LPA--AVEQMWIEFKENLPRLE---Q-VKIP--R-W--M-------------
-SSYNGH--V----ELHG-FSDASEE-AYS-AVVYIR--TFNE-ID------GAYV-N--
LVAA---------------------------KTKV-API--R-Q----------------
--------------------------------VSLPRLELNGAW-LLA-RLMKRVAKA--
-F------E-RFK---VEM---FA---------YT-------------------------
------------------------------QADCTKSYYLPHHGV-------VKED-SST
TKL-RVVFDGSCATT-TG---VSLNDLLLNAPNVN--ADLFDVLLRFR---TYPV--VFT
ADVEKMYRQVWVHRD--DTDYQR-----I------VWRES---P-DE---------PI-R
HFRLLTVTYGLKNSGFLAMSA-LKKA------------A----EDF-EQHY--P-GAAER
I-KEH--TYVDDL-VSGAD-L---AAEAARLVEQID-EI-AGKA-------GFTLR-KWC
SNVD-ET-LLPLADVKNAAVPIQF-PDERN------------------------------
---AI-----------------KA--LG--------------------------------
-----IHWLPQED-----------------------------------------------
----------------------------------------------------------TA
CRPFTHVGVDYAGPIQ--------------------------------------------
----------------------------VRCS--NTRG---TRSM-----KG-YIV---V
-FVCLS--TKAVHLEAVSDLTSQGF-----ISALKRM-IARR-GYCCEIWSDNGTNLVGA
DRLLQ-E-------IYEAIMAH-SK--------------------EAE---QFLCNLGIK
----WKFIPPASPHQGGIWEAAVKSAKSLLRPVVG--N-----EKL----TFEEL-----
--STV-----LCQIEACLNSRP--------LCP------------L--------------
----------------------ST------------------------------------
-----------
>1149/1-557 
----TKRTVLSHIARLFDPLGLVGPVVTTAKIFMQA-IWTL-V----------D-DDEKP
WSWDK-E-LPA--AFKDRWTSYQMQLPSLN---A-LRVQ--RCV--L-------------
--LP-M-PT--SV-QIHI-FTDASEH-AYG-ACVYLR--STNS-NG------SVKV-A--
LLSS---------------------------KSKV-SPL-------K-------------
---R----------------------------QSIPRLELCGAL-MGA-QLYEKVIAS--
-L-R----I-K-----ADT---FF---------WV-------------------------
-----------------------------------PCYHLPHHAV-------IRED-STT
TKV-RVVFDASCRSS-SG---PSLNDALMVGPTVQ--EDLRSITMRSR---IHPI--LLN
ADIKQMYRQILTDES--SNRLQH-----I------VWSPS---P-DA---------PL-Q
TYELKTVTYGTASAPYLATRV-LQQL------------A----DDE-QNEY--P-EAAEV
L-RND--FYVDDL-FSGAK-T---TDEAITLREQLE-KL-LKKG-------GFELR-KWA
SNEP-AV-LEDVPIENRALKP--S-V-DLE---------------------------K--
-DQCI-----------------KT--LG--------------------------------
-----LHW----------------------------------------------------
----------------------------------------------------------TA
TQPFAVTGIDYWGPIQ--------------------------------------------
----------------------------IQPQ--HRRA---SPR------KA-YVA---V
-FVCFC--TKAVHLELVADLSTSKF-----IQALRRF-VSRR-GLCSDIYSDNGRNFVGA
AKELR-H-------L---LRSQ-EH------------------KAAIA---QECTKNGIK
----WHFNPPTASHFGGLWEAAIASAQKHFARVLG--P-----HIL----AFDDT-----
--ETL-----LAQIECCLNSRP--------LVP------------I--------------
----------------------SD--------DPS--D-------F--------------
-----------
>115/1-562 
----TKRIVVSDASKLFDPLGLIGPVVVEAKIFIQT-LWKL-N----------A------
-NWDD-P-LPE--NLQTFWLEYRRNLSALE---S-ISIP--RWV--G-------------
--YTKE-CV--ST-EWHG-FCDASDS-AYG-ACLYLR--CTYA-DG------SVRI-Q--
LMMS---------------------------KSRV-APL--E-DLKK-------------
---KKRK-------------------------QSTPRLELSSAL-LLS-HLYEKTSKA--
-T-A----L---A---IPS---YF---------WT-------------------------
-------------------------------------YFLPHHAV-------LKPD-STT
TKL-RVVFDASCKTT-SG---ASLNDGLMVGPVVQ--DDLISIHARFR---LHRI--GIV
ADVAKMYRMINMCPP--DQKLQL-----I------LWRAT---P-DE---------AI-E
VFQLTTVTYGTASAPFLATRC-LVQL------------A----EDG-ESTH--P-VAAKV
V-RKD--FYVDDM-ITGVD-N---PEEGKELVEEMV-KL-TDSA-------GMTLR-KWN
SNCG-EV-LSELQPHLRD-RV--L-Y-EMD---------------------------SPP
PTATV-----------------KT--LG--------------------------------
-----LVW----------------------------------------------------
----------------------------------------------------------NP
APPFLKVGVDYCGPFL--------------------------------------------
----------------------------VSYP--QRRS---GPV------KC-FVA---I
-FVCLV--TKAVHVELVADLTTAAF-----LAALRRF-TARR-GRPAVIMCDNAKNFVGA
KRELR-Q-------LLNLFEQQ-QF------------------QNAVA---SNAADEGIE
----FKFIPARSPNFGGLWEAAVKCFKNSFKKIVG--S-----RTL----LYDEM-----
--QTV-----LPQIEAVLNSRP--------LTP------------L--------------
----------------------SN--------DPG--D-------F--------------
-----------
>1151/1-544 
---PTKREVIAFSASNYDPCGLIAPILVLLKKLIQK-IW-EKN----------L------
-KWKD-K-LPA--ELMPMWKAVKEQFTDKT-----YELP--RQL----------------
---T-TNYNFTSL-ELIM-FSDASKD-HYA-AVGYLR--FGY-DNK------HFVT-K--
LILA---------------------------KSKV-RPSKSGPE----------------
--------------------------------YTIPRMELISME-LAS-NAAIMLSKE--
-L------H---TKI-KKV---TL---------FS-------------------------
-----------------------------------PIYYAPTGVV-------IKE-DSST
TKL-RIVYDASAHGK-GD---ISLNECLFPGPALI--NQILGILMRSR---LGRY--VMF
SDIEKAFHQIRIQKE--YRNTTR-----F------LWLKD---P-KL----GPTPRNI-V
KYRFTRLPFGVACSPFLLAVT-ILLY------------C-------DIFPH--E-VN-ER
I-KEN--IYVDNI-MFIAF-S---EEELMELYKKSK-EQ-ARRM-------HMNLR-EYM
ANSS-EV-MKNIPEEDR--A----------------------------------------
ANTYC-----------------KV--LG--------------------------------
-----HIY----------------------------------------------------
----------------------------------------------------------TL
VGPFKYIGLDYLGPLY--------------------------------------------
----------------------------YNTTTS-ESG------------KV-WVL---L
-ITCLV--TRAIHLEVVTCNTSLGF-----IDGLKRF-IGRR-GKPTSILSDNAPQFKLG
YAIIN-H-------DLKT----------TVNN-----------SATLT---SYLAQNEID
----IKNTTPFSPWQGGIYERLIALVKNLINKVLG--T-----KKL----SFLEL-----
--ETL-----IIETEGILNSRP--------ITP------------N--------------
----------------------K--------------------------I----------
-----------
>1154/1-540 
---ATRRGILSTVCSLFDPLGCASPVLLPAKHLLQT-LCRL-G----------L------
-GWDE-T-IPP--DLLKKWETWKRELPRLS---D-FKLS--RCL--K-------------
-PEGYEN--PKSV-TLHH-FADASEK-GYG-TVSYLR--MVNT-RD------EVQC-S--
FLLS---------------------------KSRV-APL--K-Q----------------
--------------------------------TSIPRMELTAAT-VAV-RIDKMVKQE--
-L------D-IPV---DET---FF---------WT-------------------------
---------------L---------------REDGKMWFIPHHGV-------YHPQ-K--
QKI-RVVYDCAAS-F-KG---KSLNDNLLQGPDLT--NSLVGVLTRFR---QDRI--AVM
ADIEAMFSQVKLLKE--EKDLHR-----F------LWWPD---GNVA---------QPIE
EYRMTVHVFGARSSPACANYA-LKRT------------A----EDF-AED-----KVTHI
I-KRN--FYVDDC-LYSSS-T---VQEAAELSEGLQ-EA-CKKG-------GFHLT-KWV
SNDK-RV-LNAI-------PKEERASTVQEL-----------------------------
------------------------------------------------------------
------------------------------------------------------------
----------------------------------------------------------PD
DPPFTRVGVDYFGPIG--------------------------------------------
----------------------------VK--RG-R-----S-TV-----KR-YGV---V
-FTCLA--IRAIHIEKADSLDTDSC-----IAAIRRF-IARR-GAVREMRSDNGTNLVGA
EKELR-K-------ELESWNQA-Q----------------------LS---NSLLQVNIK
----WTFNPPGGSHHGGVWERQIRTIRQLLFFLTK--Q---Q--TM----TDESL-----
--QTL-----FCEIEGIINCRP--------ITR------------V--------------
----------------------SD-------------D--------ANDL----------
-----------
>1155/1-522 
---TTKRKMISDINSIYDILGWSSPVTITAKLIFSE-VCLL-Q----------L------
-HWDE-R-VPE--GIHKKWWMWIKSLQLAP---T-ITIP--RCV--F-------------
----TDT--PTSF-EIHG-FADASKV-ALC-AAVYVV--ACRD-SK------PVSQ-Q--
LLVA---------------------------KSRI-APK--D------------------
--------------------------------RSIPRLGLAAAH-TLA-KLQNNVSKA--
-L------AAFPI---TA---------------WN-------------------------
---------------------------------------VPHQAV-------IRE-KAET
TKM-RIVYDCSAKAN-TK--SPSLNDCLETGPSLQ--PLLFDIMIRNR---MRKY--CIT
GDIQKAFHQIRVHEQ--DRDAMR-----I------LWYNK---L---QD------RQL-M
EYRFTRVIFGATSSPYILGVT-LQKH------------I----ENYRENYP--I-TV-QT
L-LDD--TYVDDI-QGGGE-T---EHDVAVFKEEST-KI-LSEG-------GFSLH-KWH
SNIT-HL-SSK-------------------------------------------------
---------NNI----------KH--EG--------------------------------
-----TDN----------------------------------------------------
----------------------------------------------------------EF
TEPFDVTGVDFAGPLH--------------------------------------------
----------------------------YKL--G--KS---ETN------KS-YIA---L
-FTCAT--TRAVHLKLCRDMSTVEF-----KRGLKEF-VARR-GSPSCMVSDNAKTFVAT
KMWLT-K-------LQND--------------------------EDIF---NYLTTKGIE
----WRFNLSRSPWWGGFFERLIGITKRALSKTIG--R-----ALL----TFEEL-----
--EEV-----LLDVEVFMNNRP--------LCY------------M--------------
----------------------EE--------D--------------------L------
-----------
>1158/1-550 
---PTKREVLKIVMSLFDPLGFASFFLVHGKVLIQE-IWAS-G----------S------
-HWDQ-P-IKD--EICERWHRWTEMFDQLV---K-LRIP--RSY--F-------------
-SSAIPT-EFNNL-QIHI-FVDASEA-AYS-CVGYFR--LDS--ES------GIQV-S--
LIGA---------------------------KTKV-APL--K-T----------------
--------------------------------LSIPRLELKAAV-LGA-RFMESIQAN--
-H------T-FHV---SQK---YY---------WS-------------------------
---------------S---------------SDPSRVWYLPLGIV-------TNPK-K-P
DKI-RLIWDASAK-S-DG---VSLNSKLLKGPDLL--TPLPTVLSRFR---QYPV--AVS
GDIREMFHQLTVIEP--DQQAQR-----F------LWRED---P-AG---------E-PH
IYVMDVLTFGSTSSPSSAQYV-KNLN------------A----SEF-ASEY--P-RAAGA
I-LEN--HYVDDY-LDSFA-T---VEDAIRTVNEVK-HI-HSKG-------GFQLR-KFK
SNEV-AV-LRGI--GEL----ANDE-CKDLLL-----------------------E-RGE
SI--E-----------------SV--LG--------------------------------
-----MKW----------------------------------------------------
----------------------------------------------------------TF
ERPFTFVGLDYFGPVL--------------------------------------------
----------------------------VR--VG-R-----S-TA-----KR-WIA---L
-FTCLS--IRAIHLEVVHSISTESC-----IMAVKRF-VARR-GPPVEIYSDNATCFQGA
SNELQ-R----------E-IND-A----------------------LA---LTFTSTNTS
----WKFIPPAAPHMGGVWERLVRSVKVAIASINE--S---C-RKP----DDETL-----
--ETI-----VLDAEAMVNARP--------LTY------------V--------------
----------------------PL-------------ES---------------------
-----------
>1159/1-522 
------DFVXMIAHRVFDPIGFTTPVTLLPKLLLRE-LWKSKK-----------------
-DWDS-P-VDK--DTEQRFHNWVKQLHYLK---N-IAIP--RKL----------------
--------GTGNV-SLHT-FCDASQV-AYA-AVSFLR--IEN--KG------NVEL-R--
FITA---------------------------KARI-APE--K------------------
--------------------------------ATISRLELLAAS-IGS-RQARDIIDA--
-L------E-YDD---VPV---FY---------WS-------------------------
-------------------------------------HYLPNRPV-------IKE-GS-T
TEI-RPILYASAAEK-DK---PSLNNCLEKGPNLI--ELIPTALLRFR---EHEI--AVL
VDIRKAFLQIEINEK--DRDYLR-----F------LWY-------------V--DGEL-K
SFRHRRVVFRLTCSPFLLGAV-IKLH------------ISNILNDPNHKWS--T-KAITK
L-AKS--FYVDNC-LASVK-S---VEELDLFTSTAK-EV-MKNG-------SFDLR-GWE
YTRD-SS-EKR------TT-----------------------------------------
----------------------SV--LG--------------------------------
-----LLL----------------------------------------------------
----------------------------------------------------------II
EKC--VTGVDFAGPLF--------------------------------------------
----------------------------LRE-----------GR------KA-WIC---L
-YTCAV--YRAVHLELVTSLSTLEF-----LSSFCRF-IGRR-GRPVTMYSDNGSNFVGA
NNLLE-D-------LNW---------------------------DTIS---QYSCAQRIE
----WRFNPPTAAWWGGWWERLIGMLKNILRKVLG--K-----ACL----TYEEM-----
--CTV-----LCDCENTLNSRP--------LTY------------L--------------
----------------------SD--------ETN--D-------LKPLTPAMF------
-----------
>116/1-586 
---PTKREMLRVLMTIFDPLGLIAHFLAYLKVLLQD-VWRS-G----------I------
-TWDE-E-IDD--DAFEKWQHWLSVLPQVE---K-LQIP--RCL--W-------------
-PRHLID-TADDV-QLHT-FVDAGKD-GMA-AACFLR--FLK--NK------EIYC-S--
LVTA---------------------------KARV-APL--K-L----------------
--------------------------------TSIPRLELQAAV-IGT-RLSRTVLDT--
-L------S-IRI---TQR---FY---------WT-------------------------
-----------------------------------NAWFLPVFPV-------TNPN-K-P
GKV-RIVWDAAAK-V-HG---VSLNSVLLKGPDLL--CSLLGILLRFR---LHPV--AVT
GDIREMFHQVNIRQE--DQKYQW-----F------YWTDE---K-GE---------L--V
IYTMTVMTFGACCSPSSAQYV-KNVN------------A----DRF-IGSH--P-EACEA
I-TKS--HYVDDM-LISVA-T---EEEAIQISKDVR-HV-HAQG-------GFEIR-NWI
SNSK-NV-MEAL--QE---QSVD--NEKSLDL-----------------------STE-L
AT--E-----------------KV--LG--------------------------------
-----MWWNTTADAFTYKIGWNRYDDLL-KGDRRPTKREMLRVLMTIF------------
----------------------------------------------------------AF
SRPFTHVGIDYFGPIE--------------------------------------------
----------------------------VV--VG-R-----R-HE-----KR-WGM---L
-TTCLT--TRAIHIEVVNSLSTDSC-----IMAIRNF-IARR-GQPRKIYSDRGTNFVGA
DRELQ-R-------LQSAINHD-E----------------------MM---REFATEQTE
----WVFNPPLAPHMGGSWERLIRTVKNNLMAVCT------T-KSL----TDEVL-----
--RNL-----LVEIENVVNSRP--------LTH------------V--------------
----------------------PL-------------DE---------------------
-----------
>1161/1-543 
---PSKRQVLRCVMTLFDPLGLLTPFLIHGKVLIQD-LWRS-G----------T------
-GWDE-P-IGD--LQYERXRRWVEMIEFVS---T-VEIP--RCY--F-------------
-PSATED-MYAEA-ELHV-FVDASPT-AYA-CAVYLR--ATDQ-DG------IVRC-T--
LVAG---------------------------KAKV-APL--K-P----------------
--------------------------------MSIPRLELQTCV-LGT-RLLKFVQDG--
-H------T-IQA---KSR---VF---------WT-------------------------
-------------------------------------WYLPLGVV-------TNPN-K-P
GKV-RVIWDASAK-A-GG---VSPNNMLLKGPDEL--TALPAVLFRFR---QFGV--AVN
AYIQEMFHQVRIREE--DKFAQC-----F------LYRKN---K-TQ---------P-ID
VFLMDVATFGATCSPASAQYV-KNRN------------A----MEH-AEQY--P-RAAEG
I-LHC--HYVDDY-LDSFG-T---EEEAKKVAADVR-QI-HRNG-------GFHLR-NWN
SNST-EV-LRHL--EEP----KAME-NKNLXF-----------------------G-DSE
SK--E-----------------RV--LG--------------------------------
-----MLW----------------------------------------------------
----------------------------------------------------------VH
VRPFSHVGLDYFGPLL--------------------------------------------
----------------------------VK--IG-R-----S-NV-----KR-WVA---L
-FTCMT--VRAVHLEVAYSLSTSAC-----ISCVRRF-VGRR-GSPVEFITDNGTNFQGA
ERLLR-E-Q----------INQ-G----------------------LS---STFTNSATK
----WTFIPPGAPHMGGAWERLVQSVKKATLDA-F--A---E-GNL----ADEGL-----
--QTL-----VVEAESIVNTRP--------LTY------------L--------------
----------------------PL-------------DS---------------------
-----------
>1162/1-536 
----TKRTSLKSIASCYDPLGLLTPVTLHGKLFFQQ-LAT-AN----------N------
-SWDL-P-LSQ--CQHESWNKVCEKWKG-T---E-WRIK--RQL--F-------------
--SEDFNLNSDQI-ELHL-FTDASQA-AYG-CVAYLR--ILNTDGK-------AAS-R--
ILIS---------------------------KSRV-API--S------SK----------
--------------------------------YSIPQLEALGIL-TGV-RLGNYCIEQ--
-L------G-LQIK---QA---YL---------WT-------------------------
-------------------------------------SYLPHHPV-------IKE-SSST
TKV-RIVFDGSARSN-KS--IQSLNDHLQTGERLL--PDISAILLRIQ---QHSI--LIS
GDIEKAFLQLSLHVS--DRDATR-----F------LWK-------------DPTNGRI-I
CYRYCRVPFGLKPSPYLLNKT-VRTH------------L-------KSYDH--P-WA-QI
M-VNS--FYVDNV-FMGLD-S---TTDAKQFYVFVK-KL-FADA-------QMNIC-QFV
SNSP-EV-NEFFAENE-QKPV---------------------------------------
LDRIQ-----------------KL--LG--------------------------------
-----ISW----------------------------------------------------
----------------------------------------------------------LP
SRPFQFCGTDYAGPLL--------------------------------------------
----------------------------VKIG-NSP--------------QKIWII---V
-FTCLY--SRYTITEVVTDMSTHAY-----LNALRRL-SSLF-GTPKQLLSDNASQFQLL
GAVFN---------HVKNTMSTNV---------------------------NNIDSTTFP
---AIHFLTPHSPWEGSVYERIVSLIKRALLRAGS------STTLF----ELDDF-----
--RTI-----LMECVSVINMRP--------LTY------------Q--------------
----------------------S-------------------------------------
-----------
>1163/1-545 
---PSKRNALSCIMSLFDPLGLLALYIVHGKMIIQG-LWRS-G----------C------
-LWDH-T-IDD--DSMKKWSRWIALLPEVQ---S-MRIP--RCY--F-------------
-SCASPS-DYENL-QLHV-FTDASED-AFG-CVAYFR--VLVN-GQ-------PRC-A--
LVSA---------------------------KSKV-APL--Q-H----------------
--------------------------------LSIPRLELQAAV-LGA-RLSASVKDN--
-H------S-VQV---KRL---FL---------WT-------------------------
-------------------------------------WYLPLSVV-------QHPK-K-P
GKI-RLVWDAAAS-V-GG---KSLNSELLKGPDFL--TSLPAVLSPFR---ERPI--AFG
GDIMEMYHQVLIRPN--DKSAQR-----F------LFRPN---G-SA---------S-PV
IFTMDVATFGSTCSPSTAQYV-KNYN------------A----KSY-AERF--P-DAVEA
I-IKK--HYVDDY-FDSTD-T---AEEAITRAQEVA-FI-HAKA-------GFKIR-NWV
SNNV-EF-QRYF--GE-----NGDNQVIHFNS-----------------------D-KIT
GT--E-----------------RV--LG--------------------------------
-----MSW----------------------------------------------------
----------------------------------------------------------PQ
LRPFSFVGIDYFGPVT--------------------------------------------
----------------------------VA--IG-R-----R-SE-----KR-WIC---L
-FTCLV--TRAIHMEVAHSLSSQSC-----IMAIRRF-SCRR-GAPLEFFSDNGTNFQAA
SKEIV-Q-D------VRK-IVL-E----------------------CA---EVFTDARTR
----WNFNPPSAPHMGGTWERLVRSAKEALKA-LH--D---G-RKL----CDEIL-----
--LTV-----LAEAEDMVNSRP--------LTY------------V--------------
----------------------PQ-------------ES---------------------
-----------
>1167/1-546 
---PTKRDVASKLAETFDPLGLVSPIQVPFKRLMQR-TWQQQG----------S------
-DWKA-P-LPN--ELLQDWRALRTAFIDRV-----ITVR--RPL----------------
---T-PDYSDSRI-ELLM-FSDASHD-IYA-ALCYAN--FIR-DGQ------PPVT-Q--
LLAS---------------------------RNKV-KPSKEL-K----------------
--------------------------------WTIPKLELLGIV-CAS-NLARSIITE--
-L------R---VPI-AKV---RL---------FT-------------------------
--------------------------------------YFPHRGV-------VKA-DSMT
TKL-RIVFDASSHAS-GQ---LSLNDCLHAGTNMI--VPLFGILVRFR---VPRK--VIV
GDIEKAFHQIPLQEE--FRNLAM-----F------LWVKD---V-NK----PPTRDNI-E
AYRFKRVPFGMTSSPFLLAAS-INYQ------------L-------DNNPH--E-LN-EE
I-KEN--LYVDNC-MFCTN-D---ESAIPRIVSEAK-QV-FNRL-------GMNLR-EFI
TNSP-EA-MAAIPEADR--A----------------------------------------
KSDVI-----------------KL--LG--------------------------------
-----YKW----------------------------------------------------
----------------------------------------------------------TP
SKPFSKVGLDYYGPIV--------------------------------------------
----------------------------YLRDDRKSYG------------KA-YVL---I
-YTCLA--TRGALLRLVPNANSETY-----VKTLKMI-FTEV-GVPSEIYSDNAGTFKLG
AAIIN-K-------DIDH----------FV-Y-----------SNTLT---QFLATTSIT
----CRYITPLAPWQGGIYERIVQLVKRQVLKECG--S-----RVY----EYHDL-----
--SYV-----ISGAQGMINNRP--------LIP------------H--------------
----------------------AR--------SPG--D-------L--------------
-----------
>1169/1-546 
-----RRTVSSVIHGIFDPLGSLAALVLPMKLFQRE-LWMD-E-----------------
YDWDT-P-LNK--EHEIQWQQLVEDIQGFS-----KRIP--RHV--I-------------
-SKSLNN-------KLVT-FTDASKE-ATA-WTIYVV-------NE-------MGC-H--
LIYA---------------------------KSKV-KPLKEI------------------
--------------------------------WTIPKLEMQALE-MGT-VNTLKTIEF--
-LKLGNINV-------NEI---NI---------FT-------------------------
---------------------------------------NPHQPV-------FTP-TKTT
TKC-RVVVDGSAHFK-NK---PSLNDQIHQGPTIL--PDLMGMLLRFR---SGKT--AVT
SDVEKAFLQVYLHED--DRDATR-----L------LWVKD---I-NK----DFTGDNI-M
VLRFTRVLFGLNVSPFLLAAT-INHH------------L------ETINDQ--D-MA-RE
M-SNN--LYVDNL-LMTTDKD---PGNIIKLYSGPK-ET-FNEM-------GMNLR-EFT
TNSK-EL-REMIPEKDA--S----------------------------------------
EETTP-----------------KV--LG--------------------------------
-----IPW----------------------------------------------------
----------------------------------------------------------TK
TRPFGNIGIDGFGPID--------------------------------------------
----------------------------YKGP-DGTTQ------------KA-YGI---I
-YVCMV--TRATHIEVVTDQRASSF-----LQSLRRF-IGIR-GMPTKILTDNGKNFTLG
SKIVK-D---------AI--D-------SSDL-----------TEEVR---NFLRIRDIE
----WKFITPLSPWKGGMYERMVKIAKQSFMKERR--L-----QKL----NLEEL-----
--QTV-----FHEVAAMMNDRP--------LTY------------P--------------
----------------------DN--------EIG--T-------QNPIRPSDF------
-----------
>117/1-544 
---PTKREMLRLVMSIYDPLGLVASFVIHGKVLIQD-VWRT-E----------T------
-DWDS-K-IPT--EIAERWIEWIAVLKRMN---G-LRIP--RCY--F-------------
-PGYDPE-SYKNV-ELHV-FVDASAQ-AYA-AVAYFR--IFD--QG------QFRV-A--
LVSS---------------------------KTKV-APL--R-G----------------
--------------------------------LSIPRLELMAAL-LGS-RLRKTIEEN--
-H------S-LKI---QRT---CF---------WS-------------------------
-------------------------------------WYLPIGIV-------INEK-K-P
GKV-RVIWDAAAK-V-DG---TSLNSMLLKGPDLL--TPLLSVMFPYR---ERQV--AVS
ADIREMFLQISIRKE--DRSALL-----F------PYRDS---P-EL---------P-MS
TMVSDVAIFGAACSPAHAQYI-KNMN------------A----DEQ-EAVF--P-RGAAA
V-KKR--HYVDDY-VDSFD-T---AEEAVQVALEVI-EV-HKRA-------GFHIR-NWM
SSDS-TV-LEKL--GE-----ANRKP-KNMLS-----------------------E-QNT
AF--E-----------------RV--LG--------------------------------
-----MAW----------------------------------------------------
----------------------------------------------------------PY
VRPFTYVGVDLFGPYL--------------------------------------------
----------------------------VK--IG-R-----S-VA-----KR-WVC---L
-FTCLT--IRAIHLEVVTNMSTDAC-----KKAFRRF-IARR-GAPQEIYSDNGTNFVGA
SRDLQ-D-E------INK-IYT-E----------------------LG---STFTNAQTQ
----WRFNPPAAPHMGGCWERMVRAVKSALGC-VP--V---E-RKL----DDESF-----
--ATV-----LAEAESMINSRP--------LTF------------I--------------
----------------------PL-------------ET---------------------
-----------
>1174/1-544 
---PTKRDIASFFAKTFDPMGYSAPLHVKIKKFVQK-IW-QNG----------L------
-EWKA-P-LTD--KLNKEWEIIKQQYKDTA-----LVIP--RKL----------------
---RQKYHPDEKP-EIVV-FCDASQH-TYA-CAVYIV--YRH-PDG------SVES-N--
LIGA---------------------------KSKV-RPSSGA-G----------------
--------------------------------WTIPRLELLAME-IGM-RYTESLIHE--
-L------P-EKDKP-VSL---DI---------FS-------------------------
---------------------------------------APQNAV-------FKA-NSAN
TKV-RIVGDSSSHQK-GQ---LSLNDCLFEGPNML--RTAPGLHLRHR---IDQY--PIV
GDIARAFHQVRLQEK--DRNVTK-----W------LWVED---I-EK----PPTGDNL-V
EYRFTRIPFGMKCSPFLLAAT-IRHY------------L-------LMAAS--I-LS-IE
I-DKN--LYVDNI-MVSTN-Y---AEEVLPKIKGIQ-EE-FKVM-------SMPVR-EFG
TNYH-PA-LLEIPEADR--A----------------------------------------
ESHIS-----------------KF--LG--------------------------------
-----YSW----------------------------------------------------
----------------------------------------------------------VP
STPFAKVGLDFFGPLQ--------------------------------------------
----------------------------YKNRNETELE------------KG-YVL---I
-YTCLT--TRCTHLEICADSSTTSY-----LNALKAI-FAQR-GVPKYIYSDNAQTFQLG
ERVLR-E-------DIKS----------YE-P-----------ESRLI---NFLAREDIN
----FRHITPMAPWQGGVYERIVGIAKKQFRKEIG--K-----QIF----SFPEL-----
--HSI-----MKRVEGAINSRP--------LIR------------N--------------
----------------------PV--------HI--------------------------
-----------
>1177/1-600 
---NCLSHTSESVRSA----RYIIPFTTRAKILVQT-LWKR-V----------K------
-DWDE-P-LPA--DLLLEWRAWEEELPNLQ---K-ITLP--RCY--M-------------
-PA-CNS-ISSIL-DIHA-FFDASEK-AYG-AVAYLR--AELD-S-------HTQV-A--
FIMA---------------------------RSRV-APK--R-Q----------------
--------------------------------LSVPRLELCAAL-SGA-QLAKTLNTE--
-V------T-LTI---RHT---IM---------WS-------------------------
---------------K-------------------ESXFVSHHIV-------QHN-----
SKH-KVVFNCSFS-H-NQ---INLNENLLPGPTLG--SPLLGVLLRFR---QYSI--AIS
GDIRAMFHQIRLLPE--DQPLLR-----F------LW-RD---MERD---------RSPD
IYEWXVLPFGTTCSPCCATYA-LQKH------------V----RDN-SDG---NEEVVEF
V-QQS--FYVDNC-LQSFP-C---QQQAKKLIDKMR-AL-LKTG-------GFNIR-KWA
SNVP-EV-IAHL-------PSDAKSERFELWL-----------------------SESKT
-DPQE-----------------SA--LG--------------------------------
-----LMWQCLQDKFSYKPRFTSTDGATSMRTVYRILASQYDPLDTLFPSPREPKSWCKH
FGSEL-----------------------------------------------------ID
QPPFWSTGMDCFGPFT--------------------------------------------
----------------------------IR--LG-R-----R-HE-----KR-WGI---I
-FKCLT--TRCVHLDLLCSMDSDSF-----LIAFRRF-IARR-GRPFELISDRGINFRGG
ERELS-E-------AFAEMEQP------------------------LC---EQLAKQKIS
----FRYNPPHAPHFGGAWEKEIKSVKAALQVVLQ--D---Q--VV----SEEVL-----
--NTV-----LIEVKRILNSKP--------LGY------------V--------------
----------------------SS-------------DI---------------------
-----------
>118/1-542 
-----KREVLSQIARLFDPAGWLAPFVIRAKIFMQE-IWLQ-Q----------L------
-GWDD-P-LPA--ELMGKWNEFLMSYPTIN---Q-IRIP--RWV--K-------------
-FGPQS-----KV-QYHG-FCDASQQ-AYG-AAIYVR--IEHA-QE------V-SI-S--
LLTA---------------------------KTRV-APV-------K-------------
---T----------------------------MSIPRLELCGAV-LLA-ELFQSVVPQ--
-L------P-PDD---FDT---FY---------WT-------------------------
-------------------------------------FYLPHHAV-------FKPD-STT
TKV-RVVFNASCPTS-NG---KSLNDILHPGPVLQ--SDLTLQVLRWR---FFRF--VFN
ADITKMYRQILVAPE--HTPFQR-----I------LFR-D---A-ND---------QI-C
DYELKTVTFGVNCAPFLAIRV-LQQL------------A----KDV-RTTF--P-LASEI
I-STS--MYVDDV-LAGAH-T---KQSAGVAIEQLR-AA-LRSA-------GFPLR-KWT
SNSK-CI-LKDIPKDHLLREG----FLELD------------------------------
DQSTA-----------------KT--LG--------------------------------
-----IRW----------------------------------------------------
----------------------------------------------------------TF
SRPFTHTGVDFAGPFE--------------------------------------------
----------------------------IKNY--TGRA---CLIT-----KG-YVC---V
-FVCFS--TKAIHLEATSDLTSEKF-----LAAFARL-AGRR-GCPQKLYSDNGKTFVGA
SAIITRD-------FLQAT------------------------REMVT---AHYSHQNLS
----WYFNPPSAPHMGGLWEAGVKSFKAHFYKSAS--S-----VKY----TFEEL-----
--STL-----LIKIEACLNSRP--------ISP------------M--------------
----------------------SE------------------------------------
-----------
>1181/1-544 
---PTKRQVSSCVMSFFDPHGYLSPLTIHGRLIIQD-LWRS-G----------C------
-AWDD-M-IDD--ESAYKWKRWTAAMPTIE---A-LKIP--RCY--F-------------
-SSICSL-DHETL-QLHI-FTDASEN-AYG-CVAYLR--AVVD-GL-------PRT-A--
LVAS---------------------------KAKV-APL--Q-H----------------
--------------------------------LSIPRLELLAAV-LGA-RFSQSIKVG--
-H------S-IPI---GKT---ML---------WT-------------------------
-------------------------------------WYLPLNVV-------LNPK-K-P
SKI-RLVWDAAAA-V-HG---SSLNTALLKGPDLL--TNLPVVLYHFR---ERPI--AFG
GDIMEMYHQIRIRRS--DKQSQR-----F------LYRND---T-SG---------P-PQ
IYVMDVATFGSTSSPCSAQYA-KNKN------------A----REY-ANQF--P-DAVDA
I-IHK--HYVDDY-LDSTD-D---VDQAVKRALEVR-LI-HSKA-------GFHIR-GWV
SNSS-VF-LDKL--GE-----PRSEQLVHFSS-----------------------K-ATS
T---E-----------------RV--LG--------------------------------
-----VAW----------------------------------------------------
----------------------------------------------------------PR
MRPFSFVGIDYFGPVI--------------------------------------------
----------------------------VT--VG-R-----R-TE-----KR-WVA---L
-MTCLT--TRAIHMEVAHSLTSQAC-----IMAIRRF-MCRR-GVPLEFFSDNGTNFQAV
SKEFG-M-V------GRQ-IDI-E----------------------CA---DAFTDARTQ
----WNFNPPSAPHMGGSWERLVRSAKVVMKA-FE--D---G-GRL----TDEIL-----
--LTV-----LAETEELINSRP--------LTY------------V--------------
----------------------PQ-------------XS---------------------
-----------
>1185/1-571 
---QTKRQLASQIAKVFDPLGWLIPITVFARAIFRI-VCQA-S----------F------
-DWDD-P-LPS--SIAQEWSQFAVSLPDLS---K-IRIP--RFL----------------
------SLPNPKC-YLVG-FADASER-AYA-AVVYLV--SQSE---------NTAI-S--
LVMS---------------------------KARM-APM--K-P----------------
--------------------------------VTLPRLELCAAH-LLA-LTIHKVSLLFP
QI------T-------TQN---IL---------AF-------------------------
-----------------------------------IAYYIPHHAV-------HRPD-DPP
EKI-RVVFNASQKSS-SG---ISLNELLLPGPRLQ--LDIWKVVTRFR---VDKW--VFT
ADIRQMFRQIQHPPE--DRDLLR-----I------LWRFD---T-SQ---------PV-Q
EYRLCTVTYGTTSAPYLACRV-LQEL------------A----ITS-QKSF--P-LASEI
L-RER--TYVDDV-SGGGC-T---PTEALQSRDQLI-KL-LGQA-------QIELR-KWA
SNHP-QL-LDQIPPEHLLPAMSSVCLENDE------------------------------
-ESQL-----------------KI--LG--------------------------------
-----LCWNPSHDYFHFLIRSV--------------------------------------
----------------------------------------------------------SA
SSPFTTTGIDYAGPFN--------------------------------------------
----------------------------VKIA--SLRS---AKV------LQSYLA---I
-FVCFS--TKAIHLELVTDLTTQAF-----LAALNRF-VARR-GVPSHIWSDNGTNFVGA
KRRLK-E-------VSALLNDA-KS------------------QEAIL---RESNKRSIE
----WHFIPPRAPHFGGLWEAAVKSTKRLLKVTLG--T-----QEP----TMECF-----
--LTI-----ICQIEAILNSRP--------LTA------------V--------------
----------------------SS--------SPD--D-------L--------------
-----------
>1186/1-541 
----TRRTVLAQLAKPFDPLGLAAPIILQAKLIRQQ-ADADKP----------G------
-TWDK-P-LSQ--DIEKKWRKLMNHWDG-I---E-IKVN--R-I--V-------------
---NPCWDRKVIY-QLHV-FTDASYL-AMG-ASIYLR--TITENK--------IES-R--
LIFG---------------------------KSLV-IPS--N---MPEAR----------
--------------------------------RTIPNLELHAAM-LSC-KYARFVKDQ--
-L------E-KEIKI-ENI---QI---------WT-------------------------
---------------------------------------SP-MGI---------------
-KL-RIVYNASAKKA-HS---LSLNQCLEKGPNLF--NDLAGILLRAR---MKKI--LLC
GDIAKAFHMIELHPK--DRDVVR-----F------LWASN---P-ED----ENSQ--L-E
EYRFTRVTFGVICSPAHLALT-IEMH------------L-------RKFQG--I-LV-KQ
L-GDN--VYVDNL-LVGLE-S---DKEIIKTYKEMK-KI-FKEG-------GMEVR-EFI
SNS--KE-IEKIPVEDR--I----------------------------------------
DKNVV-----------------KL--LG--------------------------------
-----TKW----------------------------------------------------
----------------------------------------------------------NG
SAAFQFVGIDYFGPFA--------------------------------------------
----------------------------TNS--LEFK-------------KC-WGV---I
-FTCTL--TRSIHLEVVSDCTSEKF-----LLAFIRF-IRRR-RVPHIVISDNAPTFVLA
NKVMQ-K-------MCSEEKQQ-KNRWLDVMR-----------SDKVQ---DFLLLKQIQ
----WKFNTAYSPWRGAFYERLIGSIKHHLYRVIG--K-----KII----QFEEL-----
--YTL-----LIEVERILNERP--------LTY------------Y--------------
----------------------TS--------R-E--L----------------------
-----------
>119/1-540 
---PTKRQVLRVVMSHFDPLGLVATYTVHGKILIQD-VWRS-G----------V------
-KWDE-P-ITT--EDFEKWQRWVRLIPNLR---Q-VQIP--RCY--F-------------
-PNYSLA-SYDTL-ELHV-FVDASLM-AYC-ATAYFR--IMD--NG------SPRC-A--
LVAA---------------------------KTKV-TPL--K-P----------------
--------------------------------QSIPRSELCAGV-IGV-RLLRNIQEN--
-H------S-IPV---QKR---YL---------WT-------------------------
---------------H---------------SDQRRVWYLPLGIV-------QNPR-K-P
GKV-RIVWDAAAR-V-GD---VSLNSMLLVGPDLL--TPLLKVICGFR---QRQY--VAV
GDVRQMFHQLLVKQT--DRQAQR-----F------LFRHD---P-EE---------Q-PT
VYIMDVVIFGASCSPCLAQHV-KNTN------------A----KEY-AEAF--P-EAASA
I-INC--TYVDDF-LDSRD-T---VDETVRIVEEVR-WI-FDKA-------GFEIR-NWQ
SNSE-EV-LRRV--GVDV------------------------------------------
------------------------------------------------------------
------------------------------------------------------------
----------------------------------------------------------PY
VRPFTFTGLDYFGPLI--------------------------------------------
----------------------------VK--RR-R-----S-NE-----KR-WVA---L
-FTCLT--IRAVHVEVVHTMSAESC-----KMAIRRF-ISRR-GAPQQIFSDNGTNFRGA
AREIA-E-E------IRT-INR-K----------------------LA---GMFANTEIE
----WVFNPPSAPHMGGVWERKVRSIKDALKS-LH--H---K-QSL----NDEEL-----
--MTF-----LAEAELIVNSHP--------LTF------------V--------------
----------------------PL-------------EDSAEEAITPYNF----------
-----------
>1191/1-539 
-----RRTVSSAIAGIYDPNGFLAPLILPAKLFQRE-LWID-T-----------------
YGWDT-K-ISK--IHNESWLNIAEQIDGFT-----RDMP--RHV--I-------------
-QKNKPN-------TLIT-FADASKD-ATA-TCIYVK-------NE-------IGV-H--
LIFA---------------------------KSKV-KPIKEK------------------
--------------------------------WTIPKLETQALK-MAT-EKTVQVWKA--
-LTQGDMTV-------DKV---YI---------MT-------------------------
-------------------------------------HYNPIQAV-------ITP-QKTT
TKC-RLVVDGSSHYK-NE---PSLNDIIEQGPVIL--PDIVDMLLRFR---SGKT--AIT
SDVAKAFLQVFLHEE--DRDLTR-----I------LWVKD---F-RK----AVTEDNI-Q
VFRFTRVLFGLNVSPYLLAAT-INHH------------L------SQLPDK--K-LS-KE
V-INN--IYVDNV-IITTDGS---TEEAVQIYKKLK-TT-FTDM-------NMNLR-EFW
SNSQ-EF-NSQLEEADK--A----------------------------------------
KDENF-----------------KV--LG--------------------------------
-----IKW----------------------------------------------------
----------------------------------------------------------KP
TKPFDCTGLDNFGPIT--------------------------------------------
----------------------------IKKE-DGTED------------SV-YGT---I
-FTCAV--TRLVHVEVVSDMSTQQF-----IQAFRRF-VAIR-GMPKKIVSDNGTNFVLG
KKIIE-E---------AM--T-------ND--------------PL---------CQSIE
----WKMITPYSPWKGGFYERMVKSVKHAFMKNQR--R-----NKL----SLEEI-----
--QTV-----FYEVTATINSRP--------LTY------------L--------------
----------------------EE--------DVN--N-------QSPIRPIDF------
-----------
>1192/1-534 
---PTKREVLRTLMMMFDPLGFISHFLMYLKVLMQE-IWRT-S----------I------
-EWDT-P-IED--PQFQKWLIWLKVLPKVI---N-VQIP--RCY--R-------------
-TTVSLE-GS--I-QMHT-FVDASES-GFA-AVVYLR--FEE--GD------FVET-A--
FVSA---------------------------KTRV-APL--K-F----------------
--------------------------------LSIPRSELQASV-LGV-RLANSITQS--
-L------S-VKV---WKR---YF---------WT-------------------------
-----------------------------------REWYLPVFPV-------CNPN-K-P
GKL-RLVWDAAAT-V-QG---ISLNSVLLKGPDQL--TSLLTVLVQFR---EFRV--AVC
GDIRDMFHQVLMKEE--DQHCLR-----F------FWKGD---T-QC---------SAPD
VYAMTVMTFGACCSPTTAQYV-KNTN------------A----KRF-EHEC--P-QAVDA
I-VKK--HYVDDM-LASVE-T---EEEAVKLAQDVK-RI-HAAG-------GFEMR-NWL
SNSS-VV-RASL--K-----------------------------------------EE-A
TT--E-----------------KY--LG--------------------------------
-----AGE----------------------------------------------------
----------------------------------------------------------VY
SRPFTHMGVDYFGPIL--------------------------------------------
----------------------------VT--AN-R-----K-TE-----KR-WVL---L
-ATCLT--IRAIHLQIAHTLSTDSC-----IMALRNV-IGRR-GTPAVIYSDQGTNFRGA
SKELK-T-------AMDDLDKE-R----------------------LK---GEFTTRHTT
----WSFNPPASPHMGGAWERLIRTVKQNLNKLLL------N-RTM----SYEVL-----
--ENL-----LIEVENVVNSRP--------LTS------------I--------------
----------------------PL-------------ED---------------------
-----------
>1193/1-555 
----TRRELLSQVASLYDPIGLATPTKQKGVILVRK-AFQEVG----------GGAK-TK
DTWDN-P-LSD--HLREEAMQLFEDYIRLS---H-ITFP--RSL--T-------------
-PVDWVGNPCGIT------FSDGSDK-SYG-AVVYFR--WETI-KG-------VQV-R--
LVES---------------------------KAKL-TPLNQK------------------
--------------------------------GDAVKAEMCGAV-FAS-RLRLYVEKH--
--------SRMKI---DRW---YH---------LV-------------------------
------------------------------------IWYVSHLIA-------PKPN-SMS
TPV-RLVWNSSQK-F-NG---LSMNDLLLKGPDVL--NPIRAVLIRFR---RGVH--AAL
GDIKKMYNSVWLEEK--EMHLHR-----F------LWRDD---E-EQ---------KISE
-YAITRVNMGDRPAGCIAQLA-MRET------------A----NLQ-MFIN--LGEERWI
V-EED--SYVDDI-LTSSN-N---LESLNENIKGVE-RI-LKAG-------GFFLK-PWI
RSGQ-SG-RHTETSDPLAPTNENKVLILPN------------------------------
------------------------------------------------------------
------------------------------------------------------------
----------------------------------------------------------RP
AQPFEFTTVDLFGPYE--------------------------------------------
----------------------------VKDEVRKRVRL-----------KV-WGI---V
-FSCMA--SRAVHADVVSDQSTGGF-----LLAYKRF-TAIR-GHPRKLWSDPGSNFVGA
KPALE-S-------LYLFLDRL--------------------EKSDIQ---NEAALHGTE
--WSWKIHPADSPHRNGAAEAAVRVLKRALHNLGG--D-----GIF----TWGEF-----
--QTF-----LYMAANLTNERP--------IDA------------R--------------
----------------------TQTQEDC-------------------------------
-----------
>1194/1-509 
--------------------------------------WVK-G----------I------
-EWDD-Q-IPT--DLCQRWGEWIKLLPHLE---K-LRIP--RCY--F-------------
-RSPYPE-NLHDL-QLHV-FVDASET-AYC-SVAYFR--IDI--DG------TIHV-G--
LIGG---------------------------KTKV-API--K-T----------------
--------------------------------ISIPRLELKAAV-LGV-RMXNVIRDN--
-H------S-FPI---KRH---IL---------WT-------------------------
-------------------------------------WYLPLGIV-------QNPK-K-P
GKI-RLIWDAAAK-V-SG---VSFNSKMLKGPDLL--TPLPQVLSQFR---QFPV--AVS
GDIMEMFHQIKIRHP--DRQSQR-----F------VYRNR---P-SD---------H-MQ
VYVMDVATFGSTCSPASAQYV-KNLN------------A----QEY-IEKF--P-RAAKA
I-IDN--HYVDDY-LQSFT-T---VAEAIEVMKEVK-HV-HSKG-------GFTLR-RFL
SNSA-EV-LNSI--GDP----AEET-SKDLML-----------------------E-RGE
NT--G-----------------SV--LG--------------------------------
-----MKW----------------------------------------------------
----------------------------------------------------------AF
TKPFTYTGVDYLGPVL--------------------------------------------
----------------------------VR--VG-R-----A-NA-----KR-XIA---L
-FTCLT--VRAVHLEVVYSLSTESC-----IMAVKRF-IAKR-GTPIEFWSDNATCFQGT
SNEIK-E----------E-ISS-A----------------------LA---VTFISQITN
----WKFIPPATPHMGGAWERLVRSVKTAISTVID--S---P-RKP----DDETL-----
--ETI-----LLEAEAMINARP--------LTY------------I--------------
----------------------PL-------------ES---------------------
-----------
>1198/1-528 
----TMRNIYKVLARQYDPLGFIAPYTTRAKLIVQS-MWDK-P----------R------
-DWDD-PCIPP--DLQKAWTTWESELHWLP---H-IAVP--RPY--A-------------
-PGLTEP-MVVSR-QIHV-FSDASTK-AYG-SVAYIR--TEDV-QG------RIQV-A--
FLAA---------------------------RSRV-APR--R-Q----------------
--------------------------------HSIPRLELCGAL-TAA-QLAKKIETE--
-L------T-IKT---DKP---IL---------WS-------------------------
---------------V---------------LDSAESYYIPHHVV-------RHN-----
GKS-RIVFNCSFP-Y-QG---RSLNDTLLPGPTLG--ASLLGVLLRFR---EHAV--AIS
SDIRGMFHQVQLLPE--DQPLLR-----F------IW-RD---MKRA---------DPPA
VFQWQVLPFGTACSPCCATFA-LHRH------------A----RDH-SGV---NNAVLHS
V-EHC--FYVDNC-LQSLP-T---AEEAKELVDQLR-DV-LASG-------GFELR-QWA
SNVP-DV-LRHL-------PAEV-------------------------------------
------------------------------------------------------------
------------------------------------------------------------
----------------------------------------------------------LY
QPAFYSTGVDCFGPFQ--------------------------------------------
----------------------------VR--IG-R-----R-SE-----KR-WGI---I
-YKCLT--TRAVHLDLLHAMDSDSF-----LMSLRRF-IARR-GSPAELYSDQGTNFRGG
EKELS-E-------WFSRMSPD------------------------LQ---QLLAKQKIA
----FCFNPPAAPHFGGTWEREIKSVKMALNTVIG--A---Q--PI----SEEVL-----
--RTV-----LLEVEAILNSKP--------LGY------------T--------------
----------------------SS-------------NV---------------------
-----------
>1199/1-559 
---PTKKEVVSVLMSIFDPLGLLANVLMFLKVLIQE-IWRS-K----------V------
-GWED-P-ITA--TQFEKWLTWLKVIEQVE---N-VTVP--RCY--R-------------
-QITSSS-SKTNV-QLHM-FVDAGVQ-GCA-TVGYLR--FEE--AD------RIEC-A--
FVAG---------------------------KTKV-APN--K-L----------------
--------------------------------TSIPRLEIDAGT-MGV-RLAQKIMEA--
-L------R-IVI---HQR---FF---------WT-------------------------
-----------------------------------RVWYLPIFVV-------TNPN-K-P
GKL-RIVWDAAAT-V-RG---ASLNSFLLKGPDQL--APMVNVLYRFR---EYRT--AVT
GDIREMFHQVGVHPE--DQHCQR-----F------LWNNG---R-PG---------STPS
IYVMQVMTFGATCSPSCAQFV-KNTN------------A----ERF-NEDH--P-AAVNA
I-IND--HYVDDM-LSSVE-T---EQEAIELATSVR-DI-HAQG-------GFEIR-GWR
SNSS-SV-LEAL--SA---EQLN---EKNLNV-----------------------IAQ-F
ST--E-----------------KV--LG--------------------------------
-----MWW----------------------------------------------------
----------------------------------------------------------GF
SRPFSYTGVDYFGPMC--------------------------------------------
----------------------------VA--VG-R-----R-VE-----KR-WGV---L
-LTCLV--TRAVHIEIAHSLNTDSC-----IMAIRNF-AALR-GTPLELFSDQGTNFIGS
DRELR-E-------ALQKIDND-K----------------------LF---KEFTTPNTK
----WTFNPPSSPHMGGSWERMVQSVKKILTQLKL------P-RNP----TDEVL-----
--RNT-----LLEIANVINSRP--------LTY------------I--------------
----------------------PI-------------DDENSPALTPNHF----------
-----------
>12/1-521 
---FTKRQVLSQIAKLFDPAGWLAPFIVRAKIFMQE-IWLQ-E----------L------
-GWDE-N-IPN--ELFQRWLNFLQSYSVLE---Q-IRIP--RWL--S-------------
-FHPDF-----KV-EHHG-FCDASQK-AYG-AAIYVR--VEVG-ST------I-MV-Q--
LLTA---------------------------KTRV-APV-------K-------------
---T----------------------------VSLPRLELCGAL-LLS-EMAAAIIPQ--
-M------P-TIN---SEL---YC---------WT-------------------------
------------------------------N-----AYYMPHHAV-------LKPE-SVT
TKL-RVVFNASSPSS-NG---TSLNDILHAGPVLQ--SDLTIQILKWR---YFRY--VFN
ADIEKMYRQIWVDPK--HTPFQR-----I------LFR-N---N-RG---------EI-R
DFELKTVTFGVNCAPFLAIRV-LQQL------------A----ADV-ELSH--P-KASNV
I-RNF--MYVDDV-LAGAD-S---TEEAQLMVQELR-DA-LNSA-------GFPLR-KWT
SNQK-EV-LAAIQ-----------------------------------------------
------------------------------------------------------------
------------------------------------------------------------
----------------------------------------------------------SF
SRPFTYTGMDYAGPFD--------------------------------------------
----------------------------IKNY--TGRA---CLIT-----KG-YVL---V
-FVCFS--TKAIHLEPTSDLTTEKF-----LAAFSRF-VSRR-GCPRQVQSDNGKTFVGA
ATLLSRD-------FLQAV------------------------KESVT---NAYIHQEMQ
----WQFIPPGAPHMGGLWEAGVKSFKTLFYKCTA--T-----RKY----TFEEL-----
--STL-----LAKIEACLNSRP--------LSP------------M--------------
----------------------SE------------------------------------
-----------
>120/1-518 
-----KRLLLKYISKLFDPLGFLSPFVIRAKILFQE-LWTS-G----------E------
-DWDE-T-LPD--KIKQKSDIWFNELTSIH---Q-CKIP--RCL--R-------------
-IKNNDK--IIYS-ILHV-FVDASQT-AFG-TVCYLV--HGYE-FG------GMSS-S--
FVSS---------------------------KTRV-APL--N-L----------------
--------------------------------VSIPRLELMSAV-LGL-KLALSVVEA--
-L------P-CTIKM-ENV---IF---------WS-------------------------
-----------------------------------ILW---HFSV-------VKLE-KET
AKV-RIVFNAAAK-C-QG---VSLNDXIHQEPKLQ--RDLCFILLRFX---RNAV--ALL
GDITEMYLQIELNPK--XRRYHR-----F------LWXDL---E-EN---------KNPE
LFEFTRVVFGVNSSXFQAQFV-IQKH------------X----EKY-KKKF--P-LAAET
V-DKS--TYMDDS-XDSVE-T---EEKAIELYNQLT-QL-WKKX-------EMTAR-KWI
SNSK-TV-MEC-------------------------------------------------
------------------------------------------------------------
------------------------------------------------------------
----------------------------------------------------------FS
MKAFERCAVDYGGPFI--------------------------------------------
----------------------------TIQGRG-K-----K-RA-----KR-YLA---L
-FTCLS--SRAVHLEVAFALDAESF-----LNAFFRM-SSRR-GTPKEMISDNGGNFVLA
NKELR-S-------F-TDGEKK-R----------------------IN---EATSHVGIK
----WHFNPPAAPHFGGVHEIMIKAAKRAIYSQLG--N-----VDI----TDEEL-----
--ITA-----FAGAEGLINSRP--------LTL---------------------------
----------------------YQ--------S---------------------------
-----------
>1202/1-542 
----TKRKLLSQSSKVFDPMGLCSPILIEAKRFRQE-IDKNRK----------V------
-GWDK-L-LSN--KEREKWFSIIKEWNN-Q---S-IAIK--RPL--H-------------
---NFIKKNIEKY-EIHA-FSDASQI-AFG-AAIYIR--IITKNE--------IIV-K--
IIFG---------------------------KSLI-IPS--T---LPIKR----------
--------------------------------RTIPNLELHATM-LCA-KYSEFVKKE--
-L------E-KEIKI-DKI---QI---------WT-------------------------
---------------------------------------DK-----------------EH
TKI-REVFNGAAKTG-NA---PSLNECLEKGPNLF--NDLTGIQMRAR---LQKY--LIG
CDIAKAFLQINLDPV--DRDVTR-----F------LWMAE---P-LE----EDSP--V-I
EFRFKRVTFGIICSPAHLALA-IEMH------------L-------KKDKT--E-LA-RE
I-ERN--IYVDNI-IIGVE-E---EKEIPDICQQTK-LI-FEKA-------SMPIR-EFI
SNS--EQ-INKLPVEER--I----------------------------------------
VKDKV-----------------KF--LG--------------------------------
-----LEW----------------------------------------------------
----------------------------------------------------------KG
ESAFMNVGLDYFGPIV--------------------------------------------
----------------------------IKS--KDCN-------------KV-WGA---I
-FTCLL--SRGIHIEIVTDCTSEKF-----LLAFRRF-IRRR-RTPRLIVSDNGKTFVLA
NKVIK-Q-------IGSEELEQ-KKIWLKIFN-----------DKQIQ---KFARNKEIE
----WKFNTPLSPWRGGSFERLIQSIKFHLKRVVR--K-----NTC----TLEEL-----
--MTL-----LVEIERIINERP--------LTY------------I--------------
----------------------SS--------A-E--I----------------------
-----------
>1207/1-522 
---PTLRNIYKVLATQYDPLGLLLPYTTRAKIIIRE-IWNK-Q----------R------
-GWDD-PNLPS--ELLQSWYSWEEGLQYLP---N-ITLP--RTY--T-------------
-PTGMEM-DGVTH-EVHI-FADASEQ-AYG-AVAYKR--TTDN-RG------QVHL-S--
FIVA---------------------------RSRV-APK--R-S----------------
--------------------------------HSIPRLELCGAL-VAA-QLAKLLEKE--
-L------T-LKI---EST---VL---------WS-------------------------
----------------------------------SECWYIPHHIV-------SHN-----
GKS-RVVFNCSHQ-Y-QG---QSLNQYLLPGPTLG--ASLLSVPLRFR---EHPV--AVS
GDIRAMFHQVRLLPE--DRPLLR-----F------LW-QD---LKMD---------EPPK
VFEWQVLPFGTTCSPCCANYA-LQRH------------V----IEH-SVD---NASLRFS
V-EKC--FYVDNC-LQSVG-S---SEEARCLVDGLR-EM-LSRA-------GFDIR-QWA
SNVP-SV-LSHL-------P----------------------------------------
------------------------------------------------------------
------------------------------------------------------------
----------------------------------------------------------LH
KPAFYSCGVDCFGPML--------------------------------------------
----------------------------IK--IG-R-----X-TE-----KR-WGI---I
-FKCLT--TRAVHLDLLSSMNTDSF-----LMAMRRF-IARR-GTPAELWSDQGTNFKRG
ERELK-E-------AFMEITPE------------------------LQ---KQLACQKIQ
----FHFNPPAAPHFGGVWEREVRSVKSALYTTVG--T---Q--SV----PEEVL-----
--LTV-----LLEVEAILNSKP--------LGY------------V--------------
----------------------SS-------------DI---------------------
-----------
>121/1-535 
-----KRSILSEISKLFDPLGWLSPVLVRAKLMLQD-LWIN-G----------V------
-DWDS-P-LTG--ELLEQWQALRSDLPELA---Q-LRIP--RWF--G-------------
-SSSQT-----SW-ELHG-FSDASQR-AFV-AAAYMV--IPGQ-KS------A-------
LIMS---------------------------KTKV-API-------K-------------
---T----------------------------ESLPRLELCGSV-LLV-RLLKHLLDG--
-L------L-LKP---VSV---HC---------WT-------------------------
---------------------------------------FTHHPV-------YSAEVGPE
GKF-RVVFNGSF----GK---ISLNDVLLTGRKLQ--SDVTIIISMWR---FSKI--VFT
ADIIKEFRQILIHPD--DVDWQR-----I------VWRSD---V-SK---------PI-E
DYRLLTVTYGTRSAPYLSIRT-LLQL------------A----SEG-SVEF--P-LAAQV
L-RHN--MYVDDA-FVGAD-N---ESEAIEIRNQLI-KL-LSSA-------GMELG-KWA
SNCS-AI-LEDIXAEKQKEFAVEW------------------------------------
-DEAX-----------------SA--LG--------------------------------
-----LKW----------------------------------------------------
----------------------------------------------------------TP
QRVFAYTGLDYAGPFP--------------------------------------------
----------------------------ILFS--KGRG---AKST-----KG-YIA---I
-FVCMV--VRAIHIEVVSDLSTAAF-----LAAFRRF-TARR-GLCKMVFSDNGTNFKGA
ATEID-K-------LFQRASSV-SQ--------------------EVA---AALAKDGIV
----WSFIPPRAPHFGGLWESAVRSFKHHFKRVIG--D-----TSL----TFEEM-----
--STV-----AAQIEACLNSRP--------LCP------------L--------------
----------------------SS------------------------------------
-----------
>1211/1-543 
---PTRKEVTSFQAQNYDPSGMIIPILIKLKKFISL-LC-ERK----------L------
-KWKD-K-IPN--DLIPSWLELKKQFTGTT-----FTIP--RQL----------------
---V-TAYDYKTV-QLIT-FSDASKD-HYA-TAMYMR--YGY-EDG------TFQS-R--
LIFA---------------------------KSKI-RPSNSGPE----------------
--------------------------------FTIPRMELMSME-IAT-NAAVNITKE--
-L------H---IKL-DNV---VF---------WS-------------------------
-----------------------------------PEYHVPHRGV-------VKN-ESLT
TNL-RIVFDASSHMR-NE---LSLNDTLYPGPSIL--QPILGILLRSR---LTKY--MMV
ADLEKAFHQVHVQEK--FRNVTK-----F------LWLRN---P-DK----GYTEDNL-V
TYRFTRLPFGVTCSPFLLAIT-ILRY------------M-------ELDVQ--E-IN-PR
I-IEN--LYVDNT-MFTSN-S---KEDMEQCYKQSK-AV-FKKM-------HMNLR-EFL
CNVP-DV-MDIIDEKDR--S----------------------------------------
PQQSC-----------------KL--LG--------------------------------
-----HKW----------------------------------------------------
----------------------------------------------------------TM
IAPFKFIGLDYIGPLQ--------------------------------------------
----------------------------YK-RSS-GCG------------KM-WIL---L
-VTCLV--TRGVHLEVVTDHTTLGF-----LNAVKRV-FARR-GVPSHILSDNAPEFKLG
YAMIN-Q-------DLRT----------LVNR-----------DDNLT---SFIAQNEIT
----IKLITPLSPWQGGIYERLVALVKNILTKELG--K-----EIR----PFLEM-----
--ETL-----VIEAEAIINSRP--------ITP------------N--------------
----------------------K--------------------------R----------
-----------
>1214/1-553 
----TKRTLLSAVAKIFDPLGLVGPVVCKAKLLMQQ-AWTS-I----------DPITGKP
IDWDV-N-LPT--KLQHAWKAFQQTIHIVE---N-LNIP--RYV--F-------------
-GNAGL-----DKCEFHI-FGDASEK-AYG-SCCYIR--APSE-SG-------VSI-H--
LLVA---------------------------KSKL-APV-------K-------------
---TH---------------------------HSIAKLELCAAL-LSV-QLYDKISTA--
-L-R----F-N-P---TKI---IF---------WS-------------------------
-------------------------------------CYLPHHPV-------LKES-SST
TKV-RVVFDASCKTT-SG---YSLNDALQVGPTVQ--VDLFSLIVHFR---THRI--AIS
ADVEKMYRQVMVHVD--DQPLQR-----I------VWRPS---A-AE---------EL-R
SYQLKTVTYGTASAPFLATRA-LKQI------------A----LNA-ADKY--P-IEAHA
I-TNN--FYVDDF-LSGAN-D---EESAATLQKNVS-NL-LQQY-------GFVLR-KWA
SNSK-RV-LDDIADEDLATPR--C-H-NLG---------------------------T--
-DP---------------------------------------------------------
------------------------------------------------------------
----------------------------------------------------------VP
APPFSISGVDYCGPFY--------------------------------------------
----------------------------VKFG--TRKT---IPR------KV-YLS---I
-FVCFA--TRAVHIEVVSDLTTQAF-----IAALQRF-ISRR-GRVKELHSDNGTAFKGA
ANLLH-Q-------LYVQLKTD-PKS-----------------REIIF---NWCAVNEIT
----WKFIPPRAPHFGGLWEAAVKSAKQHLLKELG--S-----STL----LYDDF-----
--LTL-----CARVEMCLNSRP--------LTP------------I--------------
----------------------PN--------SPD--D-------L--------------
-----------
>1217/1-558 
---MTKRKLVGEITTIFDPLQIFAPLYYDGKIILRD-VSDH-Q----------I------
-KWND-V-VEK--DLAIKTLNYKQKIATST-----LKFR--RNT----------------
-----ESNGNIPI-QIAI-FTDAAEA-IYG-TCLYLKIPIQER-PG------QFEI-H--
LLIA---------------------------KQRI-APKIKT------------------
--------------------------------LTIPRLELMGIL-IGV-RLLKYTLSE--
-M------N-LNP---SKI---EI---------FS-------------------------
-------------------------------------------------------S-SNT
TKF-RVVFDASSKVRGG----ISLNNALHQGPSLT--PNLIGILLRTR---QGHY--ILI
GDIEKAFHMVEVNEQ--DRDALR-----L------LWFEN---P-DE----GFRNMENVI
IMRFKRLPFGVNCSPFLLSMALVHGI------------Q--------QSDA--PKELVEA
V-EQM--CYVDNF-FITTD-D---INKLPEYYTSLK-HY-FNQM-------GMNMR-EFS
VNSC-DD-F-------IRPEDKVKNT---DNI----------------------------
----------------------KV--LG--------------------------------
-----YLY----------------------------------------------------
----------------------------------------------------------TP
CRPFQHIGVDFLGPIK--------------------------------------------
----------------------------TQVRNSSEIL------------KS-HIL---L
-ITCAT--TRLIHLELVRDLSTDEF-----LMALSRF-MNRR-GCPETITSDNASTFTLA
SEILD-R-------YAHEEDEF-FANLDFEQIDNFREKDAKSKTNILE---KEMSKKRIK
----WYFNTALAPWQGGFYERLVGIVKKALKHALG--D-----SLY----KTTNL-----
--ETL-----ITECESMINRRP--------ITY------------I--------------
----------------------DE--------DSE-----------------DC------
-----------
>1218/1-564 
---PTRRGLLSVIASLYDPLGFVAPFTLSGKHILQE-LCCR-G----------I------
-GWDD-P-IPE--NLRSRWEEWKNGLQRLK---E-IAIP--RCY--Y-------------
-PQNFGE--IVRV-ELHH-FADASNA-GYG-SCSYLR--YQNN-RN------EIHC-S--
FVMA---------------------------KARV-APT--K-I----------------
--------------------------------TSIPRLELSAAV-TAA-RMSVMLKAE--
-L------E-MKI---EQE---FF---------CT-------------------------
-------------------------------------WYIPHHGV-------YNPK-K-P
DKL-RIVFDCSAK-F-RG---ISLNDTLLTGPDLI--NPLLGVLCRFR---REAV--AVI
CDIERMFHQFSVSPE--VRNYLR-----F------LWWEG---GLFE---------REPQ
EYRITVHLFGAASSPGCANVC-LKYL------------A----QQH-KVNY--PAAS-AF
L-ENN--FYVDDG-LTSVP-T---VKEAKKLIVETQ-EL-CKGA-------GLRLH-KFN
SNQS-EV-LSCV-------ASSERAVNTDPLN-----------------------LKPYP
-AAGA-----------------HI--LG--------------------------------
-----IQW----------------------------------------------------
----------------------------------------------------------EV
SAPFTFCGMDCFGPFV--------------------------------------------
----------------------------TK--RG-R-----K-EY-----KR-YGL---I
-FTCLS--SRAIHLEMLDDLSTDVF-----INALRCF-ISLR-GAVSHLRCDQGTNFVGA
KNEFK-E-------APKQCDTE-A----------------------LK---AFLADKQCE
----FTFNAPSASHAGGVWERQIRTIRSVLNVTVA--Q---CSGRL----DDASL-----
--RTL-----FYEAMAIVNSRP--------LNV------------D--------------
----------------------GI--------N----DPMAPEPLTPNHL----------
-----------
>1220/1-552 
---NTKRQLLSDSCKLFDPFGWLAPVTIKVKTLFQQ-LWLS-E----------L------
-SWDD-S-LPP--AVESAWIEIKETLQQVE---Q-IRIS--R-F--V-------------
-PNYNGK--I----ELHG-FSDASET-AYA-AVVYAR--GTNE-AG------EIIV-N--
LLTA---------------------------KTRV-API--R-Q----------------
--------------------------------VSLPRLELNAAA-LLS-TLMESIMQA--
-L------N-HLE---VEP---WA---------YT-------------------------
-------------------------------------FYLPHHAV-------VKAD-STT
TKL-RVVFDASCASS-TG---VSLNDRLLAGPNVN--QDLYSVFLRFR---TYQV--AFS
ADVEKMYRQVVVHPA--DRDYQR-----I------IFRHK---E-DQ---------PI-K
HYRLCTVTYGTKCAPYLAIAA-MKRA------------A----EEY-QHVY--P-EATLR
I-VLD--TYVDDF-LSGAQ-N---VQQARQLKEQVM-EI-LQSA-------GFHLR-KWT
TNCP-EL-LQEEIQDDQEPVDVQL-AEQAN------------------------------
---AV-----------------KA--LG--------------------------------
-----IQWLPTED-----------------------------------------------
----------------------------------------------------------MG
TRAFTHVGVDYAGPLK--------------------------------------------
----------------------------VHAS--CVRG---VKTT-----KG-YIV---V
-FVCMA--TKAVHLEVASDLSTSTF-----ICALKRF-ISRR-SHPNEIWSDCGTNFVGT
DHWLK-E-------LQSARQIH-NE--------------------ETS---RFLSNLGIK
----WVFNPPSAPHRGGIWEAAVKSAKKHLVAVLG--S-----EAA----TYEDL-----
--STI-----LTQVEACLNSRP--------LCP------------L--------------
----------------------ST------------------------------------
-----------
>1223/1-540 
---PTKRDVASKMAETFDPLGQVSPIQVPMKRLIKK-LW-SND----------V------
-NWKD-L-IPE--HLIGDWRAIQAAFNSPT-----VTVP--RRL----------------
---T-TDFNYKEI-QLLV-FSDASQD-IYA-AAVYAH--FSY-EGL------PPVT-T--
LLTS---------------------------KNKI-KPSKDD-K----------------
--------------------------------WTIPKLELLGIE-IGS-NLASTIMSE--
-L------R---CKV-SKI---RL---------FT-------------------------
------------------------------------SFMLPHRPV-------IKE-SSNT
TKV-RVVYDASSHAA-GQ---LSLNDVVHAGANMV--TPLFGILLRSR---FIRF--MIV
GDLEKAFHQIHVQPE--FRNLTQ-----F------LWLKD---I-DK----PVTMDNI-C
VKRFVRLPFGMSCSPNLLGSA-IVHF------------L-------AQNPD--E-LN-AD
I-LDN--LYVDNI-LIGVD-D---PALIMNRITRLK-EI-FNKM-------KMNIR-E--
--------LEAIDPKDR--A----------------------------------------
PDTKI-----------------KF--LG--------------------------------
-----YKW----------------------------------------------------
----------------------------------------------------------EP
SSPFQRVGLDYLGPLE--------------------------------------------
----------------------------YLKDDGVSLG------------KA-YVL---V
-YSCFV--TRAVVLRVVPDGSTEKF-----IMALKTI-FHQV-GVPQMVYSDNAPTFILG
GTVLN-T-------DISS----------WEDR-----------NESLT---SFMVARSIH
----FFRITTLSPWQGGMYERIVGLVKHQMHKVCE--A-----NKF----DYYTL-----
--SYV-----VSGAQAMVNNRP--------LTQ------------H--------------
----------------------AR--------SPD--D-------M--------------
-----------
>123/1-538 
----TKRNALSDVAKLFDPIGLVGPVIIQAKLFLQE-LWRC-Q----------I------
-AWDE-P-LTP--ALQNRWLLFREKLAMLQ---T-IHIP--RWL--L-------------
--TDQR-AT--NL-QMHC-FCDASEK-AYG-AAIYLR--STNT-DG------RVTT-N--
LITA---------------------------KSKV-APL--A-DSRK-------------
---QKR--------------------------VCLPRLELSAAL-LLA-HSYEKVSDA--
-L-K----L---Q---VET---IF---------WS-------------------------
-----------------------------------PSYYLPHHCI-------VRPD-STT
TKL-RVVFDASCASD-TG---TSLNDALMIGPTIQ--DDLMSILLRFR---MSKF--ALV
ADIEKMYRQINIAAI--DRPLQR-----I------LWRNS---P-TE---------PI-R
TFQLNTVTYGTSCAPYLATKT-LQVL------------S----QVG-ASTH--P-EAATI
L-GRD--FYMDDM-LTGVN-S---IPEGQRVCQQLI-DL-LASG-------GFCLR-KWA
TNNR-QI-FEHLPQHL--------------------------------------------
------------------------------------------------------------
------------------------------------------------------------
----------------------------------------------------------TP
TSTFLHTGVDLCGPIH--------------------------------------------
----------------------------YRHT--SRKA---QLI------KG-YVA---I
-FVCMA--VKAVHIELVADLSTNAF-----LAALRRF-IGRR-GKPAIIECDNARNFLGA
SREIA-S-------LSKQF-NH-QW------------------QTSVI---KSCIDDGIQ
----FKFIPPRSPNFGGLWEAAVKSFKTHFKPTVG--N-----AIL----TSDEL-----
--NTL-----LIQIEGCLNSRP--------LTP------------L--------------
----------------------SN--------DPS--D-------L--------------
-----------
>1232/1-547 
----TKRKILKIIASCYDPLGFLTPVTLYGKLFFQQ-LAT-KD----------Q------
-SWDL-P-LSL--NQHDSWKNVCTKWTG-S---E-WRLK--RKL--F-------------
--PDNFNIKTDQL-ELHI-FTDASQL-AYG-SVAYLR--ITQSNGK-------ADS-N--
YLLS---------------------------KSRV-APV--K------SK----------
--------------------------------YSIPQLETLGIL-TGV-RLGNYCFQH--
-I------G-LKIH---QA---YV---------WS-------------------------
---------------------------------------LPHHPV-------IKE-TSKS
TKV-RIVFDGSAKTN-KV--SHSLNDHLHTGERLL--PDIAAIMLRIR---QHNI--LIS
GDIEKAFLQLVLHQT--DRDVTR-----F------LWK-------------DPTDGHL-I
CYRYRRVPFGLKPSPYLLNKT-VRTH------------L-------ESYDH--T-WA-QA
M-INS--FYVDNV-FMGLD-T---AEEDMDFYVFAK-KV-FAEA-------QMNLC-QFC
SNSS-TV-NTFFVKHE-KDTT---------------------------------------
IDRNQ-----------------KI--LG--------------------------------
-----ISW----------------------------------------------------
----------------------------------------------------------TH
SNPFQFTGTDYAGPLL--------------------------------------------
----------------------------VKIN-NSP--------------QKVWII---I
-FTCLY--SRYTMAEVVTDMSTSSY-----LNALRRL-SALF-GTPKQLLSDNASQFKLL
EDVFK---------LIKNKISSNV---------------------------NIMDSTTFP
---TIHYITPHAPWEGSVYERMVSLIKRALLRAGS------STTLF----ELDDF-----
--RTL-----LAECVSTINMRP--------LTY------------Q--------------
----------------------TT-------------DENIEPLTPTDF-----------
-----------
>1237/1-556 
----TKRNMLSTVCSPYDPLGLLNPLILPPRLTTQS-LWNS-P----------L------
-KWDD-P-VDE--SVRVTFHEQMSEVENFS-----LSID--RFA----------------
-----HLSDSEEI-TLVC-FSDASKH-AMA-TCIYNW--SSNA-NS-----------T--
LLIS---------------------------KTRL-API--KSN----------------
--------------------------------STIPKMELDSLV-MAH-SLARFTVDA--
-LRKEFPKKPIHV---------YF---------FS-------------------------
-----------------------------------------HQPV-------LRPD-KPS
TPL-RIVFDASAHLR-NK---PSLNDMIHPGPSDL--ERIPAILLRAR---SRIG--LIV
ADVEKAFLQVKLHQS--QRNMLR-----F------LWVKDLEKPASN---------SNII
VYRFCVTPFGVNASPSLLNKV-IHYH------------I----RMNGSECD--P-ILVQQ
L-LSN--LYVDNV-IINVDLP------LTRMYTQSK-SL-FDSM-------FMNLR-DFA
SNDP-SF-LSVVDEADRAKGETQ-------------------------------------
----------------------KL--LG--------------------------------
-----LLWDTSTDKLSINIPVSNKKEKVTKRNMLSTVC----------------------
----------------------------------------------------------RK
SLPFEHCGIDYAGPFH--------------------------------------------
----------------------------SKVDT-----------------KM-YVV---I
-FTCFS--TRLSHLEVVDSLLPSTF-----MFAFRRF-CPRR-GTPAHVTSDKATTFKLA
STLFS-K-------SEEDED-----------------------VNTL------LSNIGIQ
----WSFTTAHSPWKGGIYERLVKILKDSLARSIG--R-----RKL----SIEEF-----
--TTV-----TCEVESLLNSRP--------LTY------------V--------------
----------------------S-------------------------------------
-----------
>124/1-569 
---YTKRSIIRTIAKIYDPLGIVDTVKAKAKQFMQR-VWSL-K----------K-ENGDS
YGWDE-E-IPQ--QMRQEWEVFERQLTHLQ---E-VQVP--RCV--T-------------
-IVGAR-----NI-QIHG-FCDASEE-GYG-ACVYVR--STNG-EE-------IVS-R--
LFVS---------------------------KSKV-TPL--A-T--K-------------
--------------------------------HTIARLELCAAH-LLG-KLLVKLKRA--
-TED--------P---YET---FC---------WT-------------------------
-------------------------------------YYMPHHAV-------FKQD-STT
TKC-RVVFDGSCKTS-NG---RSLNDILKVGPTIQ--QDTTDILLRWR---RRAI--AVV
GDVEKMYRQVWVHEE--DRKFQR-----I------LWRSH---S-SE---------KI-K
TYELNTITYGTASAPFLAIRT-LNQV------------L----EDN-KEKY--P-LAAS-
R-IND--FYVDDF-ISGAD-S---ENEAKQLCEETK-AA-LAMG-------GFPLR-KWA
SNCP-HI-LPSET-EIDNIQRVIE-LKSRE------------------------------
-G-AV-----------------ST--LG--------------------------------
-----LVWNPILDTLGV-------------KI----------------------------
----------------------------------------------------------RQ
ARPFSISGVDYAGPIM--------------------------------------------
----------------------------VKGT--HRRA---VPT------KG-YIS---I
-FVCFV--TKAVHIELVSNLTSSAF-----LAALRRF-VARR-GHVTELHSDNGTNFRGA
NNKLR-E-------LYKLLNSD-TH------------------QDEVV---GWCAERDMK
----WKFTPPAAPHFGGLWEAAVKSMKFHLKRVLG--T-----GHL----TFEDL-----
--STL-----LAEIEACLNSRP--------ITA------------I--------------
----------------------SE--------DPN--D-------M--------------
-----------
>1241/1-560 
----TKRTVCRHIAKIYDPLGLLDPVKMIAKIFMQR-LWTW-K----------T-EGDRA
LDWDE-E-LPL--QLKREWHSYVEQLSKVV---N-VSVP--RLV--C-------------
-PSDCT-----IM-QIHI-FCDASEK-GYG-ACSYIR--AETM-NG------KVSS-I--
LLIS---------------------------KSKV-API--A-N--R-------------
--------------------------------QTLARLELCAAV-LGS-RLYGFIKES--
-LKA--------E---LRC---YL---------WT-------------------------
-----------------------------------QEYYMPHHAV-------WKEE-STT
TKC-RVVFDASCKTS-SG---RSLNELLLVGPQLQ--EDILSIYIRFR---FKPV--VLV
ADVEKMYRQVWVEET--DRALQR-----I------LWRTD---P-NQ---------PI-G
VFQLNTITYGTASAPYLAVKT-LQRT------------F----EDH-GKSF--P-KACE-
C-MKD--FYVDDL-LTGAS-T---EDEAKEKKRQLE-AV-LAKG-------GFKLR-KWA
SNRP-TV-LEGVA-KEDLALTEEH-LFESE------------------------------
-SKPI-----------------GT--LG--------------------------------
-----MSW----------------------------------------------------
----------------------------------------------------------SA
SKPFSITGVDYCGPIF--------------------------------------------
----------------------------TR-M--NRRA---VAR------KS-YIA---I
-FICFS--TRAIHIELVSDLTTEAF-----IGALRRF-IARR-GKVVEIHSDNGTNFKGA
ANQLN-E-------LYELLKTE-NH------------------ASSVH---HWCLERQIA
----WKFIPPRAPNFGGLWEAAVKSTKFHFVRVAG--E-----TSL----TFEEA-----
--CTL-----LAEIEAILNSRP--------ITD------------I--------------
----------------------ST--------DPE--S-------L--------------
-----------
>1243/1-523 
----TRRQLLSQVASLYDPIGLATPAKQKGAILVRK-AFQETG----------GKNL-LR
DTWDT-P-LSE--RLREEAIHLFEEYTRLN---Q-ITFH--RSL--T-------------
-PVRRIGEPWGIT------FSDGSDQ-SYG-AVAYFR--WETK-QG-------ILV-R--
LIES---------------------------KAKL-TPLDQK------------------
--------------------------------GEAVKAEVCGAV-FAA-RLRKYIEKH--
--------SRIQV---KRW---LH---------LL-------------------------
-------------------------------------------------------N-SVT
TPV-RLVWNSSQK-F-RG---ISMNDLLLKGPDVL--NPIRAVLLRFR---RGVH--AAL
GDIKKMYNSVWLENL--EMHLHR-----F------LWRNS---E-DE---------EIEE
-FAITRVNMGDRPAGCIAQLA-MRET------------A----RLP-MFTH--LEEERRV
L--ED--SYVDDI-LTSHN-D---LEKLDRITKKVE-EI-LKAG-------GFFLK-PWV
RSGQ-SG-RQT-------------------------------------------------
------------------------------------------------------------
------------------------------------------------------------
----------------------------------------------------------TP
ANPFEYTTVDLFGPYE--------------------------------------------
----------------------------VKDEVRKKVKL-----------KV-WGI---V
-FCCMA--SRAMHTDLVSDQSAEGF-----LLAYQRF-TALR-GHPRKLWSDPGKNFVGA
KPALK-E-------LHMFLDRL--------------------EKSELG---NDCSKHGTE
--WSWKIHPADSPHRNGAAEAAVRTVKRALHNLGG--N-----GVF----TWGEF-----
--QTF-----LYMASNLANERP--------IDA------------R--------------
----------------------TQSREDC-------------------------------
-----------
>125/1-545 
---PTKRNILSVASRLFDPLGLLCPLITRAKILLQQ-LWRQ-K----------L------
-DWDE-S-VPM--SLHTSWNHFKQNLFELD---K-ITIP--RYI--G-------------
--LP-T-HK--SV-QIHG-FADASGE-AYG-CCIYIR--TSDG-KN------VVS--K--
LLTA---------------------------KSRV-APL-------K-------------
---T----------------------------KSIPRLELCAAL-LLS-TLWAQVKPL--
-LDK----F-M-I---ESV---NF---------WS-------------------------
---------------------------------------IPHQCV-------LRTD-SKT
TKL-RVVFDASSKTS-TS---ISLNETLMVGATIQ--RELYATLARFR---LNRF--ALT
ADISKMYRQVQVAEE--DRNFQL-----I------LWRDK---A-NV---------DV-Q
TYRLNTVTYGTASAPFLAIRC-LVEL------------A----DVY-AESH--P-IASQV
T-KND--FYVDDM-LTGAN-S---LEDLERIRLEVC-EV-LESG-------GFKLA-KWA
SNHP-QL-LSDSGQEKSLQFD---------------------------------------
PSSSV-----------------KT--LG--------------------------------
-----IRW----------------------------------------------------
----------------------------------------------------------RR
ARPFLICGVDFCGPFY--------------------------------------------
----------------------------VSLK--IRGR---PLI------KT-SVA---V
-FVCFV--SKAVHLELVADLSTDSF-----LSVFKRF-IGRR-GLPEKVYSDNATNFVGA
SKVLN-E-------LHQAYQRD-Q--------------------DRLK---AYAARQGVE
----WYFIPPRAPHFGGLWEAAVKSAKQRLVRGVG--N-----AKL----TADEL-----
--CTH-----LVEVEALLNSRP--------IAS------------P--------------
----------------------GN--------DPS--D-------G--------------
-----------
>1251/1-563 
----TKRIVLADTARLFDPLGLVGPVVVVAKMFVQE-LWKQ-K----------C------
-DWDE-P-LPE--AFQSSWIEYRRNLSALS---S-FAIP--RWV--A-------------
--FSTD-LA--SV-QVHG-FCDASNK-AYG-ACLYLR--STTF-SG------SVEV-R--
LITA---------------------------KSKV-APL--E-DLKR-------------
---KKRV-------------------------QTTPRLELSGAL-VLS-HLYEKFVAS--
-T-A----I---Q---HTA---YF---------WT-------------------------
-----------------------------------AIYYLPHHAV-------LKPD-STT
TKL-RVVFHASCKTS-TG---VSLNDALMVGPVVQ--DDLLAIQLRFR---LHRL--AIV
ADVEKMYRMILVYPS--DQRLQC-----I------LWRNS---P-NE---------PI-R
TYQLSTVTYGTACAPYLATKC-LQRL------------A----ELE-SEKY--P-EAAKV
L-KED--FYVDDM-LTGAD-N---VEAATQLMNEMI-EL-TSSG-------GFNLR-KWN
SNSS-EP-LDQLPSNLVDSRP--A-L-ELD---------------------------S--
ANTPV-----------------KT--LG--------------------------------
-----LLW----------------------------------------------------
----------------------------------------------------------SP
APPFLRVGVDYCGPFL--------------------------------------------
----------------------------IKYP--VRRA---AAT------KH-FVA---I
-FVCLV--TKAVHFELASDLTSEAF-----LAAFKRF-VARR-GKPVLVMCDNATNFVGA
KRKLD-E-------LRQLFIEQ-TF------------------QDSVV---RGTIEDGVE
----FRFIPARSPNFGGLWEAAVKSFKGHFKRTIG--D-----RVL----QYDEM-----
--ITV-----LPQIEAILNSRP--------LTP------------V--------------
----------------------SN--------DPA--D-------F--------------
-----------
>1253/1-544 
----TKRAVLRFIASCYDPIGILTPVTLYGKLFFQK-LAH-KE----------M------
-QWDD-S-LTP--DQHKAVQKILQQFEA-P---P-WHVP--RRF--F-------------
---QGLLQFPTTV-ELHV-FTDASTI-AYG-TVAYLR--GL-DNQQ-------VDT-Q--
FLMS---------------------------KSRV-VPL--K------TN----------
--------------------------------YTIPALEMLAIL-TGV-RLANYCLSN--
-L------Q-LTFG----A---YI---------WS-------------------------
--------------------------------------YLGHHPV-------FKQ-DSKS
TKI-RIVFDGSAKSS-KS--AHSLNDVLHTGQRLL--PDTAALFLRIR---QFII--LLS
ADIEKAFLQLSLHLE--DRDATR-----F------LWI-------------NPATNKV-I
CYRYRRVPFGLKSSPFLLNKS-VKTR------------L-------ESSNN--P-MA-QK
M-INS--FYVDNA-FIGVN-T---FEEAKEVCEFAR-TL-FKTA-------QMNLC-QWF
SNNA-QF-NKYIADSQ-NTPP---------------------------------------
EARLQ-----------------KV--LG--------------------------------
-----ITX----------------------------------------------------
----------------------------------------------------------EP
SKPFTTTGVDYGGPLQ--------------------------------------------
----------------------------VSIN-GVT--------------QKIWIV---L
-FTCLY--SRFTATEIVLDMKSTSF-----LTALRRF-VSIH-DKPTTIICDNASQFTIV
SSIRN---------ILQNELQQSP---------------------------SIC-STSLP
---EFHFIPAHSPWAGGVYERMMSLIKKTLVRAGT------TKRLL----SLEDF-----
--RTT-----LAECTTIINYRP--------LSY------------V--------------
----------------------SS-------------DDDISPIRPVDY-----------
-----------
>1255/1-594 
----TKRVIASQVSSMFDPLGFVCPTITKAKIKLQA-LWRM-Q----------I------
-DWDA-P-VPE--AVVRDWMEFKQRLTGFD---R-LRIP--RHV--I-------------
--RPGS-KC--L--ELHG-FCDVSEN-AFG-ACIYLR--SISE-DK------KCTV-R--
LLTA---------------------------KSKV-API--N-I----------------
--------------------------------NTIPRLELCGAR-LLA-KLLCQVLES--
-Y-A----I---D---APV---YL---------WT-------------------------
-------------------------------------YFLPHHAV-------MKPD-STT
TKL-RTVFDASCRSK-SG---LSLNDVLLPGPTIQ--DTLVKIVMRFR---FHQF--VVC
ADIEKMFRQILVHPS--DQPLQR-----I------LWRDD---P-AL---------PL-K
ELQLLTVTYGTNSAPFLSTRV-LQQL------------A----DDE-EHQF--P-LAAQA
L-RRD--FYVDNL-LSGSD-D---ESALTASCKQLV-EM-LASA-------GLPLR-QWS
SNSQ-AV-LAAIPPELHEKSA--I-R-DL----------------------------D--
HEASV-----------------TT--LG--------------------------------
-----LRWEPNTDFLLFKPPHWKESPVLTKRVIASQVSSMFDPLGFVC------------
----------------------------------------------------------NQ
AHPFENVGVDLAGPIY--------------------------------------------
----------------------------ICSSLRNHRN---PII------KA-YIV---V
-YVCLA--TKAVHLDLVTDLTTDAF-----IACLRRF-CGRR-GLPANVYCDNGTNFVGA
HKELE-D-------LRKLFLTQ-RH------------------QDAVA---RDCADSGIH
----FHFIPPRSPTFGGIWEACVKSVKHLLRRVVG--D-----AHL----LESEM-----
--QTV-----LIQIEGQLNSRP--------IVP------------L--------------
----------------------PA--------SPS--D-------E--------------
-----------
>1259/1-567 
---YTRRGLLSVVNSLYDPLGFVAPITVQGKLLLRE-LTAN-A----------T------
-DWDS-P-LPA--SGQELWDSWKNSLQELQ---H-IQVP--RSY--G-------------
-LVSPSG--AKFT-ELSV-FSDASEK-IIA-AVAYLK--TVDS-NG------NCHA-G--
FITG---------------------------KARL-APL--P-E----------------
--------------------------------LSIPRLELCAAV-LSV-NMMETIIAE--
-I------A-IRF---DEI---NL---------YT-------------------------
-------------------------------------WYLPSFGV-------YHPK-K-P
SQM-RVVFDSSAL-Y-KG---VSLNKVLLTGPDLN--NSLLGVLMRFR---KEPV--AFM
VDIQQMFHCFRVRPA--DRNYLR-----F------LWFHE---NNPE---------NELT
EYSMKVHVFGNSPSPAVAIYC-LRCA------------A----QEG-ETDF--GEDARQF
V-EED--FYMDDG-LKSLP-S---PEMAISLLKRTQ-DM-LAGS-------NLKLH-KLA
SNSK-KV-MQAF-------SSEDYANSLKELD-----------------------LGVNS
-LPMQ-----------------RT--LG--------------------------------
-----LLWNLETDCFNFQV-----------------------------------------
----------------------------------------------------------SA
EPPFTHVGLDVFGPWS--------------------------------------------
----------------------------VC--AR-RTRGGFA-ES-----KR-WAV---L
-FTCLN--IRAIHIEVIESLTTSSF-----INALRRF-LAIR-GPVKQIRSDRGTNFIGA
CKDLQ-I-------PSN-VDEK-A----------------------VE---RFLSDHNCT
----WTFNPPHSSHMGGTWERIIGLTRKILDSMLL--QT--SSSRL----THEVL-----
--STF-----MAEVTVIINNRP--------L--------------I--------------
----------------------PV-------------ST---------------------
-----------
>126/1-559 
----TKRNVLSQIARLFDPLGLISPVIVLAKSIMQQ-LWAD-G----------L------
-DWDE-K-LEN--ELLNRWMTFYQSLVQLN---E-IQVP--RCV--V-------------
--IP-G-AH--RI-EIHG-FCDASGT-AYG-ACLYLR--CVQE-NG------EVSV-R--
LLCS---------------------------KSRI-APL-------R-------------
---R----------------------------LTMPRLELCAAV-VLA-RLISVVLPI--
-L-K----L-E-V---DDI---RL---------WS-------------------------
---------------------------------------FPHHAV-------LKPS-SSS
TKL-RVVFDGKAKS--NG---LSLNDVLMIGPKIQ--SDLFSIVLRFR---KHLY--AFS
ADVEKMYRQVKIDPS--QTHYQR-----I------FWRDN---P-TE---------PI-R
VMELSTVTYGTAPASFLAVRS-MIQL------------A----RDE-MTNF--P-EAAEA
I-LED--CYMDDI-LSGSS-T---LESTRQLRCDIA-DL-LMKG-------KFPIR-KWC
SNDD-EV-LEGIPDEDREKLV------RIE---------------------------ESG
ANETI-----------------RA--LG--------------------------------
-----VLW----------------------------------------------------
----------------------------------------------------------NS
AAAFEFTGVDYAGPVT--------------------------------------------
----------------------------VK--EGRYKP---KQI------KA-YIA---L
-FVCLA--TKSIHLELVSDLTTEAF-----LSALDRF-VNRR-GLVRKMMSDNATNFVGA
SKELH-Q-------LFLMFRDE-TE------------------KAKID---DFLLKRDIE
----WEFIPPRSPNFGGLWEAGVKVIKSHLHRTLG--N-----AIL----TFEEF-----
--GTV-----LTHIEAVVNSRP--------LYS------------M--------------
----------------------SD--------DPN--D-------PLPITPAHL------
-----------
>1260/1-545 
---PTKRQCASRMAETFDPLGLLAPLLVQFKLFLQD-LW-IDG----------L------
-QWKD-K-IPK--DLLPRWEIIRKQFSEVS-----ISIP--RML----------------
---R-PRGDYERV-HFIV-FSDASKD-TYA-CATYLL--YEY-ANG------PPKI-G--
LLAA---------------------------KSKV-KPAAST-T----------------
--------------------------------LTIPRLELLAIE-IGS-RIAESAIAA--
-M------G---NETPSTI---RF---------FS-------------------------
------------------------------------TYYIPHRVV-------VKL-ASLT
TKL-RIVLDASSKKS-GE---YSLNDCLEPGPSML--IDLLDILIRSR---LSDY--LVV
ADIEKAFHQVRMTPG--DRNCTR-----F------LWLKD---I-SK----PATRNNI-V
EYRFTRIPFGMTCSPFLLAAT-INHY------------L-------NEMNN--E-IG-ER
I-RQN--LYVDNV-MLTTN-K---KEEIQDLRVKSR-AA-FTSM-------GMNLR-EFI
TNRL-DE-MAKFPSDEV--A----------------------------------------
AETII-----------------KL--LG--------------------------------
-----YQW----------------------------------------------------
----------------------------------------------------------TP
STPFQHVGLDYLGPLE--------------------------------------------
----------------------------FIRDDGYKVG------------KA-YCL---V
-YTCLV--TRAAHLELLPDASTETY-----IQGLINI-FSRR-GVPHSIYSDNAATFTLG
ARIIS-D-------NIRL----------YA-P-----------SQSMI---CFLAHHQIE
----FRHITPLAPWQGGIYERIVGVVKHQMRKEIG--R-----STK----SFFVL-----
--SHV-----LTRIENMINSRP--------LTP------------N--------------
----------------------PR-------------E-------I--------------
-----------
>1261/1-549 
----TRRGLLSVISSVYDPLGYASPFVLKAKMILQE-LTRM-N----------L------
-GWDD-K-IPD--AERRQWDEWIDELPKMA---D-FKVN--RCI--K-------------
-PHDFGE--VTEY-ELHH-FSDASER-AYG-SASYIV--MKNG-DG------LAHS-S--
LLVA---------------------------KSHL-TPI--K-R----------------
--------------------------------VTIPRLELMAAT-LSV-KLDSMLRRE--
-L------E-LPI---VRS---VF---------WT-------------------------
---------------K---------------PDSGNVWYLPHHPV-------MTDK-K-P
DKV-RIVFDCASK-C-QG---VSLNDVVLQGPDLT--NNLLGVLVRFR---QQPV--ALM
ADIEGMFHQVRVPLT--ERDVMR-----F------LWWPG---GDLE---------RQPK
MYRMCVHLFGGTWSPSCCNFA-LHQT------------A----ADH-PDAF--TPEAGRA
I-HRS--FYVDDC-LVSVN-N---EENAVRLAASLK-EG-LTKG-------GFNLT-KWL
SNRP-RV-LESV-------PKEDRSKNAKGLD-----------------------LTHDA
-LPV--------------------------------------------------------
------------------------------------------------------------
----------------------------------------------------------PG
KPPFSHVGVDCFGPFF--------------------------------------------
----------------------------VK--QG-R-----S-RL-----KR-YGC---I
-FTCLV--IRAVHIEILHTMNTDSF-----LNALERF-ISRR-GRPELIRCDNGTNFVGA
ERELR-E-------GGKRWNQQ-K----------------------IH---ANLLQRGID
----WRFNTPTASHAGGAWERQIRTTRKVMNGVMK--L---Q--VL----DDEGL-----
--PTL-----MCKVESIINGRP--------LTV------------V--------------
----------------------S------------------------TDM----------
-----------
>1262/1-521 
----TMRKVLKTIASCYDPQGMLTPTTLAGKLFFQR-LTA-KM----------N------
--WDT-P-LTL--ELDTFWKKVMKDWSG-E---P-WTIQ--RKL--F-------------
--SKQQWSRATSV-QLHV-FTDASKA-AYG-AVAYIR--MLVDDE--------ALT-Q--
LLMS---------------------------KSRV-APL--K------PS----------
--------------------------------HSIPQLEMLAIL-TGV-RLGNYICKE--
-M------D-TTFD---EM---FL---------WS-------------------------
--------------------------------------------------------SSKS
TKM-RIVFDGSAKRS-KK--DKSLNDHLLPGANLL--PDVAAVLLRSR---LKDV--LII
ADIQKAFLQMELNIE--DRDATR-----F------LWV-------------NADTGQT-E
CYRYARVPFGLKSSPFLLNST-IKLL------------L-------EQQDN--P-FA-ET
M-ARS--VYVDDV-FVGVD-T---VEEAKEYYHVSK-RI-FAGA-------QMNLC-KYV
SNSP-EA-NRYFTEQE-KTEP---------------------------------------
ETAKQ-----------------RL--LG--------------------------------
-----IDW----------------------------------------------------
----------------------------------------------------------TP
SKPFENTGVDFAGPLK--------------------------------------------
----------------------------VLIN-DRI--------------VEIYFV---L
-FTCLF--SRYVHTEVVKDMETTTF-----LHVLRRF-AARF-GIPKSITSDNAPQFKML
SAVLE---------ELK--LQQGT---------------------------GMVNTTSLP
---TFHFIPAHSPWAGGVYERMIGLVKRSLVRAGS------TKVLM----SYEDF-----
--VTT-----LSECTAIVNHRP--------LTY------------V--------------
----------------------A-------------------------------------
-----------
>1265/1-580 
---NTKRTVLSDTAKIFDPLGLLGPVIVVAKLFIQE-LWSR-D----------V------
-NWDE-R-LTA--DQEDRWKRFTQELQSIN---E-LLIS--RRA--I-------------
--AK-D-AV--AF-EIHG-FSDASQK-AYG-ACVYLR--SIKA-DG------TAEI-H--
LLSS---------------------------KTRV-APL-------P-------------
---KRPGSKRSGKP------------------FTIPRAELCGAL-LLA-RLVVAVIDA--
-M-D----L-E-G---NAV---VL---------WC-------------------------
------------------------------EDGDSRGCYLPHHAI-------LRPA-SST
TKL-RVVFDASARSD-TN---LSFNDVLITGPVVQ--DSLMAIVLRFR---RYKY--VFT
ADIVKMYRQIRVDES--DSPYQK-----I------LWREC---P-QE---------PL-V
TLELMTVTYGTSCAPFCAKAC-LNQL------------A----NDE-ETNF--P-IASKV
V-RKD--FYMDDV-LSGAD-E---LPKALECQDQLI-AL-LHRG-------GFKLH-KWC
ANAP-EL-LERFPVTDREVQA------KIE---------------------------DRT
PNEII-----------------KT--LG--------------------------------
-----LLW----------------------------------------------------
----------------------------------------------------------NP
SPVFYNTGIDYAGPFF--------------------------------------------
----------------------------VR--QGVRRA---TKV------KV-YVA---L
-FICMS--TKAIHLEVVSDLTTAAF-----LAALHRF-VGRR-GCPEKLVSDNAINFQGA
QSELQ-E-------LHRLFQAQ-QF------------------REEVN---HFCAAKEIQ
----WSFIPPRSPNFGGIWEAGVKAAKSHLKIVLC--E-----ASL----NYEEM-----
--STL-----LVQIEAILNSRP--------LTQ------------N--------------
----------------------ST--------DAN--D-------LTALTPGHF------
-----------
>1268/1-564 
----TKQLILSIIATLFDPLGLLGASLVLLKMFMQK-LWTL-Q----------R-VDGTR
YDWKD-P-LPP--TVGEEWRKLSQHLGVLN---N-IRIP--RCT--V-------------
--IK-G-AV--DI-QIHC-YTDASEK-AYG-ACVYIR--SKNV-ER------KLAR-R--
LLTS---------------------------KSKV-APL-------K-------------
---Q----------------------------QPLPRLELNGSD-LGA-DLVEWVIRV--
-L-G----K-R-----FPV---FY---------WT-------------------------
------------------------------PANDSPRCFLPHHPV-------VREE-STT
TKV-RVVFDASAKTS-TG---LSLNDVLLVGPTIQ--PDLRDIVLRSR---MRQV--MVV
SDVEKMFRQIDMAPE--DSPYQS-----I------LYRFN---P-EE---------EI-A
TYELTTVTYGTKPAPFLATRT-LKQL------------A----QDE-QQRF--P-LAAQA
L-ETD--VYMDDV-ISGAD-D---VATATELRAQLD-SL-LGSG-------GFKLR-KWA
SNEP-SV-LRGVARENLALPD--E-I-DWD---------------------------Q--
-EASV-----------------NT--LG--------------------------------
-----LKW----------------------------------------------------
----------------------------------------------------------TV
SRPFSQTGVDYFGPVY--------------------------------------------
----------------------------VKAG--RGRQ---P-T------KA-YVA---L
-FVCMA--TKAVHMELVTDLSTECF-----LQALRRF-ISRR-NRPTDIYSDNGTNFVGA
KNVLE-Q-------LLKQLKDV-SH------------------HEKIA---RVCELEGIR
----WHFNPPSAPHFGGLWEAAVRSAKHHLLRVLG--E-----NSA----SFEDY-----
--NTL-----LTQVEACMNSRP--------LTA------------L--------------
----------------------SN--------DPT--D-------L--------------
-----------
>127/1-544 
---PTKRGILRCVMSQFDPLGLLSHFLIHGRVIIQD-IWRS-K----------A------
-DWDD-T-INE--EILERWRVWTTKFKELE---Q-IQIS--RAY--F-------------
-PGVTSS-DIEDL-QLHV-FVDGSET-AYA-CVAYFR--ATI--NG------KFEC-A--
LVGG---------------------------KAKV-APL--K-A----------------
--------------------------------LSIPRLELQAAV-IGC-RLMKTLCSS--
-H------S-LPI---SKR---ML---------WT-------------------------
-------------------------------------WFLPVGIV-------RNPK-K-P
NKL-RIVWDAAAT-V-NG---VSLNSMLLKGPDLV--QPLPNVLCGFR---ERKI--AVV
GDIMEMFHQLKIRKE--DRYSQL-----F------LWPNE---T-GP---------D-PK
IFVIDVATFGSTSSPCSAQFV-KNLN------------A----TEH-AEAY--P-RAAEA
I-VRR--HYVDDY-LESFD-S---EEEACQVIEEVK-LV-HRLG-------GFTIR-NWL
SNST-AV-LRRV--G--EAET----KTIKIVD-----------------------D-SGS
QV--E-----------------RV--LG--------------------------------
-----MQW----------------------------------------------------
----------------------------------------------------------PY
TRPFSFVGLDYFGPIQ--------------------------------------------
----------------------------VK--VG-R-----S-LV-----KR-WVA---L
-FTCLT--IRAVHLEVVHSLSTEAC-----KMAIRRF-VVRR-GAPLEIRSDNGTNFLGA
SHELI-Q-Q------IQE-INQ-H----------------------LS---AVFTNATTK
----WVFNPPSAPHMGGSWERLVRSIKIAFSA-LT--T---T-KNP----DDETL-----
--LTL-----MIEAEGIVNSRP--------LTF------------V--------------
----------------------PL-------------ET---------------------
-----------
>1271/1-533 
---TTRRGILSVVSSIFDPLGLVAPCILPAKLILRQ-LCKD-K----------L------
-GWDQ-D-IPE--KQAQKWLLWKKRDXNLS---S-FSVS--RCF--K-------------
-PTDFGP--TMSA-QLHH-FADASEN-GYG-TASYLL--ISNE-HG------EKHC-S--
FVMG---------------------------KSRV-APL--K-Q----------------
--------------------------------ITIPRMELTAAV-VAA-KMDRMLKQE--
-L------Q-LQL---EDS---VF---------WT-------------------------
---------------L---------------ECPSKVWYIPHHGI-------YHPK-K--
NKL-RVVFDCTAT-Y-QN---FSLNSQLMQGPDLT--NTLIGVLNRFR---QEPV--AIM
ADIESMFYQVRVPEA--DADLLR-----F------LWWPE---GDLS---------KPMA
EYRMKVHLFGATSSPSCACFA-LRKT------------A----MDK-KTEG--TAEAINT
I-LQN--FYMDDC-LKSVA-S---EDAAIQLAQSLM-SV-CSKG-------GFHLT-KWV
SNSR-SG-LLSL-------PE---------------------------------------
------------------------------------------------------------
------------------------------------------------------------
----------------------------------------------------------PD
NPPFTHTGVDYFGPFL--------------------------------------------
----------------------------IK--RG-R-----S-LV-----KR-YGV---L
-FTCLT--VRAVHIEVANSLDTSSC-----INAIRRF-ICRR-GQVSTIRSDNGTNFIGA
ERELK-E-------AMRDLDQS-K----------------------IA---ESLVRKGIK
----WIFNTPAASHQGGVWERQIRTVRKVLNSVLN--Q---Q--VL----DDEGL-----
--YTV-----LCEVEAIINDRP--------LTN------------A--------------
----------------------SD-------------D--------PNDL----------
-----------
>1275/1-520 
----TKRSLLSVAQKIFDPIGLACPVTLVPKLLLQA-AWLL-K----------C------
-RWDG-D-LPI--ELKKRFNAWLKTVAWLR---E-CQIP--RNI--C-------------
-------ITWEEV-SMHV-FCDASKD-AYA-ACVFIR----SRCGD------SVIV-R--
LVQA---------------------------RSRV-SPI--K-A----------------
--------------------------------MTIPRLELMAAV-IAT-RLGVATKRA--
-L------S-MEF----KS---YY---------WS-------------------------
-----------------------------------DCHYLPHHMI-------LKE-TSAT
TKV-RPVFDASAKDK-NG---VSLNECLERGPNMI--ELIPQIVIKFR---KYAI--AVI
ADIEKAFLQMSLYEK--DRDFMR-----F------LWWKR---Q-------A--EGEI-Q
IYRHCRVIFGVSSSPFLLAAT-IAHH------------FEQA---PPHLRE--T-AG--K
L-KES--LYVDNC-LTSVE-N---TSDLTKFINEAK-EL-MNLA-------HFNLR-EWN
---S-NC-NDP------TV-----------------------------------------
----------------------N-------------------------------------
------------------------------------------------------------
----------------------------------------------------------EA
SSVFEVTGVDMAGPLH--------------------------------------------
----------------------------LKG-----------GK------KC-WIA---L
-FTCAM--YRALHLEIVQELSTGAF-----IAALRRF-IARR-GRVCTIFSDNGTNFVGT
SNALR-G-------LDW---------------------------EKIV---EFAQVNRID
----WKFNPPAAPWWGGWWERLVRMIKDLLKRILG--R-----TTV----TYEEL-----
--NTI-----ICDCEATINSRP--------LTY------------I--------------
----------------------SD--------DVD--Q-------MRALTPAMF------
-----------
>128/1-557 
-----RRDVVSEIFRIFDPLGLFAPVVMKAKIFMQH-LTKE-G----------F------
-DYKE-A-LPV--HLQEEWKRYREELKLLN---S-IQVP--RHI--F-------------
--QGQI-PI--SS-EIHT-FVDASEK-AFG-AAVYIR--AIHK-DK------RATI-Q--
LLCA---------------------------KSHL-API--N-A----------------
--------------------------------ITLPRLELKAAV-LGA-QLTAKVKEE--
-L-S----M---E---DAST--FF---------WS-------------------------
-----------------------------------SRYFIPHHCV-------MKHD-SST
KKL-RVVFDASSVTS-SG---KSLNDLMHTGPTVQ--SSIFSILLRFR---MHKY--VFT
ADIEKMYRQIWVNPE--DQYYQT-----I------VWRND---P-SE---------DL-R
YYRLKTVTYGTKAAPYLATKC-LQYL------------A----QKG-KREY--P-AGAAA
L-EKD--FYVDDC-LTGAD-T---IPEALQKQKELN-QL-LQNS-------GFKLR-KWC
TNNV-HI-LQNIPKEDMIPNVQLE-DTTYE------------------------------
-DCSV-----------------KT--LG--------------------------------
-----ITW----------------------------------------------------
----------------------------------------------------------TQ
ARPFLNSGVDYCGPFK--------------------------------------------
----------------------------IHYK--IRGK---KPN------TA-YIA---I
-FCCFA--TKAVHLELVSDLTTEAF-----LAALRRF-ISRR-GKCQVLHCDNATNFVGA
RNKLQ-E-------LEEAIFSE-KA------------------KEHIV---RECNNKGVQ
----FKFIPPRAPHFGGLWEAAVKSAKHLLLKNVT--T-----ANL----TYEEL-----
--ETV-----IVEIEAILNSRP--------LTP------------I--------------
----------------------SD--------NPN--D-------V--------------
-----------
>1284/1-556 
---FTKRTILAATCKIFDPLGLLSACTIVPKMLLQR-LWKS-K----------L------
-DWDD-L-VSA--DVSKEWSDFVNNLKQIK---A-INIP--RHV--F-------------
-HTSSDTPV--SV-QLHC-FVDSSQS-AFA-ACVFIR--CTDS-GD------KVSV-K--
LLCA---------------------------KARV-APL--K-P----------------
--------------------------------STIPRLELAAAL-LGA-QLSSKVCQS--
-L------S-RKI---DQK---YF---------WT-------------------------
------------------------------SAYKGNKK---------------KKK-KKK
KKL-RVVFNGSARTA-SG---KSLNDIQYSGPVVQ--NDLMSILLRFR---QHKY--VLS
GDIEKMFRQVMLDEA--QRHLQL-----I------LWRDN---E-TQ---------PL-R
TLQLNTVTYGTASAPYLTTRC-LVQL------------S----TEC-SDKR-----VANI
I-KND--FYCDDL-ITGCD-N---KTELKYLRDAVV-DK-LAEA-------CLPLR-KFR
TNIP-SI-FASDPISTICTEK--DLSQANDQY-----------------------S-NLQ
NQSS-------------------V--LG--------------------------------
-----LNW----------------------------------------------------
----------------------------------------------------------TL
TYPFLVTGVDFGGPFS--------------------------------------------
----------------------------IMDR--KGRG---CKVS-----KC-WLS---L
-FVCLS--TKALTLEVVSGLSTEAF-----LMCFRRF-ISRR-GKPHDIYCDNGTNFVGA
NNELG-----------RMLRAS-QS--------------------SVI---AAAHDEGIK
----FHFSPAYSPHWRGLNEAGIRSAKLLMKRVIG--N-----ANL----TFEEL-----
--TTL-----FTQIEAILNSRP--------LTP------------L--------------
----------------------TS--------DPS--D-------M--------------
-----------
>1287/1-523 
---PTMRNVYRVLASQYDPIGFIIPYTTRAKVLIQA-LWKK-D----------R------
-GWDT-PIEGN---LLSLWQNWEDELIYLQ---E-VTLP--RCY--F-------------
-PRNVSS-LSAAV-DLHI-FCDASEE-AYG-SVAYLR--VEDE-QG------HIHV-S--
FVMA---------------------------RSRV-APK--K-Q----------------
--------------------------------LSMPRLELCAAL-TGA-QLARVLQTE--
-L------S-LSV---RQT---IL---------WS-------------------------
---------------A---------------NKTPESWYIPHHMV-------YHN-----
RKA-RVVFNCSYR-Y-QQ---ACLNDNLLPGPTLG--PSLLGVLLRFR---EHAV--AIS
GDIKAMFHQVRLLPE--DQPLLR-----F------LW-RN---MERE---------RSPD
IYEWRVLPFGTTCSPCCAIYA-LQRY------------V----RDH-KVG---NEDVMES
V-LHS--FYVDNC-LQSFH-T---TNQAKEFPNKLX-AF-LAAG-------GFEIR-QWA
SNVP-DV-ITH-------------------------------------------------
------------------------------------------------------------
------------------------------------------------------------
----------------------------------------------------------LF
KPPFWSTGVDCFGPYH--------------------------------------------
----------------------------VK--IG-R-----R-HE-----KR-WGI---V
-FKCLT--TRCVHLDLLCNMDTDSF-----LLALRRF-VARR-GKPYELLSDQGTNFRGG
ERELQ-E-------AFASLTPE------------------------LQ---EQLAKQKID
----FKFNPPHAPHFGGAWEREIKSIKASLQVVLK--D---T--IL----PEEVL-----
--RTV-----LIEVEGIMNSKP--------LGY------------V--------------
----------------------SS-------------DV---------------------
-----------
>1289/1-543 
----TKRNILAAISKIYDPIGLISPVLIQAKLLLQK-IFE-AN----------Y------
-KWDA-P-IEQ--SFCLEWNKIMLTWKESP---E-IKIP--RFL--G-------------
------NKQINSQ-EFHC-FTDASKY-GFG-AAIYVK--T---SEE------GSHP-G--
LIFS---------------------------KSLI-KPA--S---LPSNA----------
--------------------------------TTIPKLELQALT-LGA-KMIKFLQNE--
-L------N-FNMA---QA---TI---------WS-------------------------
---------------------------------------LPHRAV-------IKI-DKNT
TKL-RIVMDASARPP-SQKDAPSLNDCLHTGPLLL--KQLAGILLRFR---FMKR--VIL
ADIEKAFLQLGVRET--DRDCTR-----F------LWVEN---P-EQINLENFQYAQC-L
VFRFCRVSFGLTVSPFLLNAT-IREH------------L-------SLFDT--K-VE-RT
I-EEN--LYVDNI-MIEVE-P---EEDVNALCFQAI-DI-FKSG-------GMKLR-EFF
GLTR-KE-SRGMSEDLL--IR---------------------------------------
NQIET-----------------KI--LG--------------------------------
-----IRW----------------------------------------------------
----------------------------------------------------------TM
ARPFCYCGIDYFGPIN--------------------------------------------
----------------------------VKG--QNVVK------------KV-YGA---L
-FTCLT--IRAIHIELVEDVSTKSF-----IQAYRRF-VARR-GTPSIIASDNATNFTMG
SKIIK-E--------------L-NK---ELIF-----------SQEVQ---EMIKYQGTE
----WKFITPRNPREGGAWERMIGITKTAMKRSIG--K-----SLL----TDTEL-----
--STL-----FCELEAIVNSRP--------LTY------------Q--------------
----------------------S-------------------------------------
-----------
>129/1-556 
---ATRRGILSIVASLFDPLGFLAPFVLKGKTILQE-MCRS-G----------M------
-GWDD-N-LPA--DLQSAWEHWKADLVNLE---K-IEVP--RCI--V-------------
-PSGFGR--IIRR-EIHH-FSDASMS-GYG-QCSYLR--LENE-QG------DISC-S--
LLMA---------------------------KSRV-APL--K-I----------------
--------------------------------TTIPRLELAAAV-VSV-AVNDMLKEE--
-M------N-LAD---AEA---FF---------WT-------------------------
---------------E---------------GREGERWYIPHHGV-------YHSK-K-P
GKL-RIVFDCSAR-Y-KG---TSLNDHLLTGPDLM--NSLTGILLRFR---QYPV--ALM
CDVEKMFHQFHVDHA--DRDYLR-----F------LWWRN---GDFN---------SQPQ
TFRMTVHLFGASSSPGCANYG-LKHL------------A----REG-ERLY--PLGS-QF
I-MQD--FYMDDG-VSSIE-S---TEKAIKLAEEAR-QL-CALG-------SLRLH-KFV
SNDK-EV-LKTI-------PPSECAVDVTAVD-----------------------L----
------------------------------------------------------------
------------------------------------------------------------
----------------------------------------------------------EP
SPPFTYSGMDVFGPFI--------------------------------------------
----------------------------TS--KG-R-----K-SN-----KR-YGL---L
-FTCFC--CRAIHIEMLDDMSTDAF-----INGLRCF-IAIR-GAVHQIRCDQGSNFIGA
RNELT-K-------AMEEIDTN-R----------------------LV---TFLAEKQCD
----FVFNAPHSSHTGGVWERQIRTVRSVLRSTLS--Q---SSGRL----DDSSL-----
--RTF-----FYEAMSIVNSRP--------LTV------------D--------------
----------------------SL--------T----DPSSPEPLTPNHL----------
-----------
>1292/1-555 
---STKRSILSNIARLFDPLGXLSPVTVTAKVLMQD-LWIQ-K----------C------
-DWDT-P-LPE--DFRERXYAYCKSLSELP---S-LSID--RWL--G-------------
-VTSTR-----SY-QLHG-FSDASSR-AYA-AAVYLR--VDKG-DG------TFSV-S--
LLAA---------------------------KTKV-SPV-------K-------------
---T----------------------------VSIPNLELCGAA-LLV-KFLCHVRKL--
-D------F-LSA---TPV---FA---------WS-------------------------
---------------------------------------LPHHPV-------VLYL-LLK
MKI-RVIFDASRRTR-DG---WFLNHFLFTGAPLQ--SDLALILLNWR---RYLF--VFT
ADIVKMFRQIKVQRE--DQDFQR-----I------VWAPT---A-DS---------PP-V
DYRLTTVTYGTACAPFLAIRT-LQQL------------V----EDE-GARF--P-LGAEC
L-KSE--TYVDDT-FAGSD-E---LSTAVQKRVELT-KL-LGSA-------GIYLD-KWA
ANHP-EL-LPPQTGQGPAKEI------DMD------------------------------
--ESV-----------------KT--LG--------------------------------
-----VHW----------------------------------------------------
----------------------------------------------------------HA
SRPFSISGLDYAGPIQ--------------------------------------------
----------------------------VRTT--KGRG---HKAY-----KW-YIV---V
-FVCFS--TRAIHLELVSDLTTATF-----ISAYRRF-VGRR-GVCQKLYSDNATNFHGA
DNELK-A-------MFQRASDF-YQ--------------------KVA---SVLANDGTE
----WVFIPPSAPHYGGLWEAGVNSVKHHLKRVVG--E-----HTL----TFEEL-----
--STV-----LVEIEACLNSRP--------LGA------------L--------------
----------------------TS--------DID--D-------LHALTPFHF------
-----------
>1293/1-574 
---MTRRGILATVNSVFDPLGFTAPFLXPAKVLMQD-LCRL-K----------L------
-NWDE-P-IPH--NHDVAWIKWKNDLHKLE---T-YSVN--RCI--K-------------
-PTDFNK--ITSS-QLHH-FSDASME-AYG-SVTYLR--LTNS-ND------RIFC-A--
QLFG---------------------------KCRL-VPL--K-K----------------
--------------------------------LTVPRLELCAAT-MSV-RTDKFMKRE--
-L------E-LPMVF-QPS---VF---------WT-------------------------
---------------N---------------GNNGRIWYVPHHGI-------YHPK-K-P
DKI-RVVFDCSAK-Y-KG---ICLNDVLLQGPDLT--NSLIAVLCRFR---QEHV--AIM
GDIQSMFHQVRIPEQ--DQDLLR-----F------LWWKD---GDIN---------NELQ
TFKMKVYLFGTVCSPSCSNFA-LQQT------------A----RDN-CELF--RAEVTNT
V-ANN--FYVDDC-LKSVA-T---AAEPITLVKDLS-QL-LHKG-------GFNIT-KWL
SNSR-EV-LSSI-------PKSHQSKVVKDLN-----------------------LSTDR
-LPAD-----------------TA--LG--------------------------------
-----LQWSVDQDTFGFTY-----------------------------------------
----------------------------------------------------------PD
LCSFTNVGIDFFGPFT--------------------------------------------
----------------------------VR--QG-R-----S-TP-----KR-YGI---I
-FTCLT--LRVIHLEVAHSLDTSSF-----IQGLRRF-ISRR-GQVSEIRSDNGTNLVGG
ERELR-E-------ATQKWNQH-Q----------------------IN---DFLLQRNIK
----WIFNAPTASHHGGAWERSIRTVRKILSAVSR--E---Q--TL----NDESL-----
--CTL-----FCEVEAIINGRP--------LTC------------V--------------
----------------------SN-------------D--------PNDL----------
-----------
>1296/1-548 
---PTKRDVASKLAETFDPLGLVSPIMVAFKRLIQK-LW-SHD----------M------
-NWKD-K-IPV--ELLPDWHNLQKSFQDTL-----VVIP--RQL----------------
---T-DHYDYDRA-ELLI-FSDASQD-IYA-CMAYTC--FLK-KGC------EPRV-Q--
LLAS---------------------------KNKI-RPSKNE-K----------------
--------------------------------WTIPKLELLGIE-CGS-TLACNIIAE--
-L------R---IKI-DGI---RL---------FT-------------------------
-----------------------------------PVYFIPHRAV-------FKE-DSLT
TKL-RVVLDASSHAR-GQ---LSLNDCLHAGTNMI--TPIFGILLRTR---CTKF--IIV
ADIAKAFHQVKLQEE--FRNVTC-----F------LWLKD---I-HK----PPTDNNI-M
VYRSTVIPFGVSSSPFLLAAY-ITYN------------L-------DNNPD--D-IN-KD
I-RDN--LYVDNA-LFGTN-D---PDKIMPIIRKTK-AT-FANM-------SMNLR-EYC
VNHD-KI-MDTLDPSVA--T----------------------------------------
SAEAI-----------------KL--LG--------------------------------
-----YTW----------------------------------------------------
----------------------------------------------------------IS
SKPFSKVGLDYLGPVE--------------------------------------------
----------------------------YIKDDGVTIG------------KA-YVL---I
-YTCMC--TRGAILRVVPDSTSYRY-----VMTLKMI-FREV-GVPLAVYSDNAAAFRLG
ASVIN-A-------DIAS----------FE-Y-----------STTLT---TFLASESVD
----YKFIVPLAPWQGGVYERVVQIVKRQIRKECG--N-----AKF----DYHSL-----
--QYL-----VSGAQGMINNRP--------LTP------------H--------------
----------------------SR--------SPG--D-------M--------------
-----------
>1297/1-524 
---PTLRNVYKVLASQYDPIGYLIPFTTRAKVLVQD-LWKT-N----------L------
-TWDD-PITSE--SLLSRWQTWLQELQGLN---H-IAVP--RCY--S-------------
-PSGWQA-DKLNR-ELHI-FCDASER-VYG-SVAYMR--TEND-QG------HVHI-S--
FVLA---------------------------RSRV-APR--K-Q----------------
--------------------------------MTIPRLELSAAL-TGA-QVANILQEE--
-L------T-VDI---NRI---IL---------WS-------------------------
---------------A---------------EESRESWYIPHHMV-------THN-----
GKD-RIVFNCSYS-Y-QG---QALNDILLPGPILG--PSLLGVLLRFR---EHPV--AIS
GDVKGMFHQVRLLPT--DKSVVR-----F------LW-RD---MQRS---------NQPK
IYEWQVLPFGTTCSPCCAIYA-LQMI------------A----QTH-SDG---DPVLEST
V-KGS--FYVDNC-LHSLQ-T---VAEARALVDNLR-QL-LLTC-------GFELR-QWA
SNKP-EV-IQH-------------------------------------------------
------------------------------------------------------------
------------------------------------------------------------
----------------------------------------------------------LY
KPPFYSAGMDCFGPFT--------------------------------------------
----------------------------VK--IG-R-----R-TE-----KR-WGI---V
-FKCLT--TRCIHLDLVESLDTDAF-----LMALRRF-ISRR-GKPFELLSDNGTNFVGG
DKELR-A-------AYESMIPQ------------------------LR---EQLAEQQIT
----FRFIPPGAPHFGGVWEREVKSVKQALKVVLK--D---L--TV----TETVL-----
--RTV-----LIEVEGILNAKP--------LGY------------V--------------
----------------------SS-------------DV---------------------
-----------
>13/1-551 
---YTKREVLSQIARLFDPAGWLAPFIIRSKMFMQE-IWLQ-N----------L------
-GWDD-K-LPT--EMSQRWQSFLDEYSDLN---Q-IRVP--RWI--W-------------
-YQPEV-----II-EHHG-FCDASQR-AYG-AAIYIR--VEMG-QK------I-LT-R--
LLTA---------------------------KTRV-APV-------K-------------
---T----------------------------VSLPRLELCGAV-LLT-EMVTAILPH--
-M------P-SAS---SDI---RC---------WT-------------------------
------------------------------P-----SYHLPHHAV-------VKPE-STT
TKL-RVVFNASSPSA-NG---TSLNDILHAGPVLQ--SDLTIQVLKWR---YFQY--VFS
ADITKMYRQIWVDPK--HTPFQR-----I------LFR-N---K-EG---------DI-R
DFELKTVTFGVNCAPFLAIRV-LQQL------------A----EDI-QVPF--P-NASRI
I-QQH--MYVDDV-LAGAN-S---VNEAQSSIRELQ-AA-LSAS-------GFPLR-KWT
SNNK-SV-LKDVPAEHLLHSE----FLDID------------------------------
AESTA-----------------KT--LG--------------------------------
-----IRW----------------------------------------------------
----------------------------------------------------------SF
SRAFTYTGIDYAGPFE--------------------------------------------
----------------------------IKNY--TGRA---CLIT-----KG-YVC---V
-FVCFS--TKAIHLEPTSDLTTEKF-----LAAFARF-VARR-GCPQRVHSDNGKTFVGA
ATLISRD-------FLQAI------------------------KESVT---DAYSHQGLV
----WRFIPPGAPHMGGLWEAGVKSFKTLFLKSTS--A-----RKY----TFEEL-----
--ATL-----LAKIEACLNSRP--------LSP------------M--------------
----------------------SE--------DPS--D-------L--------------
-----------
>130/1-569 
---ATRRGILSIVSSLYDPIGFVAPFLLKGKCILQE-LCQR-N----------M------
-EWDD-S-LPD--DLIPRWEEWKNSLQDLK---D-FTVP--RCY--Y-------------
-PSSFSK--IVLT-ELHH-FSDASNL-GYG-ACSYLR--VKSD-KN------EVHC-C--
LVMA---------------------------KARV-API--K-I----------------
--------------------------------KSIPRLELAAAV-VSA-RLSVLLKAE--
-L------Q-MMI---DQE---FF---------WS-------------------------
---------------I---------------PDKETAWYIPHHGV-------YHPH-K-P
DKL-RVVFDCSSK-F-CG---ISLNDTLLTGPDLI--NSLVGVLCRFR---KEAV--AVT
CDIEKMFHQFHVPPE--ERDYLR-----F------LWWKN---GDLK---------EEPI
EYRMTVHLFGAASSPGCANFG-LKYL------------A----EKY-KSEY--SEAS-SF
V-NNN--FYVDDG-LISVP-S---IQEAKDLIAEAK-TL-CKLG-------GLRLH-KFN
SNEK-DV-LRCV-------DSSEWAVSSKPLN-----------------------LTPES
-S--G-----------------HV--LG--------------------------------
-----IQW----------------------------------------------------
----------------------------------------------------------EA
SSPFCYTGMDCFGPFI--------------------------------------------
----------------------------IK--KG-R-----K-EY-----KR-YGL---L
-FTCLS--SRAVHIEMLEDLSTDMF-----INALRCF-ISLR-GAVRQLYCDCGTNFVGA
RNEFK-Q-------ALKECDVK-T----------------------LE---RYLAENQCE
----FIFNAASASHSGGVWERQIRTVRNVLNSTLS--L---CPGRL----DDSSL-----
--RTL-----FYEAMAIVNSRP--------LTV------------D--------------
----------------------GI--------N----DPKSLEPLTPNHL----------
-----------
>1301/1-528 
-----RRTVSSDMASKFDPMGYLTPLLLPPKLFQRE-LW-D-T----------T-----Q
YGWDT-K-LSE--QHEDEYRKLIQNINGFT-----IKMP--REI--V-------------
-LKTGKN-------SIIT-FCDASKE-ATA-CCVYVK-------ND-------KGT-H--
IILG---------------------------KSHA-RPLKEK------------------
--------------------------------WTIPKLEMHALL-LGT-EKTMKVVKA--
-LQLGQT---------------------------T-------------------------
-------------------------------------HYNALQAV-------ITP-SKTT
TKC-RIVVDASAHYK-DK---PCLNDCIEQGPTIL--PDIQDMIIRFR---SGQT--VLI
SDVEKAFLQVFLHED--DRDVTR-----V------LWFKD---I-NK----PVNEDNI-I
VYRFTRVLFGLNVSPFLLGQT-IIHH------------L------RSLKDD--P-II-RE
M-PHN--LYVDNS-IITTDEN---AENVIQIYKKVK-KT-FKDA-------NMNLR-EFR
SNCK-TV-NDGIAEEDK--S----------------------------------------
KEEDM-----------------KV--LG--------------------------------
-----IWW----------------------------------------------------
----------------------------------------------------------NK
QRPFGSTGLDNFGPIQ--------------------------------------------
----------------------------YRKD-DGTLA------------NA-YGT---I
-FTCTT--TRLIHVETVKNASALEF-----IQAFRKF-VAIR-GRPTKIVSDNGTNFVLG
QKIIE-E---------AF--E-------RSDC-----------PPD---------MHKID
----WKFITPYAPWKGGVYERMVKSVKEAFYKAVG--R-----SKL----TFEEL-----
--TTV-----LYEATASINQRP--------LTK------------L--------------
----------------------ED--------DIN--A-------EA-------------
-----------
>1302/1-537 
---PTKREVLRVLMSIYDPLGLISHYMMFLKVTLQD-VWRT-G----------I------
-HWDA-A-IEE--KQFKNWKTWVKLLPNLE---K-LSIP--RCY--R-------------
-QVTSAC-ETTIV-QMHT-MVDASIN-GMA-AVVYLR--FEE--KG------KVEC-V--
LVTG---------------------------KTRV-APL--K-Y----------------
--------------------------------LSIPRLELQAAV-LGC-RLAESVSNN--
-L------S-IKI---SRR---LF---------WT-------------------------
-----------------------------------RVWYLPIFPV-------KNLN-K-P
NKF-RIVWDAAAS-V-HG---VSLNSALLTGPDEL--VSLPSVLQTFR---QFRV--AVV
GDIREMYHQVRMRLP--DQHCQR-----F------FFRN----D-KS---------EELS
VYVMQVMTFGACCSPATAQYV-KNRN------------A----ERF-QIDY--P-RATDA
I-INK--HYVDDM-LVSEE-T---EEAAIDLAITVR-RI-HAKA-------GFEIR-NWL
SNSS-KV-AAAL--NG---ASTE---EKDLNL-----------------------TAE-L
------------------------------------------------------------
------------------------------------------------------------
----------------------------------------------------------AY
TRPFSHVGVDYFGPYL--------------------------------------------
----------------------------IT--VG-R-----R-TE-----KR-WGV---L
-LTCLT--TRVVHIEVAYSLTTSSC-----IIALRNF-IARR-GTPLAFYSDRGTNFVGA
QKELQ-K-------ASELLEQN-K----------------------IA---CEFTSPRTS
----WHFNPPSSPHMGGSWERLIQSVKRNLQEIQG------T-RRL----SDEEL-----
--RNA-----LTEIEFTLNCRP--------LTH------------V--------------
----------------------PI-------------DD---------------------
-----------
>1305/1-570 
---ATRRGILSTVASVYDPLGFLAPFMISAKKVLQE-MCHK-G----------I------
-SWDE-P-LPI--EMRPRWESWLEDLSKLD---K-IQIP--RCF--T-------------
-PSNFGK--ILRT-ELHH-FSDASNK-GYG-QCSYIR--LLSD-T-------RVHC-A--
FIMG---------------------------KARV-APL--K-V----------------
--------------------------------VTIPRLELTAAV-VSA-AVSGMLKEE--
-L------A-LKV---DGE---YF---------WT-------------------------
---------------E---------------PSMGHLWYIPHQGV-------YHPK-R-P
NKI-RVVFDCSAK-Y-EG---TALNEHLLTGPDLT--NGLTGVLCRFR---KYPV--AVM
CDIKKMFHRFHVARE--DRDFLR-----F------LWWPN---CDTN---------AEPR
EYRMRVHLFGASSSPGCANYG-LKYL------------A----SIN-ETEY--PLAA-SF
I-RRN--FYVDDG-LVSVE-S---AESAIKLVEEAQ-AL-CAKG-------KLHLH-KFL
SNSR-EV-LESI-------NQSDHAVEVKNVD-----------------------FYHNH
-LPVQ-----------------NV--LG--------------------------------
-----IRW----------------------------------------------------
----------------------------------------------------------DS
SPPFTYCGMDCFGPFY--------------------------------------------
----------------------------IK--QG-R-----K-EC-----KR-YGL---L
-FTGLC--SRAVHIEMLEDMTTDAF-----INALRCF-ISIR-GAVRHIRSDQGTNFVGA
KRELR-N-------ALKEVSKE-R----------------------VA---VYLAANQCD
----FCLNAPSSSHAGGIWERQIRTIKAILNSVLR--Q---SAGRL----NDASL-----
--RTF-----FYETMSIVNNRP--------LTV------------E--------------
----------------------GL--------S----DPTSLEPLTPNHL----------
-----------
>1308/1-538 
-----RRTVASRLAGIYDPCGTMVPLLLPLKLVQRK-LWDD-Q-----------------
YGWDT-P-VKE--ELTKEVRQILEAMEGFK-----IQLP--RMV--I-------------
-NKSGNN-------RLVT-FTDASKE-ATA-CCVYVI-------RE-------GHA-A--
LVMA---------------------------KSKV-RPLKEK------------------
--------------------------------WTTPKLEMQALT-MGV-KLTKKVRRA--
-LFDGEILI-------DSA---IL---------LS-------------------------
-----------------------------------------------------TP-HKST
TKC-REVIDGSSHFK-NQ---PSLNDSIYPGPVIL--PDLCEMLVRFR---AGKI--VIL
SDVEKAFLQVRLHED--DRDATR-----L------LWIKD---I-RK----LATKDNI-I
IFRFTRVLFGLNVSPFLLAAT-IQHH------------L------ESHPNQ--K-LA-KE
M-ALN--LYVDNL-MLTSDEK---PDKAINLYYEAK-KT-FLEM-------NMNLR-EFL
SNSK-DF-NEKVDHKDR--A----------------------------------------
PDANM-----------------KV--LG--------------------------------
-----IRWFSIPD-----------------------------------------------
----------------------------------------------------------TV
NSPFEKTGLDYFGPIA--------------------------------------------
----------------------------YKLK-DGTVG------------KA-HGC---I
-FTCTV--TRLIHVEIVTDETTKSF-----IQAFRRF-ISLR-QLPKRVISDNAPTFVLG
NKIIN-E---------AL--T-------ENSL-----------SKEVQ---EFLGIQGIT
----WTFITPYAPWKGGFYERMVRSVKTAFIKGIR--T-----NTL----DLDEL-----
--ATC-----FAEITESINSRP--------LTY------------V--------------
----------------------EN--------DLN--S-------------IEV------
-----------
>131/1-550 
---PTKRQLLKFMMGIFDPLGFLSPITIHLKIIFQE-LWRL-Q----------S------
-GWDD-E-IPD--GLVPRWVEWLNETARLK---E-VRLP--RYY--F-------------
-PEIPS---FADA-EFHA-FCDASDK-AFA-CVIY----MVHRHKG------TSHV-A--
LVYA---------------------------KSRV-APL--K-S----------------
--------------------------------STVPRLELQGCV-LAS-QMMKTLQDE--
-M------K-IEV---TKL---FF---------WT-------------------------
-----------------------------------NTWYLPHFSV-------ESAG-K--
--F-RLVMDAKAK-S-HG---FSLNDLLLKGPDLV--PALIAILMRAR---KKKI--GFV
ADIKEMFHQILIRRM--DQDSQR-----F------FFRGM---DRSE---------SPSS
VYIMMVMIFGAVSSPSMAQFI-KNFN------------A----KEM-EEEY--P-GVERA
V-IDQ--HYVDDY-FDCAD-T---DEEAIELVQRVV-ET-HDHG-------GFQLV-KFS
SNSE-AF-LDSL--------------DPALVA-----------------------DRVGS
RT--------------------RV--LG--------------------------------
-----IDW----------------------------------------------------
----------------------------------------------------------PP
SFPFTNTGIDYFGPLV--------------------------------------------
----------------------------VK--VG-RISRHPR-LE-----KR-WVV---L
-FTCLT--SRAIHLEVVPDLDTNSC-----IMAIRCF-MSIR-GLPQCIMTDNGTNFTGA
DQELK-R-------LVKTLDQP-QH------------------IRAIE---DSMSIRGVQ
----WKFIPPGAPHFGGCWERLVRSVKNALRAMLQ--E-----RHP----TDLVL-----
--RTT-----LCEVMNTVNNRP--------LTH------------V--------------
-------------------SSDPL-------------DA---------------------
-----------
>1314/1-540 
---MTKRELLSLIHTVYDPLGLIGPVLLPAKLLYQK-VCA-RN----------I------
-NWND-K-LEE--MELNEINQIIEGWGE-Q---E-FSRP--RKI--I-------------
----HGCENAEIL-QIHC-FVDSSMK-AYA-VNIYLR--IACPHQ--------INT-S--
LIFA---------------------------KNRI-VPK--G----KEKT----------
--------------------------------LTIPRLELLAIL-IGT-RAISFVTKE--
-I------K-QPIE---KT---ML---------WS-------------------------
----------------------------------------------------------SF
TKL-RVVFDAGS----GK---TPLNNELLRGAVLL--PQLPGILIRTQ---MFNN--LLI
ADIAKAFLQIQLRQE--DRDVTR-----F------LWVKD---I-KH----QPEYQNL-I
SYRFTRVLFGVISSPFLLIAT-ILHH------------L------EKIKS---P-LS-EE
I-KTN--LYMDNI-ILGAK-N---TDEIKEKYTELI-KI-FEKA-------KMKVR-EFC
SNSV-EG-NKMFVEADKHPSI---------------------------------------
ESKSL-----------------KF--LG--------------------------------
-----IKW----------------------------------------------------
----------------------------------------------------------IP
SRVFQNTGLDFMGPII--------------------------------------------
----------------------------VKDI-DEERS------------KR-WIL---L
-LTCLS--TRTIHLEVVTSISTHAF-----LNAFRKF-VARR-TRPDYILSDNGSSFRLA
EKTLK-R--------------I-KP---DQII-----------DDGIQ---KYFAKENIN
----WKFITPLAPWEGGIYERINGMIKSNIRKSIG--R-----KLV----DNDDF-----
--NTL-----ICEVEAIINCRP--------LVQ------------I--------------
----------------------DD--------EQE--T-------I-ILRPIDF------
-----------
>1319/1-547 
---PTKREIARVVMSFFDPLGFIAFFLVHGKAILQD-TWVK-G----------T------
-EWDQ-K-IPE--DLNERWRQWSGLFHQLN---Q-LHIP--RCY--F-------------
-RSSFPK-NLDAL-QLHL-FVDASEA-AYA-GVVYFR--LES--EK------GVQV-S--
LVGA---------------------------KVKV-APL--K-T----------------
--------------------------------LSIPRLELKAAV-LGI-RLQEAIQSQ--
-H------T-FPI---SRR---FC---------WS-------------------------
-------------------------------------WYLPLGVV-------INPR-K-P
DKI-RLIWDAAAK-V-GN---TSFNSRLLKGPDLL--SPLPRVLYKFR---QHPV--AVC
GDIMEMFHQIRIRSP--DCQSQR-----F------LFREH---S-SD---------S-PQ
VYVMDVATFGSTCSPASAQFI-KNLN------------A----DEF-ASEY--P-RAAVA
I-KFH--HYVDDY-LDSFE-S---VTEAVTVVNEVK-LV-HSKG-------GFTLR-RFL
SNEA-EV-LQKI--GEF----SEQA-PKNLDL-----------------------E-RGG
KS--E-----------------SV--LG--------------------------------
-----IKWMPFED-----------------------------------------------
----------------------------------------------------------SF
IRPFTYTGLDYFGPVL--------------------------------------------
----------------------------VK--VG-R-----S-HA-----KR-WVA---L
-FTCLT--IRAIHMEVVHSLSTESC-----IMAVQRF-VSRR-GIPTEFWTDNATTFQGT
SNEIK------------A-TKQ-A----------------------LA---QKFTTTQTT
----WKFIPPASPHMGGAWERLVRSVKQTIGTVLD--E---S-RKP----DDETL-----
--ETV-----LLEAEAMINSRP--------LTF------------I--------------
----------------------PL-------------ES---------------------
-----------
>132/1-550 
----TKRVILSGISQLFDPLGIVSPVVIRAKMLMQL-LWLQ-P----------C------
-GWDD-P-VSE--SIASKWKSYAEQLPNLS---N-FHVP--RYA--L-------------
--LP-K-AT---I-QLHS-FSDASES-AYG-ACTYAR--SLDS-HG------NITV-H--
LLAS---------------------------KSRV-SPL-------K-------------
---R----------------------------ISLPRLELCAAD-LAT-KLHSKISEA--
-L-Q----I-D-I---SAS---YF---------WC-------------------------
-------------------------------------CFLPHHPV-------MKDS-STT
TKV-RVVFDASAKTS-SG---HSLNEALLVGPVVQ--DDLHAICLRFR---TFPV--AVV
SDVAKMYRQILHHPD--DTPFQQ-----I------LFRFD---K-TD---------PV-Q
TYRLLTVTYGMAPSAFLATRT-LIQL------------A----DDE-GHTY--P-LGGPA
I-RKG--FYVDDF-IGGAQ-S---IQEAIQLRTELG-EL-MAKG-------GFCLR-KWT
SNKL-EV-LQGLESDQIGTQS--A-I-QFD---------------------------K--
-DETI-----------------KA--LG--------------------------------
-----IRW----------------------------------------------------
----------------------------------------------------------RP
SRPFSITGVDFAGPVY--------------------------------------------
----------------------------LKAI--HKRA---QPA------KA-YIC---I
-FVCFS--TKAVHIELVGDLSTSAF-----LAAFRRF-VSRR-GRPSDVYSDNGKNFEGA
KNTLE-E-------VYRLLQDN-AE--------------------SIH---SFCATETIN
----WHLCPPKAPHFGGLWEAAVKVAKTHLYRQLG--N-----SRL----TFEEM-----
--ATL-----LTQIEAAMNSRP--------LVP------------L--------------
----------------------SE--------DPN--D-------L--------------
-----------
>1321/1-518 
----TLRNVYRVLATQYDPIGFLIPFTTRAKVLLQQ-LWVK-E----------R------
-QWDD-PVLPE--GIQKAWAAXENELPDIT---S-IQLS--RTY--G-------------
-PVELDS-TSVKR-ELHV-FCDASEQ-AYG-SVAYLR--IVND-D-------KVLV-S--
FVMA---------------------------RSRV-APR--K-S----------------
--------------------------------ISIPRLELCAAL-TGV-QLANLLERE--
-L------D-LNI---QRT---IL---------WS-------------------------
-----------------------------------ESWFVPLHLV-------KHN-----
EKY-SLVLNCSYV-F-KG---DSLNTHLLPGPTLG--SSLLGVLLRFR---ENPV--AIS
CDIKSMFHQVRLLPS--DKPLVR-----F------LW-RN---MRKE---------EPAD
VYEWHVLPFGTTCSPCCATYA-LQKH------------V----RDL-SEN---CEDLKDS
I-TKA--FYVDNC-LQSVS-D---IQKGKELVEKLR-AH-LKEG-------GFEIR-QWA
SNVL-EV-VEV-------------------------------------------------
------------------------------------------------------------
------------------------------------------------------------
----------------------------------------------------------LF
KPLFWSTGMDCFGPFT--------------------------------------------
----------------------------VK--TG-R-----K-TG-----KR-WGL---L
-FKCQT--TRCVHLELLTGLDTDSF-----LMALRRF-VARR-GQPYEVICDQGTNFHGG
ESELK-N-------AFEHLSPV------------------------LK---EKLWNHQIK
----FTYNPPYAPHFGGTWEREIRSIKSALRSTLG--S---Q--TV----KEEVL-----
--ATV-----LVEVEEILNSKP--------LGY------------V--------------
----------------------SS-------------SAE--------------------
-----------
>1322/1-547 
---PTKRIVLSCVMSLFDPLGLLAPFTVYGKILIQD-LWRS-G----------T------
-EWDE-I-IDI--ECLEKWKNWIRRLPEVE---E-IRVP--RYH--F-------------
-TKGSEV-ELKTL-QLHV-FVDASQY-AYG-CAAYFR--VLMA-GQ-------PVC-S--
LVMA---------------------------KSKV-APL--K-Q----------------
--------------------------------LTIPRLELQAAV-LGA-RLMNTVIDT--
-H------T-LAI---TEC---FI---------WS-------------------------
-------------------------------------WYLPLNVV-------VNPK-K-P
EKI-RLVWDAAAT-V-EG---ISLNSQLLKGPDML--SSLPSVISRFR---EREV--GFG
GDIREMYHQLLIRKD--DKQYQR-----F------LYRND---A-ES---------S-VD
VYVMDVATFGATCSPCSAQFV-KNKN------------A----NEA-AEKY--P-DAARA
I-VDN--HYVDDY-FDSTD-T---VEEAIQRSKEVR-YV-HSCA-------GFEIR-NXV
ANCD-EI-LQSL--GE-----PKVEQQVHFNQ-----------------------D-KDT
GT--E-----------------R-------------------------------------
------------------------------------------------------------
----------------------------------------------------------PY
KRPFSYTGVDYFGPVT--------------------------------------------
----------------------------VT--VG-R-----R-SE-----KR-WIA---L
-FTCLT--TRAVHLEVAHSLSAQSC-----IMTIRRF-ICRR-GSPIEFFSDNGTNFKSA
SKEI-----------LRN-IDV-E----------------------CG---EIFTDATTR
----WNFIPPSAPHMGGAWERLVRSVKAALSE-LD--D---G-KKL----TDEIL-----
--LTT-----IIEAEDLVNSRP--------LTY------------L----PLDSGSETAL
T---------------------PN-------------QF---------------------
-----------
>1324/1-521 
---PTKREMLRTLMAIFDPLGLISNLLIFLKILLQE-VWRS-R----------V------
-GWDD-Q-IPD--ELKDKWELWLRYFPAVH---S-VSIP--RCY--R-------------
-AMVRLE-DDTNV-QLHT-FVDASEL-GYA-TVIYLR--FEQ--QG------KVEC-M--
IVSA---------------------------KARV-APL--Q-F----------------
--------------------------------VSIPRLELQAAV-IGS-RLAETIVNS--
-L------S-FKV---NQR---FY---------WT-------------------------
-----------------------------------RIWYLPIFPV-------FNPN-K-P
GKL-RIVWDAAAK-S-QG---ISLNMMLLKGPDQL--TSLNSVLYKFR---ENKV--AIC
GDIKEMFHQTVIKEE--DQNCQR-----F------LWREH---P-ND---------LEPS
TFVMQVMTFRACCSPSCAQYA-KNVN------------A----REH-EEEY--P-DAAEA
I-IKK--HYVDDM-LASVE-T---EDEAIKLAQDVR-HV-HAKA-------GYEMR-NWL
SNSS-TV-LNSL--N---------------------------------------------
------------------------------------------------------------
------------------------------------------------------------
----------------------------------------------------------AF
TRPFSFIGVDYFGPLY--------------------------------------------
----------------------------VT--VG-R-----R-LE-----KR-WGV---L
-VTCLT--VRAIHVEIAHSLNADSC-----IMALRNF-MARR-GVPIRIFSDRGTNFVAS
SKELE-A-------ALREMDQD-K----------------------VI---HEIVSPDTE
----WEFLPPASPHMGGCWERLVRSVKVNLQKMKP------Q-RNH----SDESL-----
--RNT-----LTEIENIINSRP--------LTF------------V--------------
----------------------SV------------------------------------
-----------
>1327/1-532 
----TRRTVLGTISSCFDPMGLVGPCLLPAKAFFQH-LWTLEN----------F------
-EWDT-V-LPQ--EESRTWEKLTSDWIT-----E-ISIP--RLV--L-------------
----H-GDSPT-V-QIHT-FTDASDF-AFG-TAVYLR--SENKKDG------RITS-S--
LVFS---------------------------KNRL-RPL--K----ANSK----------
--------------------------------LTIPRLELLGIL-AGV-RAAKFVQQE--
-L------H-RELE---KT---FV---------WS-------------------------
-----------------------------------QEHFLPHHAV-------FNK--G--
-KI-RLVYDASAHPK-GL---PSLNQSLFRGPVLL--PNLINLLLRFR---STKI--PVL
ADIEKAFHQISLIES--DREFCK-----F------LWLKN---M-DQ----PLSPSNL-A
VYRFKRIAFGIISSPYILAAV-IRHH------------L------SKERT---D-LA-NE
I-KEN--IYVDNV-LLECD-T---REEALDKCKAAK-QM-FATA-------KMNLR-EFC
THER-AV-LDQISLEDR--L----------------------------------------
EQDIP-----------------RV--LG--------------------------------
-----INW----------------------------------------------------
----------------------------------------------------------FR
KMIFESVGLDYAGPS---------------------------------------------
----------------------------SVRI-NGIIT------------KF-YLL---L
-FCCLT--TRAIHLEITLSQSAVAF-----MNAFQRF-ISRR-GKPKRVISDNAPSFILA
DKTID-F--------------L--I---NE----------------PS---NELAQKGID
----WTFIPAYSPWAGGMYERLVGITKQLFQRTLG--K-----GIL----HYDDL-----
--ITF-----TAKVEATLNLRP--------IST------------V--------------
----------------------SD--------E---------------------------
-----------
>1328/1-557 
---PTKREVLRTLMMIFDPLGLIGHFLMYLKAVLQE-IWRT-S----------V------
-GWDD-A-IEE--KQYQMWVEWLNVLPKVA---E-VEIP--RCY--R-------------
-SATSIG-HSNDV-QLHV-FVDASET-GFA-AVAYLR--FQE--GQ------TIET-S--
LVGS---------------------------KTRV-API--K-F----------------
--------------------------------LSIPRSELQACV-IGL-RFANSIVQS--
-L------S-IKV---NKR---FF---------WT-------------------------
-----------------------------------RDWYLPVFPV-------LNPN-K-P
GKV-RLVWDAAAA-A-YG---VSLNSLLLKGPDLL--TSLLSVLVKFR---QFRV--AVC
GDIREMYLQVLLKQD--IRLC-------F------FWKDD---Q-NI---------EKPS
TYAMSVLPFGVSCAPSIAQFV-KNTN------------A----KQF-AEEH--P-AAVDA
I-VDK--HYVDDM-LVSVE-S---EKEAIELAKNVR-KI-HAEA-------GFEMR-NWI
SNCP-QV-LQAL--GE---SKTV---EKNLNI-----------------------SEG-L
VT--E-----------------KV--LG--------------------------------
-----MWW----------------------------------------------------
----------------------------------------------------------AY
ARPFTYMGVDYFGPYV--------------------------------------------
----------------------------VI--LG-R-----R-LE-----KR-WVL---L
-ATCLT--TRAIHLQIVHTLNTDSC-----IMAIRNV-MARR-GIPAVIYSDQGTNFRGA
SKELE-E-------AMKNLNQE-R----------------------LA---EEFNSPHTS
----WNFNPPASPHMGGAWERLVRIVKQNLAKLKP------N-RTV----SHEVL-----
--ENM-----LMEVENIVNSRP--------LTS------------L--------------
----------------------PL-------------DDDQSPVLTPNHF----------
-----------
>133/1-552 
---PTKREVLRVVMSIFDPIGLVAVYVVHGKVLVQH-IWRS-G----------I------
-GWDE-R-IPD--GLLEQWKRWIKLLQQLD---H-VEIP--RCY--F-------------
-PGYSPE-HYRAV-ELHI-FVDASEE-AFA-AVAYFR--IVE--GS------RVRC-S--
LVSA---------------------------KTKV-APL--K-L----------------
--------------------------------LSIPRLELSAAV-LGA-RLAKSVMEN--
-H------T-IPI---SHK---VF---------WS-------------------------
---------------S---------------FDPKRTWFLPLNVV-------TNPR-K-P
NKV-RLVWDAAAK-V-QG---QSFNSALLAGPDFL--APLQAVLSSFR---QFEV--AIS
ADICEMFHQILIRPE--DRSAQL-----F------LWRDE---P-SK---------P-FE
VFVMDVATFGSTCSPCAAQFV-KNRN------------A----EEY-SEQF--P-LAAEA
I-IKH--HYVDDF-LCSVH-S---EQEAVELAEQVK-LV-HSKA-------GFVIR-NWL
SNSK-SV-LTRV--GE-QQAV----PEKKTWT-----------------------D-RSV
VN--E-----------------RV--LG--------------------------------
-----MIW----------------------------------------------------
----------------------------------------------------------SH
VRPFTYVGVDYFGPML--------------------------------------------
----------------------------VK--QG-R-----S-EV-----KR-WVA---L
-FTCLT--IRAVHLEVVHNLTTESC-----KMAIRRF-IARR-GAPREIFSDRGTNFVGA
NRDLK-M-E------LRQ-INT-N----------------------LA---STFTNTDTQ
----WRFNPPSTPHMGGSWERMVRSVKSALAS-LS--T---G-GKP----DDETL-----
--RTL-----LAEAESIVNSRP--------LTY------------L--------------
----------------------PI-------------DS---------------------
-----------
>1331/1-554 
---NTKHQLLSDSAKLFDPFGWFAPVIVRVKILYQK-CWLY-D----------L------
-NWHD-K-LPP--TIEEAWVEVKESLHLLE---R-VKLP--R-W--S-------------
-ANYNGR--I----ELHG-FSDASEE-AYS-AVVYLR--SVES-NN------EVHV-T--
LLAA---------------------------KTKV-APV--H-Q----------------
--------------------------------ISIPRLELNAAE-LLA-KLMKQVAAP--
-L------E-RFQ---IDQ---YA---------WT-------------------------
------------------------------DADCSKSYYLPHHGV-------IKED-SVT
TKL-RVVFDGSSTTT-TG---ASLNDILLEAPNIN--ADLFDVLLRFR---SYPV--VFL
ADIEKMYRQVLVHPD--DTDYMR-----I------VWRDS---P-DK---------PI-Q
HFRLLTVTYGLKNSGFLAMAA-LHKA------------A----EAF-EERY--P-KAAER
I-IKH--TYVDDL-TSGAD-S---AEEAIEIIKQIN-EI-LGEA-------GFTLR-KWS
SNSP-EV-LDSLSDTISSAMPIQF-PDERN------------------------------
---TV-----------------KA--LG--------------------------------
-----THW----------------------------------------------------
----------------------------------------------------------TA
CRPFAHVGVDYAGPIS--------------------------------------------
----------------------------VRCS--NTRG---ARCM-----KG-YIV---V
-FICLS--SKAVHLEVAGDLTTDTF-----LGAFKRM-IARR-GYCNEVWSDNGTNLVGA
DRQLQ-E-------IYEVVTKH-VK--------------------QGE---HFFTNLGIR
----WRFIPPASPHQGGIWEAAVKSAKELLRPILG--N-----EKL----THEEL-----
--STV-----LCQVEACLNSRP--------LCP------------M--------------
----------------------SS------------------------------------
-----------
>1332/1-606 
---PTMRHIYKVLASQYDPLGYIVPYTTRAKVLVQH-LWDK-K----------R------
-EWDD-PQLPN--ELLHAWQEWEQELPDIQ---H-ISIP--RCY--V-------------
-TPELDK-PECIR-NLHI-FCDASER-AYG-SVAYVQ--TLSS-QG------DVEV-A--
FLTA---------------------------RSRV-SPK--K-Q----------------
--------------------------------QSIPRLELCAAL-TGS-QLAKLLKSE--
-L------S-VPI---NQV---TL---------WS-------------------------
---------------V---------------DQAKESWYIPHHMT-------HHN-----
GKN-RVVFNCSFQ-N-RG---KNLNQLLLPGPTLG--PSLMSVLLRFR---EHTV--ALS
SDIRGMFHQVRLLPD--DRPLLR-----F------LW-RD---LNRD---------QPPQ
VYEWQVLPFGTTCSPCCATFA-LQKH------------V----IDH-SQP---GEDVRES
I-EKH--FYVDNF-LQSFD-S---QEEARDRASKLH-NL-LATG-------GFDLR-QWA
SNFP-QV-LDTI-------PSTAKSNTLVLWL-----------------------AQEQP
-DAQE-----------------SA--LG--------------------------------
-----LYWHCTSDKLSYKYRPIKSSTPTMRHIYKVLASQYDPLGYIVPYTTRAKVLVQHL
----------------------------------------------------------LL
QPAFYSTGVDCFGPYL--------------------------------------------
----------------------------IK--IG-R-----R-HE-----KR-WGV---I
-FKCMT--TRAVYLDLLCQMDTDSF-----LMALRRF-ISRR-GKPFEIISDQGTNFRGG
ERTLK-E-------DFNALSPS------------------------LQ---EQLASHQIN
----FKFNPPGAAHFGGCWEREIRSLKSALCSTIG--D---Q--IV----TEEVL-----
--RTM-----LVEIEGILNSKP--------LGY------------T--------------
----------------------SS-------------DI---------------------
-----------
>1336/1-601 
----TMRKIYRTLAKQYDPLGYLIPFTTRAEIIVQL-LWNK-K----------R------
-GWDD-PCLPA--DLLAAWEEWENELPHLA---Q-ITLP--RCY--S-------------
-GI-VQQ-PIKHR-SVHI-FCDASER-AYG-SVAYLS--TEDD-QH------NTQI-A--
FLAA---------------------------RSRV-APK--R-Q----------------
--------------------------------LSIARLELCGAL-TGA-QLGAVLKRE--
-L------T-LEI---HHF---VY---------WT-------------------------
---------------C---------------GLSSHSWYIPHHIV-------HHN-----
GKN-RIVFNCSFE-Y-QG---QSLNENLLPGPTLG--PSLLGVLLRFR---EHPI--AVC
SDVRGMFHQVRLLDE--DKPFLK-----F------LW-RD---GITS---------EPPT
IYQWAVLPFGTTCSPCCAVFA-LQSH------------A-----GI-LES---TDDVRQT
V-ERN--FYVDNC-LKSIS-D---VEQAKQLVNRLQ-NH-LSEG-------GFELR-QWA
SNDP-TV-IDHF-------PSELKSKGSEIWL-----------------------SQGTT
-NPLE-----------------RT--LG--------------------------------
-----LIWNCQSDTLAYKPFQEDKGEITMRKIYRTLAKQYDPLGYLI-------------
----------------------------------------------------------LF
KPPFYSTGVDCFGPLM--------------------------------------------
----------------------------IK--IG-R-----R-TE-----KR-WGI---V
-YKCLT--TRAVSLDLLDHMDTDSF-----LLSLRRF-TARR-GRPYELLSDQGTNFRGG
NTELE-E-------AFKEMQPL------------------------LR---DQLAKEQIR
----FRFNPPSAPHFGGSWEREVRSVKTALRTTLG--A---Q--IV----TEEVL-----
--RTV-----LVEVEGILNSRP--------LGY------------V--------------
----------------------SS-------------DVADPDPVTPNSL----------
-----------
>1338/1-578 
-----KRFVLSSIAKIYDPLGLIDPVKALAKQIMQQ-IWEL-K----------K-TDGKN
WDWDD-E-LPS--DLQQAWVHFQQHLEPLR---N-LQIP--RAA--V-------------
-HTSIH-----NV-QLHV-FCDASEK-GYG-ACCYIR--DDND-EE------NITS-Q--
LLTS---------------------------KSKI-APL--S-Q--K-------------
--------------------------------LTIAQLELCAAK-LGS-DLFAKVKEA--
-IPT--------F---SNV---YF---------WT-------------------------
--------------------------------------YIPHHPV-------FKAE-STT
TKC-RVVFDASAKTT-SG---YSLNDALMVGPTIQ--QESFTILLRFR---SYII--AAI
ADVEKMYRQVWVHPE--DRPMQR-----I------FWRVS---P-NQ---------PI-R
TFQLNTVTYGTASAPFLAVRA-LKQI------------I----IDH-GKEF--P-KATE-
R-MDD--FYVDDF-ISGAD-S---ITDVQQLYNEAT-TL-LAKG-------GFTLR-KWC
SNDP-EA-LIEIG-NIKNV--TMP-ADDVN------------------------------
-G-HV-----------------TT--LG--------------------------------
-----LIWRPRADTFSIKVHIPETIHHLSKRF----------------------------
----------------------------------------------------------IA
SRPFSISGIDYCGPVF--------------------------------------------
----------------------------VKGA--HRRA---VPT------KA-FVA---I
-FICFT--TKAVHIELVSSLTTEAF-----LAALRRF-IGRR-GLVSELHSDNGTNFKGA
SNELN-N-------LYRLLHSD-EH------------------QRKMH---SWTLERGID
----WTFIPPRAPHFGGLWESAVKSAKYHLLRTMG--T-----SSY----TFEDM-----
--MTI-----LTEVEGCLNSRP--------ITP------------M--------------
----------------------SD--------NPS--D-------L--------------
-----------
>134/1-536 
---PTKRSILSQIASLFDPLGLLAPIIVKAKLVMQR-MWEL-K----------V------
-AWDA-T-PPG--ELTNDWLVLVQKFSLLN---S-FQIP--RRV--I-------------
--DMRN-WT--RL-YLHG-YCDASDV-AMG-ACIYIR--AVGN-DG------STSS-H--
LLCA---------------------------KSKL-API--G-NGR--------------
--------------------------------TTTPRLELCAAV-ILA-RLITNVRAA--
-L-S----T-TIF---YEV---RA---------FS-------------------------
------------------------------------SVYLPHHCV-------VKST-SST
TKC-RVVFDASAKTT-SG---LSLNDVLMCGPVVQ--DSLINILVRFR---FPPI--VLV
GDAKQMYRMVWLHEL--DRDFLK-----I------LWRWS---K-DD---------PI-E
EYRLNTVTFGTKSASYLATKC-VQQL------------L----NSY-REQY--P-AAVEK
A-EKG--IYVDDV-LTGAD-S---EEEARLLRDQLI-EM-FGAG-------GFHLR-KWA
SNSA-AV-LEGVP-----------------------------------------------
------------------------------------------------------------
-------V----------------------------------------------------
----------------------------------------------------------KP
LPPFAITGVDYAGPVN--------------------------------------------
----------------------------IVGR--RTRG---AVPS-----KG-YIS---L
-FVCLG--TRAVHLEAVSDLSAPSF-----LAAFTRF-TSRY-GVPSKMYSDNATNFRAA
ARTLR-E-------LYQQIDAT-EH------------------SDEVN---DFFTDKQVQ
----WLFIPARSPHHGGLWEAGIKVAKTFLNKIGG--N-----YNY----TFEEL-----
--STL-----LAQVAACMNSRP--------ISP------------I--------------
----------------------SD--------DPA--D-------P--------------
-----------
>1347/1-545 
---ATKRKVLSNLATIYDPLGLGSPITVLGKMVYRD-ICDR-G----------L------
-KWDE-P-LPT--EINQRWKAWGSRL--PE---R-IEVP--RSL--P-------------
----DHREPIQAI-DLHG-FGDASGE-GTC-AAVYAV--V-HQ-ES------GVSQ-G--
LIAA---------------------------KSRL-AKK--G------------------
--------------------------------LTIPRLELVSGQ-MVA-RLTDNIRVA--
-L------EGLPL---RNY---YG---------WL-------------------------
------------------------------TATHGREFYIPFKPI-------VREL-AES
TKT-RLVYDVSARATADA---PSLNDYLETGAPLQ--NLIFDITACNR---FHPV--TLA
GDIRKALMSVRVKEE--DRDALR-----F------HFIDP---C-DP---------DKTT
EYRFTRAIFGLNQSPFLLGVT-LEQH-----------------LNTYTDEY--P-KEVDE
I-KRS--LYVDDI-LLGGN-T---RVEVTNLRNTVV-KI-FESA-------DFKLH-KWH
SNDQ-QLEITESVEPADGDLSFAKQLLKVE------------------------------
-NPET-----------------KL--LG--------------------------------
-----MTW----------------------------------------------------
----------------------------------------------------------VG
ERPFQVVGLDYAGPLP--------------------------------------------
----------------------------YKS--G--NS---SDG------KA-YIL---L
-ITCSL--TRAVHLEVLPNLALEEF-----KQAFTGF-VARR-GRPETIYSDNAKTFFAA
SMWIK-K-------IVMS--------------------------EEPC---DYLAKLNIG
----WRFNLSRAPWWGGQFERLVGMMKQSLFKVIV--G-----A--------REL-----
--QEV-----ILDIEVSLNNRP--------LTY---------------------------
------------------------------------------------------------
-----------
>135/1-558 
---PTKREVLRTLMMVFDPLGLIGHFLMVLKTLLQE-IWRS-S----------I------
-GWDE-T-ISD--QHFEKWSTWCAALPGIT---E-IKIP--RCY--R-------------
-SLTSVS-ECNEI-QLHV-FVDASEA-GFA-AVAYLR--FQE--GS----G-NIEC-A--
LLGS---------------------------KTRV-SPL--R-F----------------
--------------------------------LSIPRSELQATV-IGV-RLADTICKS--
-L------S-IKV---KQR---FF---------WT-------------------------
-----------------------------------RVWYLPIFPV-------VNPN-K-P
GKT-RLVWDAAAI-A-YG---VSLNTMLLKGPDLL--TSLLSVLIQFR---EYKI--AVC
GDIREMYHQVQIRDV--DQQCQR-----F------FWKEN---I-TD---------AEPS
TYIVQVMTFGACCSPSTAQYV-KNLH------------A----GKF-QQEH--P-AASEA
I-VKR--HYVDDM-LLSVE-H---EAEAIQLTQDVR-KI-HASA-------GFEIR-NWA
SNSP-AV-LDQL--NE---TSEA---EKSF-------------------------SDS-S
SF--E-----------------KI--LG--------------------------------
-----MWWNPSSDHFTFKI-----------------------------------------
----------------------------------------------------------AC
TRPFTYMGIDYFGPMT--------------------------------------------
----------------------------VT--VG-R-----R-SE-----KR-WGV---L
-ATCLT--IRAIHLELAHTLTTDSC-----VLAIRNI-MARR-GTPAVIYSDRGTNFQGA
SKELR-E-------AVQNINQD-Q----------------------IL---KEFTTPHTE
----WTFIPPASPHMGGAWERLIRSVKTNLSKLQW------G-RLP----TDEVL-----
--HST-----LLEIENVVNSRP--------LTD------------I--------------
----------------------PI-------------DD---------------------
-----------
>1356/1-550 
---PTKREVLKIVMSLFDPLGFASFFLVHGKVLIQE-IWAS-G----------S------
-HWDQ-P-IKD--EICERWHRWTEMFDQLV---K-LRIP--RSY--F-------------
-SSAIPT-EFNNL-QIHI-FVDASEA-AYS-CVGYFR--LDS--ES------GIQV-S--
LIGA---------------------------KTKV-APL--K-T----------------
--------------------------------LSIPRLELKAAV-LGA-RFMESIQAN--
-H------T-FHV---SQK---YY---------WS-------------------------
---------------S---------------SDPSRVWYLPLGIV-------TNPK-K-P
DKI-RLIWDASAK-S-DG---VSLNSKLLKGPDLL--TPLPTVLSRFR---QYPV--AVS
GDIREMFHQLTVIEP--DQQAQR-----F------LWRED---P-AG---------E-PH
IYVMDVLTFGSTSSPSSAQYV-KNLN------------A----SEF-ASEY--P-RAAGA
I-LEN--HYVDDY-LDSFA-T---VEDAIRTVNEVK-HI-HSKG-------GFQLR-KFK
SNDV-AV-LRGI--GEL----ANDE-CKDLLL-----------------------E-RGE
SI--E-----------------SV--LG--------------------------------
-----MKW----------------------------------------------------
----------------------------------------------------------TF
ERPFTFVGLDYFGPVL--------------------------------------------
----------------------------VR--VG-R-----S-TA-----KR-WIA---L
-FTCLS--IRAIHLEVVHSISTESC-----IMAVKRF-VARR-GPPVEIYSDNATCFQGA
SNELQ-R----------E-IND-A----------------------LA---LTFTSTNTS
----WKFIPPAAPHMGGVWERLVRSVKVAIASINE--T---C-RKP----DDETL-----
--ETI-----VLDAEAMVNARP--------LTY------------V--------------
----------------------PL-------------ES---------------------
-----------
>1357/1-544 
----TRRTVLGTISSCFDPMGLVGPCLLPAKAFFQH-LWTLDN----------F------
-EWDT-V-LPP--DESRNWERVTSDWST-----E-ISIP--RLV--L-------------
----Q-GNSLT-V-QIHT-FTDASDF-AFG-TAVYLR--SESREDG------RITT-S--
LVFS---------------------------KNRL-RPL--K----ANSK----------
--------------------------------LTIPRLELLGIL-SGV-RASKFVQRE--
-L------Q-REID---KT---FI---------WS-------------------------
-----------------------------------QEHFLPHHAV-------FNK--G--
-KI-RLVYDASAHPK-GL---PSLNQSLFRGPVLL--PNLINLLLRFR---ATKI--PVL
ADIERAFHQIALIES--DREFCK-----F------LWVKN---L-DQ----PLSPSNM-A
VYRFKRIAFGIISSPYILAAV-IRHH------------L------SKEQT---D-IA-NE
I-KEN--IYVDNV-LLECD-S---VEEALIKCKTAK-QI-FSTA-------KMNLR-EFC
THER-AV-SDQISPEDR--L----------------------------------------
EQDIP-----------------RV--LG--------------------------------
-----INW----------------------------------------------------
----------------------------------------------------------FR
KMIFESVGLDYAGPS---------------------------------------------
----------------------------SVRI-NGIIT------------KF-YLL---L
-FCCLT--TRAIHLEITLSQSAEAF-----MNAFQRF-ISRR-GKPKRVISDNAPSFILA
DKTID-F--------------L--I---NE----------------PS---NELAKKGID
----WTFIPAYSPWAGGMYERLIGITKQLFQRTLG--K-----EIL----HFDDL-----
--ITF-----TAKVEATLNLRP--------ISN------------V--------------
----------------------SD--------EKD--G-------FLPLRPADL------
-----------
>1359/1-534 
---STRRGCLSVIASLYDPLGFIAPFSLTGKRILQE-LCHR-G----------I------
-GWDD-P-LPE--DMMLRWEEWKNGLHKLK---E-VSIP--RCY--H-------------
-PYNFHN--IVRV-ELHH-FSDASCV-GYG-ACSYLR--YKND-MD------EVHC-S--
LVLA---------------------------KARV-APS--N-V----------------
--------------------------------TSIPRLELTAAV-VSA-KVSVMLKAE--
-L------D-IRI---DEE---FF---------WT-------------------------
-------------------------------------WYLPHHGV-------YHPR-K-P
DKL-RVVFDCSAK-F-HG---VSLNDTLLTGPDLI--NPLVGVLCRFR---KEAV--AII
CDIERMFYQFSVTPE--ARNYLK-----F------LWWKG---GDLE---------KEPQ
EYRMTVHLFGAASSPGCANFG-LKHL------------A----RQH-KATY--PLAS-TF
V-EKN--FYVDDG-LVSVS-S---IEEAKKLITESQ-EL-CKRG-------GLRLH-KFN
SNEE-AA-L---------------------------------------------------
------------------------------------------------------------
---------------TC-------------------------------------------
----------------------------------------------------------EA
SAPFTYSGMDCFGPFI--------------------------------------------
----------------------------VK--KA-R-----K-EY-----KR-YGL---I
-FTCLY--SRAVHIEMLEDLSTDSF-----INSLRCF-ISLR-GAVQQLHCDQGSNFVGA
RNELK-E-------ALKQCDTK-L----------------------LE---TFLTEKQCE
----FVFNAPSDSQAGGVWERQIRTVRNVLNATFA--Q---CPGRL----DDASL-----
--RTL-----LYEAMAIVNSRP--------LTV------------D--------------
----------------------GI--------N----DPQAPEPITPNHL----------
-----------
>136/1-545 
---PTKREVLRLVMSLFDPLGLIASYIIEGKVIIQE-IWRS-K----------V------
-GWDE-Q-IPV--KLLKRWEQWLEILRALD---K-VKIP--RCY--F-------------
-PEYSKA-TYESL-ELHV-FVDASES-AFA-AAAYFR--VVD--NG------RIRC-C--
LVSA---------------------------KTKV-APL--Q-S----------------
--------------------------------IGIPRLELQAAM-IGT-RLMKTITDN--
-H------T-IPI---KRR---VM---------WS-------------------------
-------------------------------------WYLPLGIV-------VNPR-K-P
NKL-RMVWDAAAV-V-QG---VSFNSVLLTGPDLL--VPLQAVLSRYR---QKKI--AIS
ADIMEMFHQVEIRPE--DRQAQR-----F------LWRNN---P-GD---------P-IQ
VFVMDVAIFGSTCSPCSTQFA-KNLN------------A----DEH-SAEF--P-EAAVA
I-KEN--HYVDDY-LDSVD-S---IDEAVQLATDVK-TV-HSRG-------GFQIR-HWM
SNSP-EV-LRRI--GE-QNSL----TVKSFVM-----------------------D-KDS
QQ--E-----------------RI--LG--------------------------------
-----MVW----------------------------------------------------
----------------------------------------------------------PY
VRAFTFVGIDYFGPLT--------------------------------------------
----------------------------VR--VG-R-----A-SV-----KR-WVA---L
-FTCLT--TRAIHLEVAASLSTDSC-----KQAIRRF-IARR-GAPQEIYSDQGTNFQGV
SSELA-R-Q------IRA-ING-A----------------------LA---DTITNHRTQ
----WKFNPPHAPHMGGVWERLVRSVKRGLSC-LL--T---D-RNP----NDETL-----
--ATV-----ITEVESMVNSRP--------LTY------------L--------------
----------------------PL-------------ES---------------------
-----------
>1363/1-533 
---NTRRGILSVVSSLYDPLGIIAPLILPAKMLLQR-LCKN-E----------Y------
-GWDD-V-ICP--DEVRQWQEWVESVRCLS---DCVFLP--RCV--K-------------
-PMSLER--IVST-QLHC-FSDASNE-GYG-AVSYLR--IVEN-QG------KISC-N--
ILLG---------------------------KSRV-APL--K-T----------------
--------------------------------VTIPKLELVAAT-VAA-KLQRQISRE--
-L------D-KSI---HET---IM---------WT-------------------------
---------------S---------------EDSYPVWYLPHHPV-------FHAQ-K-P
DKC-RVVFDCAAR-Y-SN---TSLNDQLLQGPDLT--NSLVGVLLRFR---QEPI--AVT
ADIEKMFHQVLVTPA--DTNALR-----F------LWWPH---GDLT---------KDLE
VYKMVVHLFGAXSSPSCASFA-LRKT------------A----EDN-KADF--PKQVSET
V-RRN--FYVDDC-LKSVA-T---QEEAKKLVPDLT-TL-LARG-------GFRLT-KWM
SNSR-EV-VSSI-------PN---------------------------------------
------------------------------------------------------------
------------------------------------------------------------
----------------------------------------------------------PS
TCPFSSVGIDYFGPIQ--------------------------------------------
----------------------------VK--VK-R-----S-LV-----KR-YGC---I
-FTCLA--MRAVHIEVSYDLSTDSF-----LQSFSRF-VSRR-GPPVQVYSDNGTNFKGA
ELEVK-N-------ALKLWNXA-R----------------------IE---DNKLE--VE
----WHFNPPKASHYGDVWERMIRSICKILRVLLG--N---Q--VV----DDETL-----
--LTV-----MTEVEKILNDRP--------LTC------------V--------------
----------------------SD-------------D--------PNDL----------
-----------
>1364/1-557 
-----KRQMLSTASSIFDPMGFLAPFMVRAKILFQS-LWQL-G----------T------
-FWDE-P-LPD--DVDHLWVKWKQELEELP---L-INVP--RAL--V-------------
-PVALVE--AKRV-ELHA-FCDASEL-AYG-AVIYLR--VETS-AP------LALV-N--
LITA---------------------------KTRV-API--K-R----------------
--------------------------------LSLPRLELMGAL-VAA-RLVHYTQRA--
-L------S-LPI---HSI---TC---------XC-------------------------
------------------------------SGPPRRTWYLPHHAV-------YKG-KGEE
RKC-RVVFDGSARYG-QT----SLNSQLEAGPPIQ--MDLLRALLRFR---RFRV--GLQ
ADIENMYLQVQIREE--DRDVCR-----F------LW--R---D-ET--------QEV-C
KYRLTRVCFSLTCSPFLAVST-VRVH------------A----RRHQATAP--R-AA-SE
V-LCN--MYVDDL-ATSCE-S---PDEARTLATQLE-EL-MASG-------GFHLH-KWA
SNEP-AA-LRAIPTEKRSTET---------------------------------------
RGCLW-----------------KT--LG--------------------------------
-----IYW----------------------------------------------------
----------------------------------------------------------VE
APAFSQVGMDFAGPLY--------------------------------------------
----------------------------VRV-GRK-T-----TS------PR-YVC---L
-ITCMV--TRAVHLELVPQMTTVRV-----LQALRRF-MARR-GRPKIIQSDNFRSFKRA
AAEFG-Q-------LWQSID-----------------------VERVQ---RELVGHRIH
----WKFIPDRAPWMGGYWERLVRSVKESLRKVLG--Q-----ALL----DDCEL-----
--QTI-----LCEVEACLNARP--------LTF------------V--------------
----------------------ND--------GPG--D-------PQPLSPFQL------
-----------
>1368/1-559 
---FTRRGVLSTVSSFYDPCGFLSPVMLRGKQILQE-LCRS-K----------L------
-DWDS-P-IPE--DLRPRWERWLQEVLELE---N-LQIP--RCY--K-------------
-PRDFGE--VKAV-ELHH-FSDASQE-GYG-QCSYIR--LVNT-QD------KVHC-S--
FVIG---------------------------KSRV-TPL--K-Q----------------
--------------------------------VSIPRLELTAAT-VSA-RMSGFLNQE--
-L------K-YDS---FKE---FF---------WT-------------------------
-------------------------------------NYIPHTGV-------YHPR-K-P
NKI-RVVFDCSAT-Y-QG---VSLNDMLLQGPNTM--NSLLGVLCRFR---KEAV--AVA
ADVKSMFHQFYAAAE--DRDLLR-----F------LWWED---GNPE---------NAVV
EYRMKVHLFGAASSPGVATFG-LRRA------------A----DDG-EEEY--GAPAANY
I-RTD--FYVDDG-LRSEP-D---VASAIQLLKNSQ-AI-CAKA-------GLTLH-KIV
SNER-EV-QESF-------TKKEGLTDKKELG-----------------------LARSP
-STLE-----------------RV--LG--------------------------------
-----VVW----------------------------------------------------
----------------------------------------------------------EP
SAPFTYCAVDYFGPFL--------------------------------------------
----------------------------LK--EK-R-----S-EV-----KR-YGV---L
-FTCMS--SRSIHLETANSLSSSSF-----INALRRF-MNRR-GTVRQLRSDQGTTFIGA
RNELK-Q-------ALQEMDQK-H----------------------VQ---EYLLENGVE
-WIPFKFNVPHSSHMGGVWERQIQTVRRALDTLLA--K---AGSQL----DDESF-----
--RTF-----MTEAECIVNSRP--------LTT------------N--------------
----------------------NL--------S----DAEA-------------------
-----------
>137/1-545 
---PTKRIALKIIMSLFDPLGLLAPYLIHGRALIQD-LWRS-G----------V------
-QWDE-K-MRD--EEFEKWTRWVELLPAIS---K-LNIP--RYY--F-------------
-GEANRL-CHSTL-QCHV-FTDASES-CYG-AAVYFR--TVDG-SG------RVQC-S--
LVMA---------------------------KSKV-APL--K-H----------------
--------------------------------LSIPRLELEAAV-LGA-KLLHTVQTN--
-H------S-LQP---HEV---YL---------WT-------------------------
-------------------------------------WYLPLGLV-------THPK-K--
QKK-RLVWDGKAQ-V-NG---ISLNSQLLKGPDLL--VSLPSVICKFR---EKRV--GFG
GDIREMFLQLRMRTA--DKYFQC-----F------LFRFD---P-RQ---------P-PE
VYIADVAMFGATCSPCVAQHV-LRVN------------A----DKW-ADEF--P-LAATA
I-KNK--TYMDDY-YDSAD-T---PEEAAELAVQVK-TI-HARG-------GFEMR-NWV
SNCE-EV-LKKL--GE-----SSSVEPRPL-Q-----------------------SSPEA
RW--E-----------------RV--LG--------------------------------
-----MLW----------------------------------------------------
----------------------------------------------------------PY
VRPFSYVGIDYMGPLE--------------------------------------------
----------------------------VT--IG-R-----R-KE-----KR-YVA---V
-FTCLV--IRAVHLEVSYDLSSESC-----IMAIRRF-TRRR-GSPVQIFSDNGTNFVGA
SRELQ-M-Q------IQR-IDL-E----------------------CA---GTFTDARTK
----WSFNPPSAPHMGGVWERMVRSVKEAMTM-LD--D---G-RKL----TDEIL-----
--WTT-----LVEVEGLINSRP--------LTY------------M----PQ--------
-------------------------------------DL---------------------
-----------
>1372/1-551 
---PTKRDIVAFNATTYDPSGLLSPILVLLKRFITI-MW-EKD----------I------
-DWDQ-K-IPQ--DMWPLWKTVAAQFTEKV-----YSMP--RQL----------------
---V-TNYDYDSI-QLAV-FSDASKY-HYA-TTAYLR--FGF-KNE------RFES-K--
LIFA---------------------------KSRV-RPSSGGSE----------------
--------------------------------YSIPRMELVALE-IGV-NSAVNIANE--
-L------H---IKI-KDV---NI---------FS-------------------------
------------------------------------EYYIPHRVV-------IKQ-ESLT
TKL-RIVLDASSHMK-NQ---LSLNDCLYPGPSIL--QSILGILLRSR---LPKF--LMT
ADIEKAFHAVMVQEK--FRDAMK-----F------IWLKN---P-EE----GFKESNI-A
TYRFSRLPFGVTCSPFLLAVT-ILTY------------L-------DLDLD--D-FN-ER
F-LEN--LYVDNV-MFTSN-S---EEDLMNCYTKSK-ST-CDKM-------HMNLR-EFM
CNNG-VV-RAKIPEKDR--S----------------------------------------
AQTTG-----------------KL--LG--------------------------------
-----HQW----------------------------------------------------
----------------------------------------------------------TM
ESPFKHIGLDYIGPLP--------------------------------------------
----------------------------FK-LGQ-RLG------------KV-WVL---L
-LTCLV--TRAVHLEIVSDNTTVGF-----INGLKRF-IARR-GAPSSILSDNAPQFKLG
YRMIN-K-------DLKT----------YVNQ-----------DPSLT---TFLARHEIK
----IKLITPMSPWQGGIYERLVGIVKNILLKVLG--K-----GHH----TFLEL-----
--ETL-----LIETEGIVNSRP--------ITS------------N--------------
----------------------KK--------DIE--D-------SPAIR----------
-----------
>1377/1-546 
---PTKRDILRVMMSVYDPLGLLSNYMVLLKLLFQE-IWRE-G----------V------
-SWDD-E-IGE--RQVEKWNNWLLLLPEAE---S-IRIP--RCY--H-------------
-LSASKG-TQRTV-ELHT-FADASEL-GYA-AVCYFR--FTE--GE------QISC-S--
LVGA---------------------------KSRV-APL--K-F----------------
--------------------------------VSIPRLELQAAV-IGS-RLAKSIELG--
-H------S-IKI---SRR---YF---------WT-------------------------
-----------------------------------RIWYLPMFPV-------YNPN-K-P
NKI-RIVWDAAAT-I-RE---TSLNSVLMKGPDQL--TPLPFVLYRFR---EKRI--AIS
GDIAEMFLRVQMNED--DQQCQR-----I------LWCEA---D-GT---------VG--
EYVVTVMTFGAKCSPSCAQFI-VREN------------A----ARF-RTEY--P-EAVEV
I-EKG--HYVDDM-LASVD-T---EEEAIQLAKNVH-HI-HQQG-------GFTMR-NWI
SNSR-LV-IQAL--GS---TEMT---EKSIDG-----------------------NND-T
VL--E-----------------KV--LG--------------------------------
-----LWW----------------------------------------------------
----------------------------------------------------------AY
VRPFSYSGVDYFGPYQ--------------------------------------------
----------------------------VV--VG-R-----R-LE-----KR-WGV---L
-VTCLT--TRAIIIEIAHSLSTDSC-----IMALQNC-FARR-GTPIQIISDRGTNFVGA
SKELK-D-------ALALVDSS-K----------------------LI---SEFTTPSTS
----WKFNPPVCPHMGGAWERMIQIIKKILMEIKP------K-RSP----TDEVL-----
--RNM-----MIKVENIVNSRP--------LTH------------V--------------
----------------------PV-------------DD---------------------
-----------
>1379/1-576 
---ATRRGVLSVVASLYDPLGFVAPFLLVGKRVLQE-MCRH-G----------T------
-GWDD-A-LTD--ELRPRWERWKRDLINME---K-LSIP--RSY--A-------------
-TADFGK--VTKQ-ELHH-FSDASTT-GYG-QCSYLR--MINE-EQ------EIHC-A--
LVMA---------------------------KSRV-APT--K-V----------------
--------------------------------TTIPRLELTAAV-ISV-KTSNVLREE--
-L------G-YTD---IEE---YF---------WT-------------------------
---------------E---------------GEKGEKWYIPHHGV-------YHAK-K-P
DKL-RVVFDCSAK-Y-KG---TCLNDHLLTGPDLM--NNLNGILLRFR---LHST--ALM
CDVEKMFHQFHVTES--DQDYLR-----F------LWWRK---GDLS---------TQPQ
EYRMGVHIFGASSSPGCANYG-LKHL------------A----MQN-RNLY--PLGS-QF
V-MRD--FYVDDG-VASVE-T---TKEAIQLAREAT-EL-CALG-------GLRLH-KFV
SNNR-AV-LESI-------PPLERASDTENIN-----------------------LASDD
-LPSG-----------------RA--LG--------------------------------
-----IQWHVNTD-----------------------------------------------
----------------------------------------------------------SV
SPPFTYCGMDCFGPFY--------------------------------------------
----------------------------TK--QG-R-----N-TR-----KR-YGL---L
-FTCFS--SRAIHIEMLEDLSTDCF-----INGLRCF-IAIR-GMVRQITSDQGSNFLGA
RNELK-E-------ALKEIDGD-K----------------------LT---TFLAENQCD
----FLMNAPGSSHAGGVWERQIRTVRSILNSTLS--L---SPGNL----NDASL-----
--RTF-----LYEAMSIVNSRP--------LTV------------E--------------
----------------------NL--------N----DPNSLEPLTPNHI----------
-----------
>138/1-561 
---FTKREVLSTIAKIYDPLGLVGPVVVIAKMMMQE-LWKM-K----------I------
-DWSE-P-LAN--QFNHRWRTYLTHLKDIW---L-VKVP--RRC--I-------------
--SVQN-PV--QY-HLHG-FCDASLE-VYG-AAVYLR--SVDE-SG------TVSS-H--
LLGS---------------------------KSRV-API--N-R----------------
--------------------------------PPLQRLELCAAA-LLA-DLIKAIKST--
-I-R----I---P---IHQT--LG---------YS-------------------------
------------------------------DPNHSKIIYLAHHGV-------VKSE-STT
TKL-RVVFNAAQKSS-NG---LSLNNLLATGPVVQ--DTLYNILINFR---LHAI--VLT
GDIEKMYLQIRVTEE--DSKLIR-----L------LWQ-E---P-GQ---------PL-A
EYGVNTVTFGMSCAPFLATRT-LNQL------------A----EDE-ESKF--P-LAKEA
I--KD--FYVDDA-LTGAA-T---KEEAIEKRQQLT-DM-LKRG-------GFTIR-KWA
SNDP-DV-LAEVPPEDRAVNP----VQAVD------------------------------
SQDTI-----------------KT--LG--------------------------------
-----IQW----------------------------------------------------
----------------------------------------------------------NQ
APPFYICGVDYAGPIT--------------------------------------------
----------------------------LVER--RTRG---TPST-----KG-YIA---I
-FVCFV--TKAVHIEAVSKLSTRAF-----LAAMRRF-VARR-GHCAHMYSDNGTNFVGA
DNEMR-H-------WYRKISTT-DH------------------NNRLA---DFLAMGGTQ
----WHFNPPGSPHMGGLWEAAVKSAKHHLNIVAH--N-----AKL----TFEEF-----
--STL-----LTEIESILNSRP--------ISP------------A--------------
----------------------SS--------DPN--D-------L--------------
-----------
>1381/1-575 
---PTKRQILQCVMTLFDPIGLLAPYLIFGRVLIQD-IWRA-G----------T------
-KWDE-Q-VDD--NIFQRWREWVKIWQDID---Q-VRIP--RSY--F-------------
-RYPNRL-SVNNI-QLHI-FVDASPA-AYS-CACYFR--IIND-RG------EAEV-A--
LVAAKLPILAXQSHILWDFLYKWDCYASMGSKAKV-APL--K-M----------------
--------------------------------MSIFRLELQACV-LGV-RMMKLVIDG--
-H------T-FPI---KNR---FL---------WT-------------------------
-------------------------------------WFLPLGVV-------VNPK-K-P
SKI-RLIWDASAK-V-DG---VSLNSMLLKGPDQL--SSLPSVLFRFR---QHRV--AVV
GDIKQMFHQILINHS--DRYAQC-----F------LWSPD---A-SK---------K-PD
IFVMNVATFGSTSSPATAHFV-KNTN------------A----RRF-SKEF--P-RAVEG
I-VYN--HYVDDY-LDSFP-D---EAEAKQVVEEVR-EI-HRRG-------GFEIR-NWC
SNSS-AV-LEHL--GE-----NADNVVKKLNA-----------------------DFGGL
PD----------------------------------------------------------
------------------------------------------------------------
----------------------------------------------------------PF
TRPFTYVGVDYFGPIS--------------------------------------------
----------------------------LK--RG-R-----Y-CV-----KR-WVA---L
FFTCLT--VCAIHVEVVYSLTTEAF-----IMSVRRF-VGRR-GAPAEIYSDNATNFHGA
ERILR-Q-Q----------INT-G----------------------LA---ATFTNTCTT
----WKFIPPGAPHMGGSWERMVRSMKSGLSVA-Y--C---D-EKL----DDEAY-----
--QTL-----LVEAESIVNSRP--------LTY------------L--------------
----------------------PL-------------LSTEQEALTPNHF----------
-----------
>1385/1-554 
---PTKREMLKLVMSLFDPLGFAAFYLIHGRVLIRD-AWAT-G----------I------
-GWDA-P-VNS--DLSERWLQWISMLPLLN---D-LQIP--RCY--F-------------
-RGKIE----ETK-QLHI-FVDASDA-AYA-CVAYMR--ASG--SE------GIEL-A--
LVGA---------------------------KSKV-APL--K-V----------------
--------------------------------LSVPRLELMAAV-IGA-RMAESIVSS--
-H------S-FNI---ADI---YF---------WS-------------------------
-------------------------------------WYLPLCVV-------VNPK-K-P
NKV-RVVWDAAAK-V-NG---VSFNSALLKGPDML--TCLVSVLYHFR---EHRI--AVT
GDIEEMFLRLLIRPQ--DSQYQR-----F------LWMAN---A-GD---------A-PS
VYIIDVAIFGSTCSPSSAQFV-KNAN------------A----REY-MEEF--P-RASTA
I-IKY--HYVDDY-LDSFD-T---VQEAIKVVKQVK-MV-HSQG-------GFNLR-NFL
SNSN-EV-LAAI--SDT----TIED-TKQLNL-----------------------V-RAE
KV--E-----------------SV--LG--------------------------------
-----MKWNPSKDVFVYTV-----------------------------------------
----------------------------------------------------------PF
VRPFTFVGLDYFGPLT--------------------------------------------
----------------------------VK--VG-R-----S-EV-----KR-WVA---L
-FTCLT--VRAIHLEVVHSLSSESC-----VMAIRRF-IARR-GAPAEIFSDNGTNLVGA
NKQLR-Q-E------IAA-RDQ-V----------------------LA---STFTNTNTR
----WNFNPPGAPHMGGAWERLVRSVKSAIGTIVD--A---P-RRP----NEEAL-----
--QTI-----LFDAEAMINSRP--------LTY------------V--------------
----------------------PL-------------ET---------------------
-----------
>1389/1-542 
---NTKRQMISDASKLFDPFGWLAPVIVKIKILYQH-LWLY-D----------V------
-NWDD-P-LPT--AIESEWVNLKQNLSQLE---T-IRIP--R-F--V-------------
-AHNRGK--I----QLHG-FSDASEQ-AYA-AVVYSR--SVDD-TG------NITV-V--
LIAA---------------------------KSRV-API--K-Q----------------
--------------------------------VSLPRLELNGAL-LLT-ELMKKVTEA--
-M------P-HRE---IEH---FA---------WT-------------------------
---------------------------------------LPHHAV-------VKVD-SST
TKM-RVVFDASCATS-TG---VSLNDRLLPGPNIN--NDLLSVLLRFR---SYKV--AFS
ADIAKMYRQVVVSED--DRDFQR-----I------VWREN---T-EQ---------PI-Q
HYRLSTVTYGTKTAPYLAIRA-MRES------------A----KDY-ISSH--P-AAVER
I-VYD--FYVDDL-LSGAD-D---EEEATTIKEQIS-DI-LSKS-------GFELR-KWA
SSCP-SL-LQ---NESPVAVPMKL-SDEAD------------------------------
---AV-----------------KA--LG--------------------------------
-----IHW----------------------------------------------------
----------------------------------------------------------LA
TRAFAFVGIDYAGPLK--------------------------------------------
----------------------------IKAS--CIRG---VKIS-----KG-YIV---V
-YVCQS--TRAIHLEAASDMTTNTF-----LSTLKRF-VSRR-GYPNEIRSDNGTNFIGA
DRVLR-E-------FMEQIHAN-CK--------------------DAG---RYLANRGIR
----WVFNPPSAPHMGGIWEAAVKSVKHHLVAELG--T-----EAT----TFEDL-----
--TTI-----LCQIEACLNSRP--------LCP------------L--------------
----------------------SS------------------------------------
-----------
>139/1-560 
---PTKREVLRTVMSFFDPLGLISFYLVHGRILMQD-IWAI-G----------I------
-GWDD-P-INE--KICMQWKKWIDLIPELS---N-LRIP--RCY--I-------------
-RGATES-SYSEL-QVHV-FVDASQS-AYA-AAAYFR--AET--PE------GPVV-N--
LVAA---------------------------KSKV-APL--K-L----------------
--------------------------------LTIPRLELQAAV-LGS-RLLNSVIAM--
-H------A-LPV---TKR---VL---------WS-------------------------
-------------------------------------WYLPLGIV-------LNPK-K-P
NKL-RMIWDAAAT-V-DG---VSLNTALLKGPDFL--TSLPAVIGKFR---LYRY--ALT
GDIKEMFHRFFIRAQ--DRQFQR-----F------LFRDH---P-HE---------E-PV
IYVMDVAIFGSACSPSSAQYI-KNLN------------A----REF-EAEY--P-RAAAA
I-IHR--HYVDDY-LDSFG-T---VEEAVKIGRQVK-NI-HAEG-------GFEIR-NFL
SNDP-TI-AAHV--GD-----ESSEAEKHIHV-----------------------E-KNE
RI--E-----------------SV--LG--------------------------------
-----MKWIPSSDTFTFTISLR--------------------------------------
----------------------------------------------------------PY
VRPFTFVGVDYFGPVL--------------------------------------------
----------------------------VK--VG-R-----S-NV-----KR-WIA---L
-FTCLT--IRAVHLEVVHSLSKESC-----VMAVRRF-VSRR-GAPAEIFSDNGTNFLGA
NNQLK-R-E------IEE-LDQ-H----------------------LA---STFTNTTTR
----WSFNPPGAPHMGGAWERMVRSVKVAIGGLLE--T---Q-RRP----DDETL-----
--ETI-----IIEAEAMINSRP--------LTY------------I--------------
----------------------PL-------------ES---------------------
-----------
>1390/1-554 
---PTKREMLKLVMSLFDPLGFAAFYLIHGRVLIQD-AWAT-G----------I------
-GWDA-P-VNS--DLSERWLQWISLLPLLN---D-LQIP--RCY--F-------------
-RGKIE----ETK-QLHI-FVDASDA-AYA-CVAYMR--ASG--SE------GIEL-A--
LVGA---------------------------KSKV-APL--K-V----------------
--------------------------------LSVPRLELMAAV-IGA-RMAESIVSS--
-H------S-FNI---ADI---YF---------WS-------------------------
-------------------------------------WYLPLCVV-------VNPK-K-P
NKV-RVVWDAAAK-V-NG---VSFNSALLKGPDML--TCLVSVLYHFR---EHRI--AVT
GDIEEMFLRLLIRPQ--DSQYQR-----F------LWRAN---A-GD---------A-PS
VYIIDVATFGSTCSPSSAQFV-KNAN------------A----REY-MEEF--P-RASTA
I-IKY--HYVDDY-LDSFE-T---VQEAIEVVKQVK-MV-HSQG-------GFNLR-NFL
SNSN-EV-LAAI--SDT----TIED-TKQLNL-----------------------V-RAE
KV--E-----------------SV--LG--------------------------------
-----MKWNPSKDVFVYTV-----------------------------------------
----------------------------------------------------------PF
VRPFTFVGLDYFGPLT--------------------------------------------
----------------------------VK--VG-R-----S-EV-----KR-WVA---L
-FTCLT--VRAIHLEVVHSLSSESC-----VMAIRRF-IARR-GAPAEIFSDNGTNFVGA
NKQLR-Q-E------IAA-RDQ-V----------------------LA---STFTNTNTR
----WNFNPPGAPHMGGAWERLVRSVKSAIGTIVD--A---P-RRP----NEEAL-----
--QTI-----LFDAEAMINSRP--------LTY------------V--------------
----------------------PL-------------ET---------------------
-----------
>1395/1-550 
----TKRAVMSDVARIYDPLGFLDPIKMTAKLLLQR-IWAM-K----------N-NSGKN
WSWDE-L-LPE--AMQIEWKAFVNQLNRLE---Q-IRIP--RRL----------------
--LMDG-----EW-QYHI-FCDASER-GYG-ATVYVR--NAEA-RR------GIEV-E--
LLMS---------------------------KSKV-ASL--S-K--R-------------
--------------------------------LTIARLELCGAL-LAS-RLYQTMRRA--
-NMA--------K---GVC---YL---------WT-------------------------
-----------------------------------AFYYMPHHAV-------WKPG-STT
TKC-RVVFDASCKTG-SG---HSLNDILMIGPQLQ--DDILLILLRFR---MRAV--AMI
ADVEKMYRQILIKEE--DRKLQR-----I------LWREN---E-NE---------PV-K
VYELQTVTYGTACAPYLAIRT-LRKV------------F----EDH-ENEF--P-KAQE-
W-RDD--FYVDDL-ISGAN-N---VEQAKEIAKQVS-VM-LSKA-------GFKLR-KWA
SNAL-EA-LDHVP-EDDCAQSD---EFNVD------------------------------
-NEDV-------------------------------------------------------
------------------------------------------------------------
----------------------------------------------------------TE
ARPFAISGVDYCGPFY--------------------------------------------
----------------------------VKSN--QRKS---VPT------KA-FVA---V
-FVCFV--TRAIHLELVSDLSTSAF-----LAAFRRF-VARR-GLVTEMNSDNGTNFKGA
ANELR-K-------LHDLFKSV-QF------------------QESVQ---SWSSQQGIK
----WKFIPPRAPHFGGLWEAAVRSMKFHLRRVIG--D-----SPM----TYEHL-----
--LTV-----LVEIEGCLNSRP--------LTS------------L--------------
----------------------SD--------DPA--D-------M--------------
-----------
>1396/1-541 
---MTWRGILSIVASLYDPLGFVAPVVLDGKRILQE-MCRS-G----------L------
-GWDD-P-VPE--NLQSRWEQWCKEIPQLE---E-LRIP--RCY--H-------------
-PAEFGD--PVTV-QLHH-FSDASKS-GYG-QCSYLR--LVNQ-KG------EVHC-C--
LIFG---------------------------KSRV-APT--K-V----------------
--------------------------------VTIPRLELTAAV-VSA-KVHSMLKEE--
-L------E-YHD---AED---FF---------WT-------------------------
-------------------------------------NYIPHHGV-------YHPM-K--
KKM-RIVFDCSAK-Y-GG---TCLNDHLLKGPDMI--NSLVGVLCRFR---KHNV--AVL
CDVEKMFFQFRVAED--DRDLLR-----F------LWFQD---NDIN---------KEPV
DYRMNVHLFGAASSPGCANYG-LKYL------------A----RHC-SNEF--PLAS-RF
V-ERS--FYVDDG-LVSVS-S---EEEAIQLANEAR-QL-CSKG-------GLRLH-KFV
SNSK-AV-LESL-------PKSERASDVTDSN-----------------------L----
------------------------------------------------------------
------------------------------------------------------------
----------------------------------------------------------EP
SAPFTNVGMDCFGPFF--------------------------------------------
----------------------------VR--RG-R-----S-DI-----KRIWAY---I
-HMSLF--KR-YHIEMLDDMTTDAF-----INALRCF-IAIR-GAVRQIRCDQGSNFVGA
RNELQ-S-------ALREMTSD-Q----------------------VN---TYLADQQCE
----FVFNAPHSSHAGGVWERLIRTVRSVLRATID--L---CPGRL----TDSAL-----
--RTL-----FYEAMAIVNSRP--------LTV------------T--------------
----------------------NM--------N----DPSA-------DA----------
-----------
>1397/1-529 
----TMRNIYRTLASQYDPLGYLIPYTTRAKLIVQR-LWDK-K----------R------
-DWDD-SNLPP--DLLHTWKEWEAELPSLL---H-IRLP--RSY--T-------------
-SLAKDK-ETSKR-DIHV-FCDASER-AYG-SVAYLR--TEDQ-QG------DVEV-S--
FLTA---------------------------RSKV-APK--K-Q----------------
--------------------------------QSIPRLELCAAL-TGA-QLAKVVTTE--
-L------T-LPI---HHI---TL---------WT-------------------------
-----------------------------------QAWYIPHHMV-------HHN-----
GKN-RVVFNCSFN-Y-QG---QNLNDLLLPGPVLG--PSLLAVLLRFR---EHSI--AVS
SDIRGMFHQIRLLPE--DRPLLR-----F------LW-RD---LKAQ---------EPPR
VFEWQVLPFGTTCSPCCAVYA-LQKH------------V----LDN-SEP---EDDIRHS
V-MKS--FYVDNC-LQSFT-T---TEEAQSFVNKIQ-TL-LADG-------GFELR-QWS
SNQP-LT-ISHL-------PSE--------------------------------------
------------------------------------------------------------
-----------------------------------------------------------L
----------------------------------------------------------LF
KPAFYSTGMDCFGPYA--------------------------------------------
----------------------------VK--AG-R-----R-TE-----KK-WGI---I
-FKCLT--TRAVHIDVLHTLDADSF-----LMALRRF-TARR-GTPFELISDQGTNFRGG
ERELR-E-------AFAALAPE------------------------LQ---AQLAKQQIK
----FRFNPPNAPHFGGCWEREIRSLKQALTVTIG--A---Q--SV----TFEVL-----
--QTV-----LVEIEGILNSKP--------LGL------YFLXHCR--------------
----------------------PX-------------SR---------------------
-----------
>1399/1-565 
---TTKRLILSTVARIFDPLGLISPVIVEAKLLIQD-IW-AKG----------L------
-DWDQ-P-VQG--KLLQRWIEIRSSLRQVS---E-ISFP--RLV--N-------------
--STNAVRR-----ELHG-FADASKR-AYG-ASVYLR--CVNP-DG------SVTM-H--
LLCS---------------------------KSRN-APT--P-E----------------
--------------------------------ITIPKLELCAAK-LLA-ELMVKVIEA--
-VK-------MDF---DDI---VL---------WS-------------------------
-----------------------------------KAYYMPHHAV-------LRPS-STS
TKL-RVVFDASAKSS-SG---TSLNDLLMVGPPVQ--DSLFAILLRFR---LCPY--VFS
ADLSKMYRQIRIDPD--HSSFQR-----I------FWREK---P-GD---------PL-K
VFGLSTVTYGTASAPFLATRT-LVQL------------A----EDE-QKEF--P-IGAKL
L-KES--FYVDDC-LCGFE-T---LEEAAQAIDELR-GI-LSKG-------GFPIH-KWC
SNSQ-QL-LDLVPKDEWEKRA------EIL---------------------------HSS
VNQTV-----------------KT--LG--------------------------------
-----LLW----------------------------------------------------
----------------------------------------------------------VP
SAPFESTGVDFAGPVY--------------------------------------------
----------------------------IK--YGIRRP---AVV------KA-YIS---V
-FICMT--TRAIHLELVSDLTSEAF-----LAALRRF-TCRR-GYPRQMLSDNGLNFVGA
NKDLK-E-------LVRLFKEK-QT------------------LKEIN---EFCEPREIE
----WNFIPPRAPNFGGYWEAGVKSVKTHLKRVLG--K-----TPL----SFEEY-----
--ATV-----LTQVEAILNSRP--------LFA------------H--------------
----------------------SS--------DPT--E-------PTAITPGHF------
-----------
>14/1-558 
---ATKRNILSVTSKLFDPLGLLSPIVIKGKILLQE-LWLN-K----------L------
-DWDE-S-IPL--HLETAWNKLKNTLSQLE---D-ISIS--RFV--Y-------------
--SD-P-MS--PV-QIHA-FADASMR-AYG-ACVYIR--SRTA-EG------LKI--S--
LLTS---------------------------KSKV-APL-------K-------------
---T----------------------------KTLPRLELCAAH-LLA-DLCHRIKPL--
-L-N----V-P-I---ERV---VY---------WS-------------------------
------------------------------TIPSTPHYVIPHQCV-------LRPQ-STS
TKL-RVVFDASSKTS-SQ---VALNDILMVGPTIQ--EELYSTLLRFR---LHRF--ALT
ADVKKMYRQVMVNEA--DRQFQL-----I------VWRRD---P-SE---------SL-R
LYKLNTVTYGTGPAPFLAIRC-LKRL------------S----ESA-KLSF--P-RAANV
I-GSD--FYVDDL-LTGAA-C---VEELRAIKSEVS-QV-LQTA-------GFELT-KWF
SNSP-EI-TASESTAKPITIS---------------------------------------
DSEST-----------------KA--LG--------------------------------
-----ISWLPTDD-----------------------------------------------
----------------------------------------------------------RA
LRPFSICGVDFCGPVH--------------------------------------------
----------------------------TTLK--IRGR---PPY------KS-YIA---L
-FVCFA--SKAVHLEIVSDLTTDCF-----LLAFQRF-VGRR-GYPQVVHCDNGTNFVGA
SRHLS-A-------LRIRLKEQ-G--------------------DAIR---DFASKNGCE
----FAFIPPRAPHMGGLWEAGVKTAKSLLLRAVG--S-----ALL----TAEEL-----
--ATV-----LVGIEAIMNSRP--------LGA------------I--------------
----------------------SQ--------DPS--D-------G--------------
-----------
>140/1-570 
----TKRIALSEMSRLFDPMGLVGSVIVSAKIFLQS-LWSN-S----------F------
-SWDS-V-LPQ--DYQNWWKFFREELQTLS---T-LKIP--RRV--L-------------
--ID----HYVHV-EMHC-FADASDK-AYG-CCLYIK--SIDR-SG------NSAC-N--
LLIS---------------------------KSKV-SPL-------T-------------
---K----------------------------QSTPRLELCAAV-MAA-QLADSVKKA--
-T-E----L-A-----CST---TF---------WS-------------------------
------------------------------PDLSTPHFFLPHHAI-------LRPD-STT
TKT-RVVFDGSCRSA-NN---LSLNDICYVGPTVQ--PPLLATSLNFR---MTKY--AIT
ADAEKMYRQIWVHCS--DRALQQ-----I------VWRKY---R-SE---------EL-K
TYQLNTVTYGTACAPYLATRV-LNQL------------A----DDE-KERF--P-LAARL
V-KRC--FYVDDC-LAGDD-D---KQRMMESCDQLI-EL-LASG-------GFVLR-KWS
SNDA-EI-LSHIPEHLRDNRD------DLE----------------------------ID
KSNSV-----------------KT--LG--------------------------------
-----LLWHPQIDCFGFKV-----------------------------------------
----------------------------------------------------------TP
SRAFVKSGVDYCGPFF--------------------------------------------
----------------------------VRPP--NRRG---NSV------KI-FVA---I
-FVCMA--SKAVHIDMVYSLSSDSF-----VSALKRF-TSRR-GHVTDVYCDNARTFVGA
NRQLQ-E-------HKQQFDDV-HR------------------SDALA---QSCTEAGIN
----FHFNPARSPHFGGLWEAAVKTFKHHLYRIMK--T-----TLL----TIEEF-----
--QTL-----ITQIEGIMNSRP--------LTP------------L--------------
----------------------TS--------DPA--D-------V--------------
-----------
>1400/1-557 
---PTKRETLRMLMLMYDPCGFIAHFLMYLKVLLQE-IWRS-G----------I------
-SWND-K-IED--KEFEKWLLWIKVLSKVQ---D-VEIK--RCF--R-------------
-DQTSVD---ADI-QLHT-FVDASEN-GFA-AVVYLR--FRE--ES------RIEC-A--
LVAA---------------------------KTRV-APL--R-F----------------
--------------------------------LSIPRAELQAAI-LGV-RLANTVQRS--
-L------N-IKV---SQR---FF---------HT-------------------------
-----------------------------------RVWYLPVFPV-------MNPN-K-P
TKT-RLVWDASAK-A-HD---VSLNSVLLKGPDYL--TSLLSVLIQFR---EHRI--AVC
GDLREMYHQVLIREE--DQHCQR-----F------FWGHK---E-NS---------AEPN
VYIMQVMTFGACCSPSAAQYV-KNKH------------A----KLY-DKTR--P-AAVRA
I-IEH--HYVDDM-LVSVE-T---EEEAVSIAQDVK-WI-HEKA-------GFEMR-NWL
SNSP-AV-LAQL--EE---HQVM---EKDLNV-----------------------SDG-I
VT--E-----------------KI--LG--------------------------------
-----MWWNTEKDYFTFKL-----------------------------------------
----------------------------------------------------------AY
TRPFTHTGVDYFGPIT--------------------------------------------
----------------------------VS--IG-R-----R-TE-----KR-WGV---I
-ATCLT--TRAIHLQVAYSLSTDSC-----IMALRNI-FNRR-GTPAVIYSDRGTNFQGA
TKVLE-E-------AVRNIDQN-R----------------------VV---AEFTSKHTE
----WRFNPPASPHMGGAWERLIRSVKQNLSKVMA------S-RTV----TPEVL-----
--ENA-----LNEVENIVNSRP--------LTA------------I--------------
----------------------PV-------------DD---------------------
-----------
>1401/1-534 
---PTKREMLRTLMAIFDPLGLISNLLIFLKILLQE-VWRS-R----------V------
-GWDD-Q-IPD--ELKDKWELWLRYFPAVH---S-VSIP--RCY--R-------------
-AMVRLE-DDTNV-QFHT-FVDASEL-GYA-TVIYLR--FEQ--QG------KVEC-M--
IVSA---------------------------KARV-APL--Q-F----------------
--------------------------------VSIPRLELQAAV-IGS-RLAETIVNS--
-L------S-FKV---NQR---FY---------WT-------------------------
-----------------------------------QIWYLPIFPV-------FNLN-K-P
GKL-RIVWDAAAK-S-QG---ISLNMMLLKGPDQL--TSLNSVLYKFR---ENKV--AIC
GDIKEMFHQTVIKEE--DQNCQR-----F------LWREH---P-ND---------LEPS
TFVMQVMTFGACCSPSCAQYA-KNVN------------A----REH-EEEY--P-DAAEA
I-IKK--HYVDDM-LASVE-T---EDEAIKFAQDVR-HV-HAKA-------GYEMR-NWL
SNSS-TV-LNSL--NE---GKEC---EKNLNL-----------------------TS---
------------------------------------------------------------
------------------------------------------------------------
----------------------------------------------------------AF
TRPFSFIGVDYFGPLY--------------------------------------------
----------------------------VT--VG-R-----R-LE-----KR-WGV---L
-VTCLT--VRAIHVEIAHSLNADSC-----IMALRNF-MARR-GVPIRIFSDRGTNFVAS
SKELE-A-------ALREMDQD-K----------------------VI---HEIVSPDTE
----WEFLPPASPHMGGCWERLVRSVKVNLQKMKP------Q-RNH----SDESL-----
--RNT-----LTEIENIINSRP--------LTF------------V--------------
----------------------SV------------------------------------
-----------
>1402/1-526 
----TKRLVLSRLASLFDPLGLIGPAIVKAKIFMQA-LWKH-Q----------V------
-DWDT-P-LPS--ALQLEWHEYQLQIININ---Q-VSVP--RYV--L-------------
--PLQK-VV--LC-ELHG-FSDASES-AYG-ACLYIR--SITA-DG------FCTV-R--
LISA---------------------------KSRV-API--D-N----------------
--------------------------------KSIPRLELCAAL-LLA-HLLEKFLES--
-V-E----I---R---ATV---YL---------WS-------------------------
-------------------------------------YFLPHHAV-------LKPE-STT
TKL-RTVFDASCKSK-SG---LSLNDVLLAGPTVQ--DTLVAIVFRFR---MHAF--VAV
ADISKMYRQILVDDG--DQPLQR-----I------LFRFS---T-EE---------PI-K
VYQLLTVTYGTNCAPFLATRV-LQKL------------A----DDE-EKRF--P-EAAPI
V-RKS--FYVDDM-LTGSS-S---VQRLRRIIEQVN-GM-VESA-------GFSLR-KWA
SNCH-EA-LVD-------------------------------------------------
------------------------------------------------------------
------------------------------------------------------------
----------------------------------------------------------TG
NFVFGNVGIDFAGPMY--------------------------------------------
----------------------------LKSG--ARFT---QPV------KG-YIA---I
-FVCLA--TKAAHLELVMSLTTSAF-----LAALKRF-ISRR-GRPANIYCDNAKNFRGA
STQLE-S-------LRKLFISQ-NH------------------KKEIN---SFCEPNSIH
----FHFIPPRSPSFGGLWEACVKSTKFHLRRIVG--K-----AQL----NKEQF-----
--ETV-----LAEVEACLNSRP--------ITP------------L--------------
----------------------ST--------DPS--D-------L--------------
-----------
>1403/1-541 
---MTRRGILSIVASLYDPLGFVAPVVLDGKRILQE-MCRS-G----------L------
-GWDD-P-VPE--NLQSRWEQWCKEIPQLE---E-LRIP--RCY--H-------------
-PAEFGD--PVTV-QLHH-FSDASKS-GYG-QCSYLH--LVNQ-KG------EVHC-C--
LIFG---------------------------KSRV-APT--K-V----------------
--------------------------------VTIPRLELTAAV-VSA-KAHSMLKEE--
-L------E-YHD---AED---FF---------WT-------------------------
-------------------------------------NYIPHHGV-------YHPM-K--
KKM-RIVFDCSAK-Y-GG---TCLNDHLLKGPDMI--NSLVGVLCRFR---KHNV--AVL
CDVEKMFFQFRVAED--DRDLLR-----F------LWFQD---NDIN---------KEPV
DYRMNVHLFGAASSPGCANYG-LKYL------------A----RHC-SNEF--PLAS-RF
V-ERS--FYVDDG-LVSVS-S---EEEAIQLANEAR-QL-CSKG-------GLRLH-KFV
SNSK-AV-LESL-------PKSERASDVTDSN-----------------------L----
------------------------------------------------------------
------------------------------------------------------------
----------------------------------------------------------EP
SAPFTNVGMDCFGPFF--------------------------------------------
----------------------------VR--RG-R-----S-DI-----KR-YGL---I
-FTCLC--SRGIHIEMLDDMTTDAF-----INALRCF-IAIR-GAVRQIRCDQGSNFVGA
RNELQ-S-------ALREMTSD-Q----------------------VN---TYLADQQCE
----FVFNAPHSSHAGGVWERQIRTVRSVLRATID--L---CPGRL----TDSAL-----
--RTL-----FYEAMAIVNSRP--------LTV------------T--------------
----------------------NM--------N----DPSA-------DA----------
-----------
>1408/1-549 
---PTKRQVLQTIMKLFDPLGLISHFIVHGKILMQE-IWRS-G----------T------
-NWDE-P-IAE--HLLDQWHRWIELLGLLS---E-VKVP--RCF--F-------------
-KGQPSD-SLQGL-QLHV-LVDASEV-SYA-CVAYLR--LNT--TY------GGRC-V--
LVAS---------------------------KTKV-APL--K-P----------------
--------------------------------LSIPRLELQAAL-IGA-RLSQGIKSA--
-L------T-LSI---GKC---YY---------WS-------------------------
-------------------------------------WYLPLGVV-------TNEK-K-P
DKI-RLIWDAAAK-V-GG---VSFNDFLLKGPDLL--TSLHDVLLRFR---ERSV--AIC
GDICEMFHQIRIREP--DKQSQR-----F------LWRNS---S-VE---------P-IQ
TYVMDVSTFGATCSPCSAQFI-KNKN------------A----REF-SEVY--P-RAVNA
I-IYN--HYVDDF-LDCTD-T---EEEAIELVQNVK-AI-HATA-------GFEIS-KFR
SNSA-EV-LSAL--GE-----HYGGQNKLLCS-----------------------D-KQA
TS--E-----------------RV--LG--------------------------------
-----LTW----------------------------------------------------
----------------------------------------------------------PF
IRAFTYVGVDYFGPLE--------------------------------------------
----------------------------VK--VG-R-----G-VA-----KR-WVA---L
-FTCLT--VRAVHLELTHSLSTQSC-----IMAIRRF-VARR-GAPREVYTDNGTNFHGA
GRRLN-E-EKQ---MLQK-LSE-R----------------------CA---TTFTNANTT
----WYYNVPAAPHMGGPWERMVRAVKTAMKAISE--Y---P-RHT----NDEVL-----
--ETV-----LLEAESVVNSRP--------LTY------------V--------------
----------------------PV-------------EG---------------------
-----------
>1409/1-524 
----TLRNIYKVLARQYDPLGFILPYTTRAKLIVQR-MWDK-P----------R------
-DWDD-PHIPQ--DLQEAWKEWESELHLLP---H-ISFP--RPY--A-------------
-STPHSQ-MIVSR-QIHV-FSDASEK-AYG-AVSYLR--TEDS-QG------QVSL-A--
FLAA---------------------------RSRV-APR--R-Q----------------
--------------------------------HSIPRLELCGAL-TAA-QLAKTIARE--
-L------T-VAI---DQT---IL---------WS-------------------------
----------------------------------EESWYIPHHLV-------SHN-----
GKN-RLVFNCSYQ-H-QG---QNLNDTLLPGPTLG--ASLLGVLLRFR---QHAV--AVS
GDIKSMFHQVQLLPR--DRPLLR-----F------IW-RD---MRRM---------EPPD
IYEWQVLPFGTACSPCCATFA-LQLH------------A----RTH-SKE---GDGVRHS
V-EQC--FYVDNC-LQSVD-T---ADEARKLVDQIR-EV-LASG-------GFEIR-QWA
CNLP-DV-IKHL-------PAEA-------------------------------------
------------------------------------------------------------
------------------------------------------------------------
----------------------------------------------------------LH
KPAFYSTGVDCFGPFQ--------------------------------------------
----------------------------IR--IG-R-----R-SE-----KR-WGI---I
-YKCLT--TRAVHLDLLHNMDTDSF-----LMSLRRF-IARR-GTPAELLSDQGTNFKGG
EKELR-D-------SFNSMSLD------------------------LQ---QLLAKQKID
----FRFNPPAAPHFGGTWEREIKSVKSALHTVMG--V---Q--SV----SEEVL-----
--YTV-----LLEVEAILNTKP--------LGY------------T--------------
----------------------SS-------------SV---------------------
-----------
>1414/1-532 
----TEGTLVSYVAKVSDVMGWFSPTIIKAKILLQH-LWEA-K----------F------
-KWVD-L-VPS--CVLDTWIRXKSELPLLA---X-IYIQ--K-Y--Y-------------
-FTDSER--LISL-QLHG-FSDASED-AYA-AVVYLR--CVEV-ND------HIHV-S--
IALS---------------------------KSRV-APM--K-R----------------
--------------------------------LTIPCLELCGAQ-LLT-QLLHHTHGC--
-L------I-NXI--------------------WY-------------------------
-------------------------------------FYCPIHVV-------YKE-SSTT
TKM-RPVFDASAKSE-TG---ISLNDTLFVGPTVH--PTLVDVLLRFR---LHRI--ALT
TDVTKMYRAIQLADI--DKDLHR-----Y------VWHSN---P-ED---------TL-S
DYRITCVTFGISDSSFAANVT-LKQN------------A-----IDWAHKY--P-LAAKA
V-KQS--FYIDDD-LTGAD-T---VYEAISLHYELQ-QL-ISCG-------EFHLR-KWN
SSHS-TV-QLQ-------------------------------------------------
------------------------------------------------------------
------------------------------------------------------------
----------------------------------------------------------TP
DSMFENVGVDYAGPIQ--------------------------------------------
----------------------------IKYG--YLRK---PTLV-----KT-YVC---V
-FISLS--VKAIHLELVSDLNTEAF-----LTCLRWF-ISCH-SHPKLIWSDHSTNIVGA
DNELK-Y-------LLIFXEQE-XT------------------QRQIS---XFCTSRKIE
----XKFVPQHSPHFEGLXKAAVKSMKRILKKVIG--N-----VIL----TFEEF-----
--CTV-----LAEIEACLNSRP--------LTP------------L--------------
----------------------MS--------NDD--G-------IEVLTPEQF------
-----------
>142/1-554 
----TKRVVCSELSQIFDPLGLFAPVVVKAKIFMQH-LWES-K----------M------
-AWDD-E-LPL--ELQSDWKTYRSDLQSLN---K-LQIP--RHI--F-------------
--DGKV-PV--TQ-ELHT-FVDASEK-AYG-AAIYVR--ATYK-NK------QTSV-R--
LLCS---------------------------KSRV-APT--A-K----------------
--------------------------------QSLPRLELCAAV-LGA-ELTHRVRQD--
-L-R----L---S---LDTVAGFF---------WT-------------------------
-----------------------------------NHYFIPHHCV-------LKPD-SSS
TKL-RVVFDASCKTS-SG---KSLNDILHTGPTVQ--SELMAILLRFR---IHKY--VFT
ADIEKMYRQVWINPD--NQFHQL-----I------VWRND---P-SE---------DL-K
YYRLKTVTYGTKTAPFLATKC-LNHL------------A----IRS-RDNY--P-LGSAA
L-END--FYVDDC-LTGAD-S---VAEAVQIQSELN-KI-LLPH-------GFKLR-KWC
SNNA-EL-LQGIPKEDTVSDVKLG-ET-LD------------------------------
-QYSV-----------------KT--LG--------------------------------
-----LIW----------------------------------------------------
----------------------------------------------------------TQ
ARPFFNSGVDYCGPIW--------------------------------------------
----------------------------IHHK--IRGK---RPD------KA-YIA---V
-FCCFA--TKAIHLELVSDLTTDAF-----LAALRRF-LGRR-GKCQTIHCDNATNFIGA
NNKLK-E-------LETSIFST-NA------------------QDSIV---QHCNKREIN
----FKFIPPRAPSFGGLWEAAVKSAKRLLVSITA--T-----ASL----TFEEL-----
--NTV-----VVEVEAILNSRP--------ITP------------M--------------
----------------------SS------------------------------------
-----------
>1423/1-556 
---ATRRGLLSVVSSVYDPLGFASPFILPAKVLLQD-LCRN-D----------Y------
-GWDD-E-ITG--DYLVRWNKWLDELKTLN---G-LRVS--RCH--K-------------
-PADFGK--VVDA-QLHH-FADVSEL-GYG-AVSYLR--QTNA-EG------KVHC-S--
IVIG---------------------------KSHM-APV--K-K----------------
--------------------------------MTIPRLELPAAT-VAV-RLDKMCRRE--
-L------D-VRI---SGS---FF---------WT-------------------------
---------------Q---------------RNDGKLWFIPHHFV-------TSQH-K-P
DKP-RLVFDCAAK-Y-RG---TSLNEQVLRGPDFT--NKLVGVLMRFR---EEPV--AMM
SDIEAMYNQVRVTPD--DRDALR-----F------LWFPD---NNFD---------RPPE
DNRMATHLFGWIWSPNCANYA-LLKT------------A----DDN-AREF--DEETVKT
V-RNN--FYVDDC-LRSVD-S---IEKAVLLSDELT-RL-LTKG-------GFNLT-KWV
SNRR-EV-LEKI-------PSDARAKNVKNLD-----------------------LHA--
------------------------------------------------------------
------------------------------------------------------------
----------------------------------------------------------PD
SPPFSYVGVDCFGPFM--------------------------------------------
----------------------------IK--RS-R-----S-EV-----KR-YGV---M
-FTCLT--TRAVHLEVTHHMDTPSF-----INSLRRF-IARR-GAPQEMRSDNGTNFTGA
EKELR-E-------AIADWNQQ-D----------------------IQ---DYLMQQEVR
----WVFNPPAASHMGGVWERPIRTVRKVLRALLK--Q---Q--HX----DEEGL-----
--TTL-----FCEVEAIVNGCL--------LTT------------I--------------
----------------------SD-------------DTKDAEALTPNHL----------
-----------
>1424/1-544 
----TKRGVLRVLMSLFDPHGLISNFLIHGKIIIQD-LWRS-G----------V------
-SWDE-P-IPR--KIQEQWERWINLLQNLS---R-IRVP--RCY--F-------------
-PGYHVE-DLKTL-ELHV-FVDASES-AYA-CVAYFR--IIQ--DG------KPRC-V--
FVTS---------------------------KAKV-TPL--K-S----------------
--------------------------------VSVPRLELNAGV-IGC-RLAKTIKEN--
-T------T-LPI---SRT---VY---------WT-------------------------
-------------------------------------WYLPLGVI-------TNPK-K-P
EKV-RIIWDAAAK-V-NG---VSFNSMLLKGPDML--TSLSSVLFRFR---ERKF--CIT
ADIKEMYHQVKIRPE--DRLSQR-----F------LYRSD---P-SH---------Q-PD
TYVMDVATFGSTCSPCSAQFV-KNLN------------A----ERW-RESY--P-EAAEA
I-VQN--HYVDDY-LDSRD-T---EEEIIKLSEDIR-TV-HSKA-------GFEIR-NWR
SNSH-EV-LRRV--GA-EPAN----VEKMLFV-----------------------D-KAV
PA--E-----------------RV--LG--------------------------------
-----MTW----------------------------------------------------
----------------------------------------------------------PH
ERAFTRVGIDYCGPFA--------------------------------------------
----------------------------VR--FG-R-----G-TV-----KR-WVA---L
-FTCLA--TRAVHLEVVASLSTESC-----KLALRRF-INRR-GAPAEIYTDNGTNFQGT
QRELL-E-Q------VQD-TNR-S----------------------LA---ETFTDANTS
----WFFIPPATPHMGGAWERMVRSVKAAMNG-LQ--K---T-RTP----TEEVF-----
--QTI-----CTEAESMINSRP--------LTY------------M--------------
----------------------PL-------------ET---------------------
-----------
>1426/1-550 
---WTKRQVLASIAECFDPCGIISPTLLKGKWLMQK-LWE-SK----------M------
-TWDN-P-LNE--ELKIEWELIKDEYLSCN---T-IQVT--RRL--I-------------
----SWKMTKPTV-YELCAFSDASDK-ALG-FAVYLR--SQNGRE--------IQT-A--
LIFA---------------------------KSRV-KPK--AQLGKCETK----------
--------------------------------MTIPRMELHAAL-IAT-KALDYLEEM--
-L------E-IKIA---KK---ML---------WT-------------------------
------------------------------------------------------ED-KTF
TKF-RIVFNASGKSRKDN---PSLNDCLHQGPVTI--QDLCGLLMRSR---FPTY--LIA
GDLQAAFLQISLRPP--DRDSVR-----F------LWVSDIKKP-SE----AQTD-EDLR
IFRYARVTFGVNCSPSILGMTVDHHL------------S--------KYDS--TTA--EK
L-KKA--GYVDNF-LIGAE-E---NAEVEKDILEAR-KI-FQDA-------GWNFR-EIF
TNAS-KQ-LNDIPFEKLPIEARTSNLCSGAKQ----------------------------
----------------------KI--LG--------------------------------
-----ISW----------------------------------------------------
----------------------------------------------------------NQ
FRPFMYSSVDYFGPMT--------------------------------------------
----------------------------IKLK-NAEHI------------KR-WVA---V
-YTCTS--TRAVHLEIAEDLSAQAF-----LKTFRRF-IAHR-KKPVLMISDNGTNFKAA
EKILK-S--------------I-FK---ET---------------QIQ---KFASDHEIK
----WIFVTERAPWKNGLVERMVGLIKYSLRRTVG--R-----RLL----EEEEF-----
--RTL-----ITEVQTVVNSRP--------LNF------------I--------------
----------------------PD--------S-E--Q-------V--------------
-----------
>1427/1-600 
-----RRTVSSTIAGVYDPLGILAPLMLQMKLFQRL-LWSE-E-----------------
YEWDT-E-LNS--EHDQQCTKLMETQNDFK-----CEFP--RHI--I-------------
-EKNSPN-------TIVT-FTDASQD-ATA-CCLYVV-------NK-------NGA-H--
LLLG---------------------------KSKV-KPLKES------------------
--------------------------------WTIPKLETQALK-MGM-DKTVEVIQA--
-LQDGQIQV-------ERV---MV---------FTPYK-NGHPVLPDNFSIALKRLISVH
RTSSKEILKMIDDVFKDQLKKGIIREVDPKKYTQFLVHYNPHQPV-------ITP-QKTT
TKC-RVVIDGGSHYK-GK---PSLNDVIHQGPVIL--PDLVDMLIRFR---AGKY--AMI
SDVEKAFLQVFLNEQ--DREVTR-----V------LWIRD---L-EK----PLTEENI-V
TYHFTRVLFGLNVSPFLLGAT-ILFH------------L------ASHPEK--E-LA-EE
M-KKN--LYVDNL-VLTSDGD---ANELERIYRTAK-DA-FSEM-------HMNLR-EFQ
SNSM-EF-NERVDEKDR--A----------------------------------------
QEEHM-----------------KV--LG--------------------------------
-----IMW----------------------------------------------------
----------------------------------------------------------RR
SKPFGNTGLDYFGPIT--------------------------------------------
----------------------------YKKE-DSSDG------------KA-YGA---I
-FTCTT--TRMTHIEIVTDCSTTQF-----MMALRRF-IASR-GRPTRIVSDNGSQFVLG
QKILK-E---------AT--E-------KCEL-----------TEEVK---EFLGIEQIT
----WTFITPYAPWKGGIYERMVQTSKHAFMKANR--I-----NRL----TLEEL-----
--KTS-----IKEVEASINDRP--------LVF------------P--------------
----------------------ED--------D------------------IDA------
-----------
>143/1-557 
---PTKREVLKVIMSLFDPLGFVAFFLVHGKVLMQD-VWAS-G----------I------
-DWDQ-K-INE--QLFTRWRQWVAFFPQLD---S-LQIP--RCY--F-------------
-NSPFPD-NFDRL-ELHV-FVDASDS-AFA-CVAYYR--IET--EN------GIHV-A--
LVCA---------------------------KTKV-APL--K-V----------------
--------------------------------LSIPRLELNAAV-LGV-RILEAVEGF--
-H------T-YSI---SRR---VL---------WS-------------------------
-------------------------------------WFLPLGVV-------INPK-K-P
GKI-RLIWDAAAK-V-AG---VSFNSYLLKGPDLL--TPLPRVLSGFR---LFPV--AVS
GDIREMFLQIKLQAS--DRNSQM-----F------VFRRT---P-EE---------P-VQ
VYAIEVTMFGSTCSPSSAQFV-KNAN------------A----EQY-AQHY--P-RAAAA
I-KEH--HYVDDY-LDSFR-T---IDEAVRVVSDVK-YV-HSMG-------GFEIR-NFL
SNED-EV-LRRT--GEI----EPDS-TKDFAL-----------------------V-RAD
AA--E-----------------SV--LG--------------------------------
-----MRWKPADDVFTYTF-----------------------------------------
----------------------------------------------------------PF
IRPFTYVGVDYFGPIL--------------------------------------------
----------------------------VK--VG-R-----S-HV-----KR-WVA---L
-FTCLT--VRAIHLEVVYSLSTESC-----IMAIRRF-IARR-GSPAEFHSDNGTCFQGA
SNELQ-R-E------TER-RNA-A----------------------LA---TTFTTTKTQ
----WCFIPPAAPHMGGAWERLVRSVKVAIGSIAD--S---P-RRP----DDEVL-----
--ETI-----LLEAEALINARP--------LTY------------I--------------
----------------------PL-------------ES---------------------
-----------
>1435/1-543 
---PTRXEVTSFQAQNYDPSGMIIPILIKLKKFIST-LC-ERK----------L------
-KWKD-K-IPK--DLIPNWLELKKXFTGNA-----FEIP--RQL----------------
---V-TSYDYKTV-QLIT-FSDASKD-HYA-TAMYMR--YGY-EDG------KFQS-R--
LIFA---------------------------KSKI-RPSNSGPE----------------
--------------------------------FTIPRMELMSMK-IAT-NAAVNITKE--
-L------H---IKL-DNV---VF---------WS-------------------------
-----------------------------------PEYHVPHRGV-------VKN-DSLT
TNL-RIVFDASSHMR-NE---LSLNDTLYPGPSIL--QPILGILLRSR---LSKY--MMV
ADLEKAFHQVHVQEK--FRNVTK-----F------LWLRN---P-DK----GYTEDNL-V
TYRFTRLPFGVTCSPFLLAIT-ILRY------------M-------ELDVQ--E-IN-PR
I-IEN--LYVDNT-MFTSN-S---KEDMERCYKQSK-AV-FKKM-------HMNLR-EFL
CNVP-DV-MDIIDEKDR--S----------------------------------------
PQQSC-----------------KL--LG--------------------------------
-----HKW----------------------------------------------------
----------------------------------------------------------TM
IAPFKFIGLDYIGPLQ--------------------------------------------
----------------------------YK-RSS-GCG------------KI-WIL---L
-VTCLV--TRAVHLEVVTDHTTLGF-----LNAVKRV-FARR-GVPSHILSDNAPEFKLG
YTMIN-Q-------DLRT----------LVNR-----------DNNLT---SFIAQNEIT
----IKLITPLSPWQGGIYERLVALVKNILTKELG--K-----EIR----PFLEM-----
--ETL-----VIEAEAIINSRP--------ITP------------N--------------
----------------------K--------------------------R----------
-----------
>1440/1-548 
---ATRRLVLSFLASLFDPLGLMGPCIQPLKLFFQT-LWE-EK----------K------
-GWDD-V-LSE--KEQTQWESFQENWKD-Q---T-IRIP--RRS--M-------------
----L-QGNPS-L-QLHA-FVDASIH-TFA-AAIYLR--AAEGNQ--------ISV-W--
LIFS---------------------------KNRL-KPK--N----ASKA----------
--------------------------------LTIPRMELMAIL-IGI-RGLKFIADQ--
-I------R-RPIS---NL---HL---------WG-------------------------
------------------------------------EHYIPHQGV-------LAK-GK--
-KL-RVVYDASAHTR-GT---NSLNACLYRGPVIL--PDLVGMLMRFR---CPKF--PLL
SDIQAAFLQIALEPE--DREVTK-----F------LWVKD---A-SK----PLAPTNL-S
TYRFCRVAFGVISSPFILAAT-LQHH------------L------KGYES---P-VA-KE
L-AQS--LYVDNT-LLECE-S---AEEALHKYAESK-AI-LKEG-------FFNLR-EFV
TNSP-EV-MKAIPEEDR--L----------------------------------------
NKPKV-----------------KV--LG--------------------------------
-----LIW----------------------------------------------------
----------------------------------------------------------CR
QAPFKTIGIDFLGPT---------------------------------------------
----------------------------ETRL-AGEKV------------KA-WIL---L
-MTCLV--TRAVHLEAMLDTTAESF-----LNVLRRF-ISRR-GKPDLIWSDNATSFKLA
QKTIE-H--------------L--T---TPGV-----------DQNTQ---EFFALNKIK
----WRFIPQISPWAGGVYERLVQLCKNCFKRTLG--R-----KVL----SYDQL-----
--ITF-----VAEVEATLNHRP--------ITS------------V--------------
----------------------SE--------GMD--E-------FLPLRPVDF------
-----------
>1441/1-573 
---MTKRQLASEVLRLYDPLGVMQPIIITAKILLQG-LWKT-K----------L------
-GWED-H-IPD--ETLHEWQNLKKSLPKLA---E-LKFP--RRA--M-------------
-PSNPV-----RL-ELHG-FSDASSR-AYG-AAIYAF--AVDA-QG------NKSF-N--
LLCS---------------------------KSRV-VPI-------K-------------
---E----------------------------LSLPRKELLGAK-LLA-ELMYRALGI--
-V------P-HTV---DKV---HY---------WC-------------------------
--------------------------------------FIPHSCV-------IKPD-STS
TKL-RVVFDASAKTT-NG---RSLNDAMLSGPPIQ--SDQFDLLLDFR---CHDK--VLM
GDIAKMYRQVVVHEV--DSWFQT-----I------LWRNT---P-EE---------PI-Q
VYRLKTVTYGEAASSFLACRA-LHQV------------G----EEL-RTEL--P-EIAAM
I-QRR--FYVDNL-MMGGD-S---AEELLDRRRAVE-AA-LMKR-------GFPLR-KWA
ANDL-SI-IADIPNHDRETEI------------------------------------RIG
DHEII-----------------KT--LG--------------------------------
-----VAWSPREDTFKFLVEEQ--------------------------------------
----------------------------------------------------------NP
SAPFTHTGIDLCGPFE--------------------------------------------
----------------------------VLPS--KRAK---VKL------TM-YAC---I
-FVCFS--TKAVHLEIVENQSTSAF-----IASLMRF-VSLR-GRPEVIYSDNGRNFVGA
SRELD-A-------LRKVYNDE-AF------------------QQELI---GSIAEEGIR
----FSFIPPRSPNFGGLWESNIKVAKRLFSAAAR--G-----ASF----NVLEL-----
--QTV-----FYQVAAIMNSRP--------LTS------------V--------------
----------------------LSNAGAPEPLTPG--H-------F--------------
-----------
>1447/1-519 
---PTKREVLRTVMSFFDPMGLITFFLIHGRVLMQD-IWAA-G----------I------
-DWDN-E-INE--RMRCQWRRWIELVPQLT---D-LQVP--RCY--F-------------
-PNAIEQ-TYSSL-QVHV-FVDASKS-AYA-CTVYFR--VET--AE------GPLV-S--
LVAA---------------------------RAKV-APL--K-M----------------
--------------------------------LTIPRLELQAAV-LGA-RLLDSVITM--
-H------N-LPV---QKR---VL---------WS-------------------------
-------------------------------------WYLPLGIV-------INPK-K-P
NKL-RMIWDAAAT-V-DG---ISLNSELLKGPDFL--TSLPTVIGKFR---LYQY--ALA
GDIKEMFHRFSIRPE--DRQYLR-----F------LFRDH---P-SQ---------E-PV
VYVMDVAIFGATCSPSCAQYI-KNLN------------A----AEF-ESDF--P-RAVNA
I-IYR--HYVDDY-LDSFG-T---QEEAIKVGSEVK-QI-HAAG-------GFEIR-NFL
SNDP-VI-AMKV------------------------------------------------
------------------------------------------------------------
------------------------------------------------------------
----------------------------------------------------------PY
VRPFTYVGLDYFGPIL--------------------------------------------
----------------------------IR--CG-R-----S-VV-----KR-WVA---L
-FTCLT--IRAVHLEVAHSLSTESC-----VMAVRRF-VARR-GAPLEIFSDNGTNFHGA
NNQLR-Q-E------LAE-RSK-H----------------------LA---TVFTNTQTR
----WTFNPPSAPHMGGAWERMVRSVKAAIGTILE--D---K-RRP----TDEIL-----
--ETV-----IVEAESMINTRP--------LTY------------V--------------
----------------------PL-------------ES---------------------
-----------
>1448/1-546 
---PTKRQVLRTVMSLFDPLGLISHFVVHGKILMQQ-IWRS-G----------T------
-DWDE-P-MSE--ELQDKWISWCQYMQRLD---V-VAVP--RCF--F-------------
-KGVNSS-ALDNV-EAHL-FVDASEV-ACG-AVMYLR--FLD--NG------GTRC-A--
LVAA---------------------------KTKV-APL--K-P----------------
--------------------------------LSVPRIELQSAM-IGT-RLLESVLTS--
-L------D-IKI---SKR---YL---------WS-------------------------
-------------------------------------WYLPLGVV-------QNPK-K-P
TKV-RLIWDAKAR-A-GG---VSFNDMLLKGPDLL--VGLMAVLLRFR---QRNI--AIV
GDIKEMFHQIRIRNE--VKQSQR-----F------LFRRN---P-ES---------N-TQ
IYVMDVATFRATCSPSLAQYV-KNEN------------A----KEF-AETY--P-RTTKS
V-TDN--HYVDDF-LDSVD-T---EEEAVKLINEVK-YI-HSQA-------GFEIR-NFC
SNSV-QV-LKRV--GE-YEAP----NTVSMNL-----------------------D-KST
ES--E-----------------RV--LG--------------------------------
-----LVW----------------------------------------------------
----------------------------------------------------------AL
VRPFTHTGVDYFGPIQ--------------------------------------------
----------------------------VK--HG-R-----S-LL-----KR-WVA---L
-FTCLT--IRAVHVELVHSLSTPSC-----IMAIRRF-VARR-GSPAAFYSDNGTNFVGA
SNLLA-K-Q------IQD-IHE-D----------------------CS---VTFTNSATS
----WEFNPPSAPHMGGSWERMVRSVKTAMAAIAE--H---P-HHP----SDEVL-----
--QTV-----ATEAEAVINSRP--------LTY------------I--------------
----------------------PL-------------EA---------------------
-----------
>1449/1-526 
---YTRRGLLSVVNSLYDPLGFVAPITVQGKLLLRE-LTAN-A----------T------
-DWDS-S-LPA--SGQELWDSWKNSLQELQ---H-IQVP--RSY--G-------------
-LVSPSG--AKFT-ELSV-FSDASEK-IIA-AVAYLK--TVDS-NG------NCHA-G--
FITG---------------------------KARL-APL--P-E----------------
--------------------------------LSIPRLELCAAV-LSV-NMMETIIAE--
-I------A-VRF---DEI---NL---------YT-------------------------
-------------------------------------WYLPSFGV-------YHPK-K-P
SQM-RVVFDSSAL-Y-KG---VSLNKVLLTGPDLN--NSLLGVLMRFR---EESV--AFM
VDIQQMFHCFKVRPV--DRNYLR-----F------LWFHE---NNPE---------NELT
EYRMKVHVFGNSPSPAVAIYC-LRCA------------A----QEG-ETDF--GEDARQF
V-EED--FYMDDG-LKSLP-S---PEMAISLLKRTQ-DM-LAGS-------NLKLH-KLA
SNSK-KV-MQA-------------------------------------------------
------------------------------------------------------------
------------------------------------------------------------
----------------------------------------------------------SA
EPPFTHVGLDVFGPWS--------------------------------------------
----------------------------VC--AR-RTRGGFA-ES-----KR-WAV---L
-FTCLN--IRAIHIEVIESLTTSSF-----INALRRF-LAIR-GPVKQIRSDRGTNFIGA
CKDLQ-I-------PSN-VDKK-A----------------------VE---RFLSDHNCT
----WTFNPPHSSHMGGAWERMIGLTRKILDSMLL--QT--SSSRL----THEVL-----
--STF-----MAEVTAIINNRP--------L--------------I--------------
----------------------PV-------------ST---------------------
-----------
>145/1-556 
---PSKRALLSDLSKVFDPLGFVAPTTVLLKLIFQE-CWFS-A----------I------
-SWDD-P-IPE--TLRRRWQAIIKELPLLS---H-CRIS--RYI--A-------------
--ASSP-----HI-ELCG-FADASTQ-AYG-AVIYSR--VRTT-N-------GYRS-R--
LVAA---------------------------KTRV-APL-------K-------------
---P----------------------------ISIPRLELNAAL-LLS-RLLKLVTES--
-L-T----I-P-I---SSS---HC---------WT-------------------------
-------------------------------------FYLPHHAV-------LKPE-STT
TKC-RVVFDGSGKDS-SG---VSLNERLHIGPPIQ--RDLFGVCLRFR---QHRY--VCC
SDIEKMFRKIEVAPH--HTNYQR-----I------IWRSS---T-MD---------PM-Q
HYRLRTVTYGLAPSPFLAVRV-LKQL------------A----IDY-EAKY--P-LAARV
L-ARD--AYVDDI-PTGCN-S---VGELMKLKDQLI-SL-LDEG-------NFKLR-KWS
SNSW-SF-LKSIPKED-CLHGHASIEDN--------------------------------
----V-----------------KI--LG--------------------------------
-----IPW----------------------------------------------------
----------------------------------------------------------QA
TPCFQHTGLDYAGPIA--------------------------------------------
----------------------------IKEN--KGRT---PRIG-----KA-WFA---I
-FVCLA--TKAMHLEVVSDLTTNAF-----IAAFKRF-ISRR-TRPTDLYSDNGTTFHGS
RRALD-E-------MRRLAIDH-MK------------------DKELA---SFAASEGIT
----WHFIPPSAPHFGGIWESGVRSVKLHLRRVIG--A-----NAL----TFEEL-----
--STV-----LAQIEAVLNSRP--------LCA------------N--------------
----------------------GD--------SS-----------LDPLTPAHF------
-----------
>1450/1-604 
---PTMRNIYKVVASQYDPLGFLVPYITRAKILIQS-LWAK-Q----------R------
-EWDD-PLLPT--EILKTWHDWQGELQHLS---Q-LTLP--RCY--V-------------
-SSQLDS-LNCKR-QVHI-FSDASER-AYG-SVAYLR--SEDL-KG------NVEV-A--
FLTA---------------------------RSRV-APK--R-Q----------------
--------------------------------LSVPRLELCAAL-TGA-QLASLLAKE--
-L------T-LPI---ESF---VL---------WT-------------------------
---------------S---------------KKEEESWFIPHHMV-------SHN-----
AKN-RVVFNCSFS-Y-QG---KNLNNLLLPGPALG--SSLLGVLLRFR---EHAV--AFS
SDIKGMFHQVRLLPE--DKPLLR-----F------LW-RD---LKRE---------ELPR
VYEWQVLPFGTTCSPCCATYA-LQRH------------I----VDH-SQQ---GDNVRHS
L-ERC--FYVDNW-LQSVA-T---PDEAKELLDTGM-NL-LAEG-------GFELR-QWA
CNFP-NV-IEHL-------SKEARSESSERWL-----------------------NQTES
-DPQE-----------------LA--LG--------------------------------
-----LRWMCQSDTLGYQTRLDNCSTPTMRNIYKVVASQYDPLGFL-------------V
----------------------------------------------------------IF
KPPFFSTGMDCFGPFT--------------------------------------------
----------------------------VK--LG-R-----R-SE-----KR-WGI---L
-FKCLT--TRAVHIDLLSSLDTDSF-----LMSLRRF-ISRR-GKPSELLSDQGTNFKGG
ERELQ-Q-------SFTSMCPT------------------------LQ---KELAKQQIK
----FRFNPPGSPHFGGVWEREIRSVKSALYATVQ--R---Q--SM----TEEVL-----
--NTV-----LTEIEGILNSKP--------LGY------------V--------------
----------------------ST-------------DIADPNPVTPNIL----------
-----------
>1453/1-546 
---PTKRQLLRVQMTIFDPLGFIAHFVMRLKVIIQE-LWRS-S----------I------
-GWDD-S-IPP--QQEEKWLKWTQDLPEIA---G-LKIP--RCF--R-------------
-NQTGTD---AEI-ELHT-FVDASEM-GFA-AVCYLR--FED--KG------IIEC-S--
IVSA---------------------------KTKV-API--S-F----------------
--------------------------------LSIPKSELQAAV-IGV-RLAETVQRS--
-V------S-FTI---HRR---MF---------WT-------------------------
-----------------------------------RIWYLPVFPV-------FNQN-K-P
GKL-RLVWDAAAK-T-KG---VSLNSMLLKGPDQI--TCLLSVLIRFR---EHKI--AVC
GDIREMFHQVLVKKD--DQQCQR-----F------FWQQG---E-LE---------DEPE
VYVMQVMTFGACCSPSIAQYV-KNHN------------A----EQY-MSQQ--P-EAVNA
I-IQQ--HYVDDM-LLSAE-T---EAAAINTATKVA-EI-HAAA-------GFEMR-NWI
SNSA-TV-SRSL--LG---SSAP--EEKNLDI-----------------------G-E-T
QT--E-----------------KV--LG--------------------------------
-----MWW----------------------------------------------------
----------------------------------------------------------GY
TRPFTHMGIDYFGPIL--------------------------------------------
----------------------------VT--VG-R-----R-VE-----KR-WGV---L
-ATCLT--TRAIHVELAASLSTDSC-----IMAIRNI-WARR-GTPAAIYSDRGTNFQGA
SKIVH-E-------HKDKPDYA-G----------------------IE---QGLTTPGIT
----WIFNTPSAPHMGGAWERLIQSVKKNLTVALK------E-KRP----SHETL-----
--ANA-----LTEIENVVNSRP--------LTA------------V--------------
----------------------PL-------------DD---------------------
-----------
>146/1-564 
---WTRRKVYSVIAQLWDPTGITAPVISWAKIRMQL-LWVA-T----------Q------
-GWDD-P-LRP--DLAGRWTEFYQQLPELS---K-ISVD--RCA--F-------------
--VE-N-PV--HV-EFHV-FADASEA-AYG-ACIYAR--SISQ-SG------LVKI-S--
LLAA---------------------------KSRP-AGL-------K-------------
---K----------------------------VTLARLELCAAL-MAA-RLYRKVVQA--
-L-K----M-E-G---TES---WF---------WS-------------------------
-------------------------------------CYLPHHPV-------FKES-STT
TKI-RPVFDGSAKTT-SN---FSLNEALMVGPVLQ--DPLFDLVLRFR---KKQV--ALV
ADIEKMYLQVKVHPD--DTPLQR-----I------LWRPS---P-SE---------PI-R
TYEMLRVTFGLAPSSYLATRC-MQQL------------A----QDE-GEVY--S-RAKEA
L-LRD--FYVDDF-IGGAD-S---EEEALLLRQELE-QL-LPKG-------GFRLR-KWV
SNAT-GA-LAGLAADDLGTQT--T-L-SF----------------------------D--
-QEQV-----------------KT--LG--------------------------------
-----INWQPGPDVLGIDV-----------------------------------------
----------------------------------------------------------TP
SRAFTVTGVDYCGPVY--------------------------------------------
----------------------------LKPV--HRRA---AAQ------KA-YIA---V
-FVCFS--TKAVHLELVGDLTTAAF-----LAALRRF-VSRR-GLPSEIHSDNGLNFQGA
SNHLR-E-------LYELLRDT-KV------------------ITEIT---SEASRRGIE
----WKFIPPRAPNFGGLWEAAVKSAKTSLVRVLG--Q-----RQL----SFEDM-----
--ATV-----LTQIEAAMNSRP--------LTP------------L--------------
----------------------SE--------DPD--E-------L--------------
-----------
>1464/1-529 
---TTMRNIYRVLASQYDPIGLIIPFTTRAKILVQM-LWNK-Q----------R------
-EWDD-PLLPK--DILEAWLAWESELPHLE---K-LSLP--RCY--T-------------
-KPHLDH-PSCTR-EVHI-FCDASER-AYG-CVGYLR--TEDP-HG------QVEV-A--
FITL---------------------------RSRV-APK--K-Q----------------
--------------------------------LSVPRLELCAAL-TGA-QLAHLLQRE--
-L------T-LNI---ERI---TL---------WT-------------------------
---------------W---------------KSSSESWFIPHHMV-------THN-----
EKA-RIVFNCSFT-H-QG---HNLNELLLPGPNLS--SSLLGVLLRFR---EHAT--AIS
SDIRGMFHQIRLLPE--DRPLLR-----F------LW-RD---LSKE---------SPPS
VYEWQVLPFGTTCSPCCATYA-LQRH------------V----TDH-SQE---GDEVRDA
V-ERH--FYVDNW-LQSFP-S---PEKAKALVNKLR-EL-LNGG-------GFELR-QWT
SNVP-EV-IRHL-------PPA--------------------------------------
------------------------------------------------------------
-----------------------------------------------------------I
----------------------------------------------------------LH
SPPFFSTGMDCFGPFL--------------------------------------------
----------------------------VK--IG-R-----R-NE-----KR-WGI---L
-FKCLT--TRAVHIEVLTSLDTDSF-----LMSLRRF-ISRR-GKPAEVLSDQGTNFKGG
ERELS-D-------SFKDMHPS------------------------LQ---TLLAEHQIK
----FIFNPPSAPHFGGSWEREIRSIKTALYATLN--A---Q--SV----TEEML-----
--NTI-----LIEIEGILNSKP--------LGY------------I--------------
----------------------SS-------------DV---------------------
-----------
>1465/1-556 
---PTKREVLRILMRIYDPLGLLGNVLMFLKVLLQE-IWRA-G----------V------
-GWDE-Q-IGG--RLAEQWERWTSILPAVC---Q-IKIP--RCY--R-------------
-QRTSAL--PRNV-QLHI-FCDASEN-GMA-AVAYFR--FEE--GE------TIEC-A--
LIGS---------------------------KTRV-APL--R-F----------------
--------------------------------LSIPRLELQAAV-IGA-RLAHTIHKS--
-H------R-LII---TRT---IF---------WS-------------------------
-------------------------------------WFLPTFPV-------TNPN-K-P
GKI-RIVFDAAAK-S-NG---VSLNTFLLKGPDQL--VDLLTVLYKFR---EHRI--GVV
GDIKEMFFQVAMRPE--DQRSQM-----I------LWNGG---E-TD---------KAPD
VYVVTVMTFGAACSPCCAHYV-KNLN------------A----EKY-RDEF--P-RAFEC
I-VKE--HYVDDM-LASVE-T---EDEAIKLAKDVR-HV-HANG-------GFEIR-NWL
SNSH-LV-MEQL--DV---PVKI---EKDVNV-----------------------GTD-A
RT--E-----------------KV--LG--------------------------------
-----MWW----------------------------------------------------
----------------------------------------------------------IA
QRAFTCTGIDYFGPIN--------------------------------------------
----------------------------VV--VG-R-----R-VE-----KR-WGV---I
-FTCLT--TRAIHLEIAHSMTSSSC-----ILAIRRF-IARR-GTPREIISDRGTNFVGA
SRELK-E-------ARKSVDEN-T----------------------LI---EEFTSPDLK
----WTFNPPAAPHFGGCWERLVQSVKKVFAQLEL------P-RLP----NDEVL-----
--QST-----MAEIEMIINSRP--------LTY------------V--------------
----------------------PL-------------DDDLAPPITPNDL----------
-----------
>147/1-560 
---ATKRRVLSEIGKFYDVLGLLSPVIIKAKILMQR-VWLA-G----------L------
-SWDV-L-LEG--GMMDTWHQFQCALPDVR---D-IRIP--RYV--I-------------
--GPGNPGL-----ELHG-FSDASKV-AYG-AVTYVR--SLLP-NG------KCKM-R--
LLCS---------------------------KSKV-APT--K------------------
-----P--------------------------LDIHRLELLALR-LLS-KLVVKVIAA--
-LN-------LPF---RNV---VL---------WC-------------------------
-----------------------------------------------------PPS-SST
TKL-RVVFDASAKMSPTS---VSLNEALQVGGTVQ--NDLFSILLAFR---KHPV--AFT
ADLSKMYRQIRVAPS--DTRFQR-----I------FWRAD---P-SE---------FI-R
VLELTTVTYGTASAPFLATRC-LVQL------------C----DDE-GENF--P-LAAKI
V-REA--CYVDDI-LSGAS-S---PKEAIDCLTQLQ-GL-LSRG-------GFPIH-KWT
SNEP-AV-MERIPESDREKLI------DLD---------------------------GL-
IGGVV-----------------KA--LG--------------------------------
-----LYWSPGDDEFRFTVTQA--------------------------------------
----------------------------------------------------------TE
NLPFDEVGVDYAGPIL--------------------------------------------
----------------------------VK--VGTRKP---QIV------KA-YFA---V
-FVCMV--TKAIHLELVSDLTTEAF-----LAALQRF-VSRR-GVPRRIHSDNGTNFKGA
KTELH-E-------LYVLFNER-AF------------------NDRIQ---TYCQPKEIT
----WSFIPPGAPNFGGLWEAAVKSTKYHLKRILK--N-----AQL----TFEQY-----
--ATV-----LAEVEAVLNSRP--------LFA------------T--------------
----------------------ST--------DPA--D-------P--------------
-----------
>1470/1-557 
---FTRRGVLSTVASIFDPLGFVAPFILVGKRILQR-MCQE-K----------L------
-GWDE-P-LPL--DLKPQWEAWLKDLKNLP---T-INIP--RCY--I-------------
-TSTFKH--VQQC-ELHS-FSDASVS-GYG-VCSYLR--TVTK-TG------EVQC-N--
FIMG---------------------------KARV-APT--K-V----------------
--------------------------------TTIPRLELTAAV-VAV-RTASFLKKE--
-L------D-IQG---LKE---YY---------WT-------------------------
---------------E---------------INNLPAWYIPHHGI-------YHPQ-K-P
NKI-RVVFDASAK-Y-QN---TSLNEQLLTEPDLT--NTLVGVLCRFR---KGRV--AIM
CDVERMFHQFHVAPQ--DQDYLR-----F------LWWEN---GNME---------HPAS
VFRMKVHLFGAASSPGCANFG-LKHL------------A----TQG-ASKF--SQAVVKF
I-QRN--FYVDDG-LAAVD-S---EQEAIHLVKEAR-EL-CDTG-------KLHLH-KFI
SNSK-EV-IATI-------PKEERAAGDTDLD-----------------------LALGE
-PKME-----------------RA--LG--------------------------------
-----VQWCVTSD-----------------------------------------------
----------------------------------------------------------EA
MSPFTYSGMDCFGPFY--------------------------------------------
----------------------------VK--EG-R-----K-EM-----KR-YGL---L
-FTCMC--SRAIPIEVLDDLSTDCF-----LNALRCF-ISIR-GNVSQLHCDQGTNFVGA
KNEFL-S-------LTQA-SKE-K----------------------AK---EL----GIS
----FNFNPPASSHMGGVWERQIRTIRNVLSSILD--E---SASRL----DTSSL-----
--RTF-----LYETMSVVNSRP--------LTV------------E--------------
-------------------------------------------------F----------
-----------
>1472/1-579 
---PTKRTLLSTIAKVYDPLGLVSPIVLQAKLILQR-VFE-AN----------Y------
-KWDA-P-LDD--KLSEDWLKLMELWSTTS---E-ITIP--RLI--K-------------
------NNP--KK-ELHC-FTDASGQ-GFG-AAAYLR--T-FNTFN------GGTT-K--
LIFA---------------------------KSLV-KPA--S---LPHNA----------
--------------------------------STIPKLELQALT-LGA-KIIRYLQKE--
-L------I-IEAN---SI---TL---------WS-------------------------
-----------------QLEKGVIEVVKNPNESTGPVHYLPHRAV-------VRE-DKNT
TKL-RIVMDASARPP-SQRSAPSLNNCLHTGPLLL--KQLVGILLRFR---LMDR--VIL
ADIEKAFLQLGVRET--DRDCTR-----F------LWVNN---P-KDVPLENFQYAQC-I
VYRFCRVSFGLTVSPFLLNAT-IREH------------L-------GLFDS--P-VA-RT
I-EEN--LYVDNI-MIQVK-E---GENAKQMCLESI-EI-FQSG-------GMTLR-EFS
GLLP-NE-LKGFPEENL--AT---------------------------------------
DQNNV-----------------KI--LG--------------------------------
-----IPW----------------------------------------------------
----------------------------------------------------------NV
ARPFLHCGVDYFGPMN--------------------------------------------
----------------------------VKG--QTTTE------------RV-YGA---L
-FTCLT--IRAIHLEMATDASAETF-----LQAYRRF-IARR-GTPSIMVSDNATNFTLG
SKIIK-K--------------M-NW---DLYS-----------SKELQ---DFIKFRGTE
----WKFITPRNPREGGAWERLVGVTKTALKRCIG--K-----KLL----TTTEL-----
--TTL-----FCEIEAIVNSRP--------LTF------------M--------------
----------------------SD--------K-E--P-------LNALRPIDF------
-----------
>1477/1-550 
---CTKRNILSVIARIWDLMGFVAPVTLWAKLIIKS-LWAN-N----------I------
-DWDE-T-PRP--EIVAAWHRFVSELPILE---N-VRIP--RHTGI--------------
-------VMECIV-SLLG-FADASEK-AYG-GVVYLH--VYFPQTN------KFTI-T--
LVCA---------------------------KSRV-APL--R-C----------------
--------------------------------VSLARLELCGNL-ILA-KLMRAIIDS--
-Y------S-HRCKI-SNV---FA---------FT-------------------------
---------------------------------------IPHHGI-------VRKD-KST
TKL-RVVLDGSMKSS-SG---LALNDILQVGPNLQ--NDLFRIILNFR---LFNV--AIS
ADIRQMYLRILVKDE--DRKFLR-----M------LYRFD---P-SE---------EI-K
LYEFTRVPFGLCCSPFLAIRT-VRQL------------V----TDE-GSQF--P-LAAPV
A-DSD--VFTDDL-ATSCA-N---EETAVELSNQLI-KM-FHAG-------GFDLV-KFS
SNSP-EV-LSKIPSSHREFEVIEF------------------------------------
------------------------------------------------------------
------------------------------------------------------------
----------------------------------------------------------QE
TKAFYHTGIDYAGPLR--------------------------------------------
----------------------------IIPY--RRRG---VRSQ-----KA-YIC---L
-FICLV--TKAVHLELSTDLSTAAF-----LNAFKRF-IARR-GPIKVVYTDCGTNFLGT
HSYLK-E-------MYKLISSE-QY------------------ADKFA---NELRDNNID
----WKFNPPSAPHFGGIWEGNIRSVKTHLNKIVG--N-----QLL----TFEEM-----
--LTT-----LAQIEALLNSRP--------LSV------------L--------------
----------------------SS--------DPC--D-------PQALTPAHF------
-----------
>1478/1-546 
----TKRGLLXLAASVFDPLGALTPFTVRAKLLLQS-LWQT-G----------I------
-SWDD-P-LPP--EISGKWDQWRSDLGDLH---Q-IALP--RAY--L-------------
-PYSPME--VSRL-ELHG-FGGASEA-AYA-AVVYLR--ATQS-TG------VTRV-S--
FVAA---------------------------KSKV-APL--K-K----------------
--------------------------------LSVPRLELSAAL-LCV-RLVRYVLQK--
-L------A-LPV---DAC---YC---------WS-------------------------
-------------------------------------WYLPHHVV-------YLQ-GPEG
QKA-RIVFDGSAKYQ-GT----SLNDHLDAGPKVQ--TDLMGILLRFR---RYRV--ALQ
SDIAKMYLQVGLHED--ERDFCR-----F------LWRDR------S--------GTL-D
IYRLTRVCFRLACSPYLAIQV-VNFH------------L----EAHRTLFP--S-VA-DE
I-RSC--MYVDDL-VVSRD-S---VADAKLFVHQAS-DL-LSRG-------GFHLT-KWA
SNAP-EA-LSDLPAEDCSSVD---------------------------------------
RSRLW-----------------KA--LG--------------------------------
-----ISW----------------------------------------------------
----------------------------------------------------------NP
AGPFSNVGIDFAGPLM--------------------------------------------
----------------------------IRD-EGS-KH---GSK------KA-YIC---L
-FTCMV--VRAIHLELVPDQTIESF-----LRALRRF-VARR-GRPDTIQSDNFRTFHQA
NVFLK-H-------LFSGQN-----------------------WETVQ---RHLASERVE
----WIFITERAPWCGGYWERLVRSVKTALKATLG--Q-----CLA----SPDEL-----
--RTV-----LCEVEARVNDHP--------LTF------------V--------------
----------------------GS--------DIQ--E-------EM-------------
-----------
>1479/1-527 
---FTRRGVLSVVNSLFDPLGFVAPVTIKGRLLLRE-LSRG-N----------F------
-EWDS-P-LPQ--EMYDEWRRWQDSLQDLK---R-LHIP--RTY--V-------------
-LFSISQ--AEYT-ELCV-FSDASTK-AIA-AAAYLK--VGQG-DG------HTEV-G--
FVMG---------------------------KAKL-ASV--T-E----------------
--------------------------------PTIPRLELCAAV-LGV-ELAEVLKEE--
-L------D-MKM---DKT---TF---------YT-------------------------
-------------------------------------WYLPSFGV-------YHPQ-K-P
GKI-RVVFDSSAK-F-DG---VSLNDVLLSGPNLN--NTLLGVLLRFR---KEPV--AIT
ADIEQMFYSFVVRKD--HRDFLR-----F------LWYAD---NDLS---------KEVV
DYRMRVHVFGNSPSPAVAIFG-LRMA------------A----REA-EDKY--GTDARHF
I-ERD--FYVDDA-LKSFP-T---EAEAIDVLQRAQ-KM-LALS-------NLRLH-KIA
SNRP-EV-MN-----------------------------------------------F--
------------------------------------------------------------
------------------------------------------------------------
----------------------------------------------------------QT
DPPFSYVGLDVFGPWE--------------------------------------------
----------------------------VT--AR-RTKGGHA-NS-----KR-WAV---L
-FTCMA--TRAVHIEVIETMSSSSF-----INALRRF-FAVR-GPAKQLRSDCGTNFIGA
SKELK-L-------DPLKSGEM-S----------------------VD---KYLLSQKCT
----WVFNPPHASHMGGTWERMIGIARRILDSMLL--QA--RHPEL----THEVL-----
--TTL-----MAEVTAIINARP--------L--------------V--------------
----------------------PV-------------SS---------------------
-----------
>1483/1-525 
---FTRRGVLSTVNSVFDPLGMLAPVTIEGKHLLRE-FCAD-K----------F------
-EWDA-P-LPE--EKRKQWELWRDSLHDFK---R-LHIP--RPY--I-------------
-PKSLSK--AKHK-ELCV-FSDASVK-AIG-AVAYLR--TVQV-EG------DVKV-G--
FILG---------------------------KAKL-APL--S-R----------------
--------------------------------PTIPRLELCAAV-LAV-EVADLIQDE--
-L------D-LKL---DSV---KF---------FC-------------------------
-------------------------------------WYLPTFGV-------FHPQ-K-P
ENI-RVVFDSSAK-Y-SG---MSLNNALLKGPDLN--NSLVGVLIRFR---KEQV--AAV
ADIQQMFHCFLVRSD--HRNYLR-----F------LWHRD---NDMS---------KEII
DYRMRVHVFGNSPSPSVAIYG-LRKA------------I----QEG-GHKY--GPDTVKF
V-ERH--FYVDDG-LISLP-T---DEEAISLLKRTQ-AS-LSES-------NLRLH-KFA
SNSD-TV-LQA-------------------------------------------------
------------------------------------------------------------
------------------------------------------------------------
----------------------------------------------------------QV
SPPFTYVGVDVFGPWT--------------------------------------------
----------------------------VI--TR-RTRGGHA-ES-----KR-WAM---L
-FCCMT--SRAVHIEIIASLDTSSC-----INALRRF-FAIR-GPVKQIRSDCGTNFVAA
AKELG-L-------SQK-ELNV-T----------------------MQ---TFLSQQNCE
----WVFNPPHASHMGGSWERLIGLSRRILDAILL--RD--N-IQL----THDVL-----
--CTL-----MMEVAAIINARP--------L--------------V--------------
----------------------PV-------------SS---------------------
-----------
>1487/1-543 
---YTKRGVLSMINGVFDPLGFLAPVMVQARVLFRE-MTTH-Q----------V------
-DWDD-K-LPE--MYKSVWESWTSGLSELQ---S-VSVP--RNY----------------
-PICLEN--GV----LNV-YCDASEV-AVA-AVAYLI--DVDQ-E-------KPSA-S--
FVFG---------------------------KSKL-APR--L-G----------------
--------------------------------HTIPRLELCAAV-LGT-EIARIVCRE--
-L------N-IQA---STV---VF---------HS-------------------------
-------------------------------------WYLPMFGV-------YHPR-K-K
DKI-RGVFDSSAE-F-MG---HSLNKVLLKGPDLT--NDLVGVLMRFR---QGPV--AVC
GDIESMFYCFSVSEE--HRNFLR-----F------FWHED---NDFA---------KPLT
EYRMLKHVFGNTPSPAVANYG-LRDL------------T----SDA-E------PDVRDF
V-HNN--FYVDDG-LAACD-D---SNTAVSLMERTRAKL-KEKA-------GIRLH-KIA
SNSQ-VV-LDAF-------EPEEVQKDIRNLT-----------------------L-SDG
-APTQ-----------------RS--LG--------------------------------
-----VQW----------------------------------------------------
----------------------------------------------------------KA
GPPFSQVGVDCFGPWE--------------------------------------------
----------------------------VV--TR-KTRGGAA-QS-----KR-WGM---I
-FSCLT--SRAIHIEVLEEMSTSSC-----INALRRF-MAVR-GKVETFWSDRGSNFVGV
------------------LNDK-V----------------------FH---TYLGENDTE
----WKLNPPHAPHMGRVWERNDGLFKGILNGILL--EA--KQRDL----THETL-----
--ATF-----MMEAMAIVNARP--------L--------------V--------------
----------------------PL-------------SSDPEDT----------------
-----------
>149/1-528 
---WSRRKVYSLVARIYDPLGLVAPVTSWAKINMQS-LWLA-T----------D------
-DWDE-E-IPA--VMQERWYAFQSQLGLLK---E-VKFS--RHA--V-------------
--VH-N-PV--AV-QLHC-FSDASEA-AYG-ACVYVR--TIGS-SG------EVVV-E--
LLAA---------------------------KSRP-APL-------K-------------
---R----------------------------VSLARLELCGAL-LAA-RLQKVVRQA--
-L-R----I-P-D---VET---FM---------WT-------------------------
--------------------------------------FLPHHPV-------IKAS-STS
TKV-RPVFDGSASTD-GG---KSLNDLLMTGPVIQ--ENLLALLLKFR---MRSV--ALV
ADIKQMYLQVKVHPD--DTRFQR-----V------LWRGS---S-VE---------SI-E
VYELQRVTFGLAPSSFLAIRV-LQQL------------A----IDE-GENF--P-LARQA
L-LED--FYVDDY-IGGAS-S---EEEAVRLQAELT-LL-LRKG-------GFHLT-KWN
SNKP-DV-LSSVS-----------------------------------------------
------------------------------------------------------------
------------------------------------------------------------
----------------------------------------------------------MP
ARPFSIVGVDFCGPIY--------------------------------------------
----------------------------LKPV--HRRA---AAE------KA-YIS---I
-FVCFS--VKAVHIELVESLSTHAF-----LAAFRRF-VARR-GLPSEVYSDNGLNFQGA
SKVID-D-------FYTLMNSD-SA------------------VEDIS---RYAVGAGVK
----WHFIPPHAPNFGGLWEAAVKAAKRVLLKVVG--D-----RQL----AFGEM-----
--STV-----LAQVEAQLNSRP--------LTP------------L--------------
----------------------SE--------DPE--E-------L--------------
-----------
>1494/1-553 
---PTKRQVLKLVMSLFDPCGFISHFIVHGKILMQR-IWRT-G----------T------
-DWDE-Q-ILP--ELQEMWKDWTQLLKRLD---D-VKIP--RCV--F-------------
-GGADSK-LPASI-QLHL-FVDASEL-AYA-CVAYLR--IVQ--AG------TVHC-G--
IIAA---------------------------KTKV-APL--K-P----------------
--------------------------------LSIPRLELQAGV-IGC-RLMETICSS--
-L------D-LSI---ESR---HI---------WT-------------------------
---------------S---------------TENNRLWYLPLGVV-------RNPK-K-P
QKV-RLIWDAAAR-V-NG---LSFNDMLLKGPDML--TSLFNVLLRFR---QRSV--AIC
GDIREMFHQIQIISE--DKQYQR-----F------LFREH---L-DD---------P-PQ
IYVMDVATFGAACSPCSSQFV-KNKN------------A----EEF-KANY--P-KATEA
I-IKA--HYVDDY-LDSVD-T---VEEAVKLVAEVK-HV-HAQG-------GFEIR-NFS
SNSE-EV-LEQL--GE-SQSL----EKKSLSM-----------------------D-ASV
YI--E-----------------RV--LG--------------------------------
-----MVW----------------------------------------------------
----------------------------------------------------------PN
IRAFNYTGIDYFGPLL--------------------------------------------
----------------------------VK--QG-R-----N-LV-----KR-WVA---L
-FTCLA--TRAVHLEVVHSLSTQSC-----VMAIRRF-VARR-GSPSAFYTDNGTCFAGA
SNLLR-E-Q------LQA-IHE-D----------------------CA---DTFTNARTT
----WHFNPPSAPHMGGCWERMVRSVKMAMMAITE--H---P-RHP----SDEVL-----
--ETV-----LLDAEAMINSRP--------LTF------------I--------------
----------------------PL-------------EN---------------------
-----------
>1497/1-563 
-----KRTILTFMASHFDPLGLISPLILPIKIFLQS-LWN-EK----------V------
-DWDE-N-LNE--KTINEWKLLTQNWDANS---C-FSIP--RYP--S-------------
----RLPTTGRKY-QLHC-FADASSM-AMC-AAVYLR--ISKDCSP------ISDV-C--
LIFS---------------------------KTKV-KPI--N----KNKL----------
--------------------------------LSIPRLELIAAL-MGS-RALKFTSSE--
-L------S-CINLD-KSI---YL---------WS-------------------------
------------------------------DNYSPPLHYIPHHAV-------IKA-SNG-
-KI-RIVYDGSAKVG-RE---LSLNECLYPGPVIL--PDLVGLLLRFR---IPKI--AII
SDIAKAFLQVSVHPD--HRDCTR-----F------LWLKN---I-EL----PPSTSNV-E
IYRFCRVSFGLAPSPFLLAAT-VQHH------------L------SLFPS---P-LS-SE
I-STN--IYVDNV-FLSAE-T---PKEGKEKSNNTI-EL-FNKA-------NMKLQ-EFV
SNSS-ES-IAHLPEKIK--L----------------------------------------
IGNKQ-----------------KF--LG--------------------------------
-----LDW----------------------------------------------------
----------------------------------------------------------EP
SPPFTAVGLDFCGPLY--------------------------------------------
----------------------------IKTPFLVPNQ----RRNTKIETIKHWIT---V
-WVCLS--TRAVALDLISDLTIQSF-----SLAFRRQ-TAKY-GVIKNIYCDNAPTFISA
KNFLS----------------------------------------------EQANLSPPN
----WNFRAPMAAWKSGHYERSMALIKYHLKRTLS--G-----GAIPRSYLFHEV-----
--LTI-----LLEIENIINSRP--------ITF------------E--------------
----------------------SA-------------NPLEPRALSPADI----------
-----------
>1498/1-574 
-----KRKIVSEIATIFDPLQYFAPLYLEGKLIISS-IADH-N----------I------
-KWTD-I-VNE--ETVLKMIEYRKKIDNSS-----LKFR--RHI----------------
-----DYQKEEPV-GIAI-FTDASET-TYG-ACVYLKTKKEGE-EG------QFDT-H--
LLIA---------------------------KQRI-APKIKT------------------
--------------------------------LTIPRLELLGIL-IGV-RLLKYVLNQ--
-M------K-IAV---NAI---EI---------FS-------------------------
-------------------------------------FYIPYQLV-------FNNN-SNT
TKV-RTVFDASSKKRGE----ISLNNALHQGPSLI--PDLQGILLRIR---IGKY--VLS
GDIEKAFHAVEVNPE--DRDALR-----F------LWLKD---P-NM----PPSN-DNIR
HMRFTNLPFGVNCSPYLLSMAILYGI------------Q--------HSNA--PKELIEA
I-ENM--CYVDNM-FMTTD-E---IEKLPELYTQTK-HY-FKQI-------GMNIR-EFS
VNCP-EN-F-------INPEDRTTNQ---ENI----------------------------
----------------------KI--LG--------------------------------
-----YNY----------------------------------------------------
----------------------------------------------------------TE
CRPFQHVGVDFMGPIK--------------------------------------------
----------------------------TQRRNSTEIE------------KS-HIA---L
-FTCAT--TRLIHLELVRDLTTDEF-----LLALSRF-MSRR-GYPDTITSDNAATFKLT
AEILD-K-------CSTKDNDF-LVELAIAKLENRKSQEENKKISTLD---KEMSSKGIK
----WYFNTALSPWQGGFFERLVGLTKKSLKHALG--D-----EEF----RTKDL-----
--ETI-----MIQCESLVNRRP--------ITY------------I--------------
----------------------DE--------DNE--D-------WKVLRPIDI------
-----------
>15/1-552 
---CTKRQVLSDVSRIFDPLGLLAPIVVQFKILFQK-LWLL-N----------L------
-NWDD-E-LPS--KLANNWLKWRADLDNLH---K-LQIP--RLV--K-------------
--SDKQ-----RI-ELHG-FSDASTK-AYS-AVVYSR--VVND-DG------TISV-A--
ILAA---------------------------KTRV-APL-------K-------------
---Q----------------------------QSLPRLELCGAL-LLS-QLLQSIKAG--
-L-M----N-N-D---VTI---YA---------WS-------------------------
------------------------------EIPKGRNFYLPHHPV-------L------G
RKL-RVVFDGSYQDA-KG---MALNDTLSIGPSIQ--RDLFAVCLRFR---MYKY--VFS
ADIVKMFRQIWVSEK--HRDYQR-----I------VWRED---P-SD---------PI-K
HFQLCTVTYGTSCAPFLAVRV-LEQL------------A----ADH-KHEF--P-NAAKI
V-LED--FYVDDV-LTGAN-S---EDELLRNRDELV-QL-MSCA-------NLELG-KWV
SNTK-RI-KSEDNTDS------SQ------------------------------------
--SPV-----------------KV--LG--------------------------------
-----LHW----------------------------------------------------
----------------------------------------------------------TQ
ALPFVNTGCDYAGPIL--------------------------------------------
----------------------------LKDA--KVRK---PRIS-----KG-YIC---L
-FVCMV--TSAIHLELATDLSTETF-----LAALRRF-FSIR-GKCNRMYTDNGTNFIGA
KRSLD-E-------MQQLLSSS-QH------------------KDQIV---NTLADEGIQ
----WTFIPPRAPHWGGKWESAVRCVKLHLRRVIG--N-----TTL----TYEQM-----
--RTL-----LAQISAVVNSRP--------LCY------------T--------------
----------------------SD--------TD-----------DSYLSPAHF------
-----------
>150/1-545 
---PTKRIILQCVMSFYDPVGFLSPLLVHGKIIIQE-TWRS-G----------T------
-DWDE-P-VTD--EIFNRWLSWTRILPAIE---T-VKVQ--RCF--F-------------
-GDESIN-NITSV-QLHI-FSDAGDD-AYG-CVAYLR--YRV--AG------EVRC-T--
LVGS---------------------------KAKV-APL--K-L----------------
--------------------------------TSTPRLELQAAV-IGA-RMMTTLLAS--
-L------P-VSI---QEQ---FL---------WV-------------------------
-------------------------------------WFLPLNVV-------VNPK-K-P
GKI-RLTLDAAAK-A-GG---TSLNDMLLKGPDML--VSLLDIINHFR---GRRI--GFG
GDVKEMFLQIRMRQP--DTRFQK-----F------LFRQD---P-SK---------N-PD
VYVMDVVIFGAKCSPCNAHFA-KDTN------------A----REH-ASQF--P-AAADA
I-INR--HYVDDY-FDSAD-S---EDEAIQRAREVR-EV-HSLG-------GFEIR-NWV
SNVP-KV-LEAL--GE------EGKPTKTLCY-----------------------D-KTL
ES--E-----------------RV--LG--------------------------------
-----LLW----------------------------------------------------
----------------------------------------------------------PF
VRAFSYVGLDYFGPID--------------------------------------------
----------------------------VT--VG-R-----R-KE-----KR-YVA---L
-FTCLV--VRAVHCEVAYSLSTESC-----KQAIRRF-IRRR-GSPVEIFSDNGTNFQGA
SRELR-E-E------LER-IDR-D----------------------CA---NTFTGTNTK
----WTFNPPSAPHMGGVWERMVRSVKEAMAA-LS--D---G-RRM----TDEIL-----
--VTT-----LAEAEYLVNSRP--------LTY------------S----GTEDA-----
------------------------------------------------------------
-----------
>1505/1-546 
---PTKRQLLRVQMTIFDPLGFIAHFVMRLKVIIQE-LWRS-S----------I------
-GWDD-S-IPP--QQEEKWLKWTQDLPEIA---G-LKIP--RCF--R-------------
-NQTGTD---AEI-ELHT-FVDASEM-GFA-AVCYLR--FED--KG------IIEC-S--
IVSA---------------------------KTKV-API--S-F----------------
--------------------------------LSIPKSELQAAV-IGV-RLAETVQRS--
-V------S-FTI---HRR---MF---------WT-------------------------
-----------------------------------RIWYLPVFPV-------FNQN-K-P
GKL-RLVWDAAAK-T-KG---VSLNSMLLKGPDQI--TCLLSVLIRFR---EHKI--AVC
GDIREMFHQVLVKKD--DQQCQR-----F------FWQQG---E-LE---------DEPE
VYVMQVMTFGACCSPSIAQYV-KNHN------------A----EQY-MSQQ--P-EAVNA
I-IQQ--HYVDDM-LLSAE-T---EAAAINTATKVA-EI-HAAA-------GFEMR-NWI
SNSA-TV-SRSL--LG---SSAP--EEKNLDI-----------------------G-E-T
QT--E-----------------KV--LG--------------------------------
-----MWW----------------------------------------------------
----------------------------------------------------------GY
TRPFTHMGIDYFGPIL--------------------------------------------
----------------------------VT--VG-R-----R-VE-----KR-WEV---L
-ATCLT--TRAIHVELAASLSTDSC-----IMAIRNI-WARR-GTPAAIYSDRGTNFQGA
SKIVH-E-------HKDKPDYT-G----------------------IE---QGLTTPGIT
----WIFNTPSAPHMGDAWERLIQSVKKNLTVALK------E-KRP----SHEAL-----
--ANA-----LTEIENVVNSRP--------LTA------------V--------------
----------------------PL-------------DD---------------------
-----------
>1509/1-578 
-----KRFVLSSIAKIYDPLGLIDPVKALAKQIMQQ-IWEL-K----------K-TDGKN
WDWDD-E-LPS--DLQQAWVHFQQHLEPLR---N-LQIP--RAA--V-------------
-HTSIH-----NV-QLHV-FCDASEK-GYG-ACCYIR--DDND-EE------NITS-Q--
LLTS---------------------------KSKI-APL--S-Q--K-------------
--------------------------------LTIAQLELCAAK-LGS-DLFAKVKEA--
-IPT--------F---SNV---YF---------WT-------------------------
--------------------------------------YIPHHPV-------FKAE-STT
TKC-RVVFDASAKTT-SG---YSLNDALMVGPTIQ--QESFTILLRFR---SHII--AAI
ADVEKMYRQVWVHPE--DRPLQR-----I------FWRDS---I-NQ---------PI-R
TFQLNTVTYGTASAPFLAVRA-LKQI------------I----IDH-GKEF--P-KAAE-
R-MDD--FYVDDF-ISGAD-S---IADVQQLYTEAT-TL-LAKG-------GFTLR-KWC
SNDP-EA-LIEIG-NIKNV--TMP-ADDVN------------------------------
-G-HV-----------------TT--LG--------------------------------
-----LIWRPRADTFSIKVHIPETIHHLSKRF----------------------------
----------------------------------------------------------IA
SRPFSISGIDYCGPVF--------------------------------------------
----------------------------VKGA--HRRA---VPT------KA-FVA---I
-FICFT--TKAVHIELVSNLTTEAF-----LAALRRF-IGRR-GLVSELHSDNGTNFKGA
SNELN-N-------LYRLLHSD-EH------------------QRKMH---SWTLERGID
----WTFIPPRAPHFGGLWESAVKSAKYHLLRTMG--T-----SSY----TFEDM-----
--MTI-----LTEVEGCLNSRP--------ITP------------M--------------
----------------------SD--------NPS--D-------L--------------
-----------
>151/1-550 
---PTKREALQVLMSIFDPLGLLSCYTIGLKMLLQK-VWRA-G----------I------
-DWDE-E-LPD--ALFTSWQQWKTVLLQAT---E-LEFP--RFY--S-------------
-TLLPNA---DQI-DLHT-FVDASEY-AYA-AVTYLR--IKR--GA------DVDT-V--
LVAA---------------------------KCKV-APL--K-P----------------
--------------------------------VSIPRMELLAAV-IGV-GLAKKAMNV--
-R------R-LNI---NSS---TY---------WT-------------------------
-------------------------------------WYLPIFIA-------LNPN-K-X
XKI-RLVWDAAAK-S-HG---KPLNDFMXNGPDXX--NPLTEVLMAFR---VGRI--GVX
ADIAKMFHQITXQQS--DMHVXR-----F------LXLSX---XN-----------KTPR
TFVMRAXTFGIXCAPCIAXYV-RDKN------------A----QEF-KDQC--P-RAFES
I-TKA--HYVDDL-IDSYT-D---DSEAIAVTSXVR-DI-HAEG-------GFTIR-NWI
SNST-AI-LKHF---G----------EXQXAE-----------------------QHPKE
LGGPE-----------------KV--XG--------------------------------
-----MYW----------------------------------------------------
----------------------------------------------------------CF
ERPFTYTGVDYFGPIL--------------------------------------------
----------------------------VN--VG-R-----H-KE-----KR-WGV---L
-FTCLT--LRAVHIEVAHKLDVSSC-----IMCLRNF-MTRR-GTPKEIFSDNGTNFKAT
EKMVK-E-------ELQKIDFD-E----------------------IT---IKY--EAIK
----WHFNPPAAPHMGGAWERLVRSVKTVLKAICP------T-NNF----NDETL-----
--QTA-----LMEAESIINSRP--------LTF------------V--------------
----------------------SL-------------DSADDEALTPNHL----------
-----------
>1510/1-540 
---PTKREVLRTLMATFDPLGLISNILIYLKILFQE-ICRT-G----------I------
-EWDE-I-IPD--NLHEKWERWLEILPKVQ---E-VRIP--RCY--R-------------
-VNTELG-PRTNV-QLHT-FVDVSMS-GYS-AVVYLR--FEQ--GS------RVEC-A--
IVGA---------------------------KTRV-SPL--K-L----------------
--------------------------------VSIPRLELQAAV-IGV-RLADTVMKT--
-L------S-FPI---NQR---FF---------WS-------------------------
-----------------------------------RVWYLPLFPV-------FNPN-K-P
GKV-RIVWDAAAK-T-NG---ISLNSLLLKGPDFL--TPLDYVLYRFR---EFRV--GLS
GDVREMYLQLLMSKE--DQQCLR-----V------LWRDE---P-SK---------E-PS
IYVTQVMPFGTCCSPSCAQYV-KNLN------------A----SKF-EGQY--P-AAAQA
I-TKQ--HYVDDM-LVSVE-T---EQEAIKLAKDVK-YV-HAQA-------GFDMR-NWI
SNST-AV-VEAM--EE---KTKQ---EKSMNI----------------------------
------------------------------------------------------------
------------------------------------------------------------
----------------------------------------------------------AF
ARPFSYVGIDYFGPMS--------------------------------------------
----------------------------VV--VG-R-----R-IE-----KR-WGV---L
-LTCLT--MRAVHIEIAYSLNADSC-----VMAIRNF-MARR-GVPIQIYSDRGTNFTAA
KKELA-AANEELIVALKELNQD-K----------------------VV---AEIVSTDTD
----WTFLPPASPHMGGAWERLIQTVKRNLQAMKP------G-RNP----SDEVL-----
--RNT-----LMEIENIVNSHP--------LTY------------V--------------
----------------------PI-------------ED---------------------
-----------
>1514/1-557 
---PTKREVLRTLMMIFDPLGLIGNFLMYLKTVLQE-IWRT-S----------V------
-GWDE-P-IED--KQYEMWIEWLNVLPSVA---N-VEIP--RCY--R-------------
-TATSTG-NSNNV-QLHI-FVDASEK-GFA-AVAYLR--FQE--GQ------IIET-A--
LVGS---------------------------KTRV-API--K-F----------------
--------------------------------LSIPRSELQACV-IGV-RFANSIMKS--
-L------T-INV---NRR---YF---------WT-------------------------
-----------------------------------REWYLPVFPV-------LNPN-K-P
GKI-RLVWDAAAS-A-YG---VSLNSLLLKGPDLL--TSLLSVLIQFR---QFRV--AVC
GDIREMYLQVLLKQD--IRLC-------F------FWKDD---E-ND---------QTPS
VYTMSVLPFGVSCAPSIAQFV-KNTN------------A----ERF-AEEH--P-AAVHA
I-IDQ--HYVDDM-LVSVE-S---EKEAVITAKDVK-RI-HADA-------GFEMR-NWI
SNCP-QV-LEAL--GE---PKTA---EKDLNM-----------------------AEG-L
VT--E-----------------KV--LG--------------------------------
-----MWW----------------------------------------------------
----------------------------------------------------------AF
ARPFTYMGVDYFGPYV--------------------------------------------
----------------------------IQ--LG-R-----R-LE-----KR-WVL---L
-ATCLT--TRAIHLQVVHSMTTDSC-----IMALRNV-MARR-GVPAMIFSDRGTNFQGA
SKELE-E-------AIKNLDQT-R----------------------FE---TEFTTSHTQ
----WRFIPPASPHMGGAWERLVRIVKQNLAKLKP------N-RTM----SHEVL-----
--ENL-----LTEIENVVNSRP--------MTN------------L--------------
----------------------PL-------------DDDQSPVLTPNHF----------
-----------
>1515/1-533 
---MTKRELLSLIHSIFDPLGLIGPTLLPAKLLYQK-VCA-RN----------I------
-NWND-K-LEE--NELNEINQIIDGWVE-Q---E-FSRP--RKI--A-------------
----HGCDNNETL-QMHC-FADSSMK-AYA-VNIYLR--ITCPHK--------TNT-S--
LIFA---------------------------KNRI-VPK--G----KEKT----------
--------------------------------LTIPRLELLAIL-IGT-RAISFVTNE--
-L------K-QPIE---KT---IL---------WS-------------------------
----------------------------------------------------------SF
TKL-RVVFDAGS----GK---TPLNNELLRGAVLL--PQLPGILIRTL---MFNN--LLI
ADIAKAFLQIQLRPE--DRDVTR-----F------LWVKD---I-KH----QPEYTNL-I
SYRFTRVLFGVISSPFLLIAT-ILHH------------L------EKIKS---P-LS-EE
I-KTN--LYMDNI-ILGAK-N---INEIKEKYKELI-QI-FNRA-------KMRVR-EFC
CNSV-EG-NNMFEENDKHPSI---------------------------------------
ESKSL-----------------KF--LG--------------------------------
-----IKW----------------------------------------------------
----------------------------------------------------------TP
SRVFQNTGLDFMGPII--------------------------------------------
----------------------------VKDI-DEERS------------KR-WIL---L
-LTCLS--TRTIHLEVVTSISTHAF-----LNAFRKF-VARR-TRPDYILSDNGSSFKLA
EKTLK-R--------------I-KP---DQII-----------GEGLQ---KYFAKENIN
----WKFITPLAPWEGGVYERINGMIKSNIRKSIG--R-----KIL----DNDDF-----
--NTL-----ICEVEAIINCRP--------LIQ------------I--------------
----------------------DD--------EPE--T-------I--------------
-----------
>1517/1-536 
----TKQLILSIIATFFDPLGLLGASLVLLKMFMQK-LWTL-Q----------R-VDGTR
YDWKD-P-LPP--TVGEEWRKLSXHLDVLT---N-IRIP--RCT--V-------------
--IK-G-AV--DI-QIHC-YTDASEK-VYG-ACVYIR--SKNV-ER------KLAR-R--
LLTS---------------------------KSKV-APL-------K-------------
---Q----------------------------QPLPRLELNGSD-LGA-DLVEWVIRV--
-F-G----K-R-----FPV-----------------------------------------
------------------------------PANDSPRCFLPHHPV-------VREE-STT
TKV-RVVFDASAKTS-TG---LSLNDVLLVGPTIQ--PDLRDIVLRSR---MRQV--MVV
SDVEKMFRQIDMAPE--DSPYQS-----I------LYRFN---P-EE---------EI-A
TYELTTVTYGTKPAPFLATRT-LKQL------------A----QDE-QQRF--P-LAAQA
L-ETD--VYMDDV-ISGAD-D---VATATELRAQLD-SL-LGSG-------GFKLR-KWA
SNEP-SV-LHGVAR----------------------------------------------
------------------------------------------------------------
------------------------------------------------------------
----------------------------------------------------------TV
SRPFSQTGVDYFGPVY--------------------------------------------
----------------------------VKAG--RGRQ---P-T------KA-YVA---L
-FVCMA--TKAVHMELVTDLSTECF-----LQALRRF-FSRR-NRPTDIYSDNGTNFVGA
KNVLE-Q-------LLKQLKDV-KH------------------HEKIA---RVCEFEGIR
----WHFNPPSAPHFGGLWEAAVRSAKHHLLRVLG--E-----NSA----SFEDY-----
--NTL-----LTQVEACMNSRP--------LTA------------L--------------
----------------------SN--------DPT--D-------L--------------
-----------
>1518/1-557 
---PTKRIALRVIMSIFDPLGVLAPMLIHGRLLMQD-LWRA-H----------I------
-NWDE-Q-MSD--EEFVKWTKWAATLPNIF---E-LKIP--RWY--F-------------
-KGTGSI-PQEPM-QLHV-FTDASEQ-AYG-CVAYFR--VNDG-GK-------IRC-A--
LVMS---------------------------RSKV-APL--K-H----------------
--------------------------------LSVPRLELQAAL-LGA-KLMKTVCEN--
-H------D-YNV---SER---YI---------HT-------------------------
-------------------------------------WYLPLNIV-------SHPK-K-P
TKK-RLVWDAAAK-V-GG---MSLNSQLLKGPDLL--VMLPQVLCTFR---QRRI--AFG
GDIEKMFHQIRIKKE--DTHSQR-----F------LFRFE---K-DQ---------D-PK
TYLMDVATFGATCSPCSAQYI-MHRN------------A----DEC-ANEY--P-IAAAA
I-KRS--TYMDDY-FDSCD-T---REEAIERAKQVR-LI-HSQA-------GFNMR-NWV
CNDP-IV-LEHL--EE-----RKTNQNPIVFK-----------------------TTTDD
CQ--T-----------------RV--LG--------------------------------
-----MVW----------------------------------------------------
----------------------------------------------------------PF
LRPFTNVGVDYLGPID--------------------------------------------
----------------------------IT--NL-R-----R-NE-----KR-YVA---V
-FTCLV--TRAVHLEVAYSLSTESC-----IMAIRRF-VCRR-GPPTEIFSDNGTNFQGA
SNELK-R-Q------LKE-VTL-T----------------------CA---ATFTDTHTK
----WSFNPPSAPHMGGVWERIVRSVKEGLNA-LD--D---G-RRL----NDEIL-----
--ITA-----LTDVENLINSRP--------LTY------------M----PQTSADNEAL
TPN----------------------------------HF---------------------
-----------
>1519/1-539 
----TKRSLVSDIAKTFDVLGWFAPTIIKAKMLFQR-LWEL-K----------V------
-DWDE-T-VPS--SILETWLRWRDELHLLF---K-VPIP--R-Y--Y-------------
-FSKECH--ITSV-QIHG-FSDASKH-AYA-GVVYIR--GIDT-QG------NIHV-A--
LVTS---------------------------KTKV-API--K-Q----------------
--------------------------------LTIPRLELCGAQ-LLA-QLLGHVREV--
-L------Q-LSL---KDT---FG---------WT-------------------------
-----------------------------------EVFYLPMHTV-------RKE-TSTT
TKI-RAVFDASAKSS-TG---VSLNDTLLVGPTVH--PPLIDVLLRFR---SHRV--ALV
ADVSRMYRAVRLTDT--DRDYHR-----F------VWRES---P-KD---------PL-K
DYRMTRVTFGVSASSFMANMC-VKQN------------A-----VNHALTH--P-HASKV
V-ENS--FYVDDA-LTGAD-S---TEKAIELQRELQ-DL-FSQA-------GFLLR-KWN
SSER-EV-LQH-------------------------------------------------
------------------------------------------------------------
------------------------------------------------------------
----------------------------------------------------------SP
DIVFDKVGIDYAGPIS--------------------------------------------
----------------------------VKYG--YVRK---PTIV-----KA-YVC---V
-FVSLS--VKAVHLEPVSDLTTEAF-----IATLRRF-ISRR-GKPSVIWSDHGTNFVGA
ATELK-D-------LFHFLSQH-NS------------------QQLIS---QFCSNQNIQ
----WDFMPERAPHFGGLWEAAVKSFKSHLKKVTV--N-----IKL----TFEEL-----
--TTI-----LTQIEACLNSRP--------LTR------------I--------------
----------------------NC--------NDD--G-------IEALTPGHF------
-----------
>152/1-558 
---ATKRIIYSEVAKHFDPLGLFSPSILVAKLLVQR-LWQC-K----------L------
-DWDE-P-VDA--RTQLEWNELKDALPKLL---L-IKIP--RQV--T-------------
--FH-G-AI--YY-ELHG-FADASNV-AYG-ACVYIQ--STLE-DG------SVKS-R--
LLIS---------------------------KSKV-API-------H-------------
---P----------------------------LTIPRKELCAAL-LLV-RLVCKVLPA--
-L-T----I-P-I---RRV---NL---------YS-------------------------
------------------------------KP-----YYLPHHAV-------LRPG-SSS
TKC-RVVFDASAKSAPTN---LSLNEALLVGPVVQ--SDILSIMIRFR---QHRY--VFT
ADIKKMYRQIVVHPD--DTHKQR-----I------YWREH---P-NE---------AL-K
ILELMTVTYGTASAPFQATRS-LIQL------------A----NDE-AENF--P-VAAEI
I-KFD--CYVDDV-LSGTA-T---IDEAIEAQRQLK-EM-LARG-------GFPIH-KWC
SNAP-QL-LALIPEDERESLK------PLA---------------------------DRH
VNEVI-----------------KV--LG--------------------------------
-----LLW----------------------------------------------------
----------------------------------------------------------TP
SPAFNITGVDYAGPIL--------------------------------------------
----------------------------VK--QGTHRA---KVV------KA-YIA---V
-FVCMA--TKAIHLELVSDLTTDAF-----LAALQRF-VSRR-GIVSEMHSDNATNFHGT
NNELH-K-------LYEMFRNQ-PD------------------IDRIL---QFCHVKEIE
----WHFIPPDSPEFGGLWEAAVKCTKTHLKRVIG--D-----KTL----NFEEM-----
--ATI-----LCEIEAVLNSRP--------LFA------------I--------------
----------------------SG--------DPA--D-------P--------------
-----------
>1525/1-532 
----TRSTISGAIASNFDPLGLMVPLLLPAKLYQRDNLWNS-K-----------------
YDWKT-T-ISP--EDQAKWAQVAENINGFT-----RELP--RNV--V-------------
-DKTGTN-------KLIT-FCDASKD-AAA-FCIYAH-------DG-------SKT-H--
IVFG---------------------------KSKI-WPLKEP------------------
--------------------------------WTIPKLETHALM-MGT-TKTLGIYKA--
-LKVDNIAV-------DEV---II---------LT-------------------------
-------------------------------------RYNPIQAV-------ITP-HKTT
TKC-RVVVDGSSRTK-NS---VSLNDIIKKGPVIL--PDMVDMLIRFR---AGKT--VIV
SDVEKAFLQVFLHED--DRDLTR-----V------LWLKD---Y-TK----PPTRDNL-V
CYRFTRVLFGLNVSPFLLAAV-IHYH------------L------RSVDNQ--I-LA-KQ
L-PYS--LYVDNL-ILTTDAS---TEEAHNTYRQVK-GI-FSDM-------HMNIR-EFL
SNSP-HL-NEMIEEKDR--A----------------------------------------
SSQSM-----------------KV--LG--------------------------------
-----IPW----------------------------------------------------
----------------------------------------------------------KR
SRPFANTGLDNFGPIP--------------------------------------------
----------------------------YVKE-DGTEG------------TA-MGT---I
-FTCSC--TRLLHIELAKDASALEF-----LNALRRF-VAIR-GLPELIVSDNGTNFVLS
QKIIE-E---------AF--K-------IYDP-----------TKQ---------LHDIK
----WKFNTPLSPWKGGFYERMVKSVKGPLYKAMG--R-----KKL----TYEEL-----
--KTI-----LYEIMSAVNSRP--------LTY------------P--------------
----------------------EQ--------D---------------------------
-----------
>1526/1-559 
----TRRGILSVISSIYDPLGILSPVVLTAKIILQQ-LCRK-E----------L------
-GWDE-P-IPP--SAAQEWTQWLEELSQLE---D-FQIP--RCL--K-------------
-PLDFGE--VIAA-QLHH-FTDASED-GYG-VVTYLL--SQNA-QS------LVHS-A--
FVMG---------------------------KSRV-APL--K-S----------------
--------------------------------VSIPRMELTAAT-MAS-RMDTFLKRE--
-L------H-MRL---QPS---LF---------WT-------------------------
---------------A---------------REDGRLWYIPHHGV-------YHPR-K--
GTM-RVVFDCGAP-F-QM---TSLNDQLLQGPDLT--SSLISVVTRFR---KEPV--IIL
ADIESMFHQVRVPAE--DMDLLR-----F------LWWPD---GDFV---------QELA
DFRMKVHLFGATSSPSCANFA-LRKC------------A----EDN-EGQF--SREAIEK
V-LHC--FYVDDC-LVATA-T---EKEAVALQHDLV-SI-CSKG-------GFKLT-KWT
SNRH-AV-ITAI-------PEDQRAKDMKDLD-----------------------LEQDT
-LPVE-----------------RV--LG--------------------------------
-----VQF----------------------------------------------------
----------------------------------------------------------PE
EAPFTRVGVDFFGPFA--------------------------------------------
----------------------------VK--SR-R-----S-MV-----KR-YGV---L
-FTCLT--IRAIHIEVASCLDTSAF-----INALRRF-VARR-GQVQEIRSDNGTNFVGA
ERELR-E-------AIEVWNHA-Q----------------------IN---DILLQKGIK
----WNFNPPTGSHHGGVWERLIRSIRKVLNSTFK--V---Q--NL----DEDGF-----
--HTV-----LCEVESIINGRP--------LTN------------S--------------
----------------------SP-------------D--------PNDL----------
-----------
>1527/1-611 
---PTKRQIMSDVARLFDPLEYLGPTVVIAKLVMQQ-LWKE-K----------V------
-GWDD-P-TTA--EVMETWERFRSELCEIS---G-LKIP--RRV--T-------------
--VN-G-TM--SY-EIHG-FADASMK-AYG-CCIYLR--CLKS-DD------TAEM-S--
LLCS---------------------------KSRV-APV-------K-------------
---ELNREWKGDEKPEE---------------MTIPRLELCAAK-LXV-EQAVKVLNA--
-I-Q----L-D-V---RRT---VL---------WT-------------------------
-------------------------------------FYLPHHCV-------LKPD-NST
TKL-RVVFDASARSS-TN---LSLNDIMMIGPTVQ--RSLFDIVLRFR---CHRY--VFT
ADVQKMYRQVMVHED--DQKYQR-----I------VWRDN---R-EQ---------EL-K
TIQLSTVTYGTAAAPFLATRS-LNQL------------T----LDE-QSDF--P-EASDA
V-LNG--FYVDDA-LAGAD-G---LDQTQKLQGDLI-EM-LDRG-------GFQLH-KWC
ANDS-AL-LQKIPVEARAKEL------DFE---------------------------TCK
EGESV-----------------KT--LG--------------------------------
-----LLWNPVNDVFMFRVSPFKMSSQLPTKRQIMSDVARLFDPLEYLGPTV--------
----------------------------------------------------------TE
ALPFSRTGVDYAGPLL--------------------------------------------
----------------------------LK--QGRMKS---P-V------KA-YIA---L
-FVCMT--TKALHLELVTSLSTESF-----LAALHRF-VGRR-GNVSEMRSDQGTNFVGE
DHQLK-E-------FYDMLTSQ-LM------------------QKKIA---EFCQVRCID
----WKFNPPKAPHQGGLWEAGVKCVKYHLHRVLK--E-----AYL----NYEEM-----
--NTL-----LVQIEAILNSRP--------LCQ------------Q--------------
----------------------SD--------DPC--D-------Y--------------
-----------
>1528/1-533 
----TKRNTLKTIASNYDPLGFIAPTTVKGKLFFQK-LCF-DH----------H------
-VWDT-P-LSQ--ELHPLWNDITESWKG-D---A-LRIP--RQF--F-------------
--TQDDLDRTLMI-ELHV-FTDASQH-AFG-AVAYLR--LLLENNT-------SKC-C--
FVMS---------------------------KNRI-APL--R------PQ----------
--------------------------------HSIPQLEMVGVL-TGV-RLGKYIEKE--
-L------D-FVID---QK---YL---------WS-------------------------
-------------------------------------HYLAHHPV-------FKE-SSSS
TKV-RIVFDGSAKHK-RS--NRSLNDSLYTGERLL--PEIAGVLLRAR---KPHI--LIS
ADIQKAFLQLGLQVC--DRDATR-----F------LWI-------------D-STGKI-I
CYRYQRVPFGLKSSPYLLNAT-IREH------------L-------KKSDH--Q-FA-KD
M-QRS--IYVDNV-YVGVP-N---VEQAKEFYNISK-QI-FREA-------NMNLC-QFT
SNSL-EA-NQFF-EAQ-EKSS---------------------------------------
EPTEM-----------------KL--LG--------------------------------
-----VQW----------------------------------------------------
----------------------------------------------------------LT
SRPFEHVGTDYAGPFN--------------------------------------------
----------------------------VLTTPQQS--------------SSCWFI---L
-FTCLY--SRYTVVKVVLNMEAESF-----LHALRQL-AAMF-GTPKNIVCDNGSQLAMM
KKVME---------IIS--TRNPQ---------------------------QLLNSTNLP
---TFKYIPAHSPWAGGIYERVIGLIKESLRKIGI------QRQLL----TLQDF-----
--ETI-----LIECTAVINLRP--------ISY------------V--------------
----------------------S-------------------------------------
-----------
>153/1-559 
----TKRIVVSEMSQLFDPLGLLGPVVVNAKMFIQS-LWAA-N----------L------
-SWDS-E-LAE--ESATWWRNYRADIKQLQ---Q-LVVP--RRV--L-------------
--WN----TKHKY-SIHC-FCDASQK-GYG-CCVYIV--SPDE-LG------QLHS-H--
LLTS---------------------------KSRV-APL-------R-------------
---G----------------------------QSIPRLELCAAL-LGS-QLVDNLLAN--
-T-N----I-D-----ASV---TF---------WT-------------------------
------------------------------VASRNPQFFLPHHAI-------QRPE-SST
TKT-RVVFDGSCRGA-AS---LSLNEALYVGPTVQ--PALFSTVVNFR---LPRF--VIT
ADAEKMFRQIWVHPD--DRKFQQ-----I------LWRGS---S-TE---------PI-R
TYQLKTVTYGLASSPFHAARV-LIQL------------A----NDE-GHRF--P-LAVPV
I-LKG--TYVDDV-ITGHD-D---HDKMAETCKQLS-EM-MKSG-------GFVLR-KWA
SNYK-TV-LIHIPEELWETSA------ELE----------------------------LD
RSEAI-----------------KT--LG--------------------------------
-----LLW----------------------------------------------------
----------------------------------------------------------RP
ARAFTYAGMDYCGPFY--------------------------------------------
----------------------------VRPL--IGKG---TSV------KV-YVA---L
-FVCLV--VKAVHLEVVPDLSSVAC-----IAAVKRF-VARR-GRVLELHCDNATTFVGA
DRELR-Q-------LRKEFQLQ-FK------------------SPEWG---DYCSGNGIT
----FRFIPARSPHFGGIWEAGVKSFKYHFRRIMG--Q-----KAF----SMDQL-----
--LTV-----IAQIESVLNSRP--------LVP------------I--------------
----------------------SD--------SPD--D-------L--------------
-----------
>1531/1-545 
----TRRTVLKTVASFFDPLGLCSPCLVGAKLFFQK-LWD-GS----------K------
-GWDD-P-IPA--EETKEWDEIKALWAA-K---T-MHIA--RFT--P-------------
----R-INTGG-I-QLHV-FTDASPN-AFA-CTVYLR--AEMPQG--------ILS-S--
LAYA---------------------------RSRL-RPK--KMAVDQADG----------
--------------------------------LTIPRLELLGIL-IGS-RAVKFVHKH--
-L------N-YEIE---QI---NL---------WS-------------------------
------------------------------HRAKSPQHFLPHHTV-------MGK-----
-KL-RIVFDASSHEK-GA---QSLNEMLFSGPNLY--PDLAGKLIQFR---ATKY--PIW
ADIEKAFLMVSLKES--DREFSK-----F------LWVKN---I-FA----PLSGENL-L
VFRFRRITFGIVSCPFLLAAT-LQHH------------L------EAFPS---E-LA-EE
I-REKSLLYVDNL-LLLAD-S---PEEARRKAAEAQ-KI-FAAA-------QMRLC-EFI
AADP-SS-LDEIPENDR--L----------------------------------------
RNEAP-----------------TV--LG--------------------------------
-----LKW----------------------------------------------------
----------------------------------------------------------CP
SAVFENVGMDFLGPTL--------------------------------------------
----------------------------YKIP-NEQPA------------KA-WVL---L
-ITSLA--CRAVHLELVSSMSAEHF-----LLAFRRF-VARR-GLPKSILSDHGSQFVLA
KTLFE-K--------------N--T---EV---------------------------SIK
----WTLIPAFSPWSGGVYERLNSLIKNCFRRVLG--R-----RLL----SWEEI-----
--NTF-----LAEAEASINSRP--------ITF------------V--------------
----------------------SD--------ESD--G-------PLPLRPIDF------
-----------
>1533/1-580 
---PTKREVLRTLMLVYDPLGLVGNFLMFMKILLQE-IWRA-G----------Y------
-SWDQ-Q-IDR--DCAEKWLKWISALPSLQ---S-VRIP--RCY--R-------------
-VKTSAT--VRNV-QLHI-FCDASEN-GMA-AVAYFR--FEE--DN------TIEC-S--
LIGS---------------------------KTRV-SPL--K-F----------------
--------------------------------LSIPRLELQATV-IGV-RLATSIVKY--
-H------R-MKI---TRR---IF---------WT-------------------------
-----------------------------------RDWYLPIFPV-------INQN-K-P
GKL-RMVFDAAAK-V-HG---VSLNTFLLSGPDQL--AELMSVLHKFR---EFRV--AVA
GDIREMFFQINMKKE--DQRSQL-----I------FWDEK---ETYN---------AEPT
TYAVTVMTFGATCSPGTAHFV-KNNN------------A----ERF-AEQF--P-RAVHC
I-KYE--HYVDDM-LASAE-T---SEEAAQLAETVR-HI-HAEG-------GFEIR-NWV
SNSN-EV-LERL--RW---GVSQ---EDGRGV-----------------------VMD-S
SA--E-----------------KV--LG--------------------------------
-----MWW----------------------------------------------------
----------------------------------------------------------VG
QCAFTYTGLDYFGPML--------------------------------------------
----------------------------VV--VG-R-----R-TE-----KR-WGV---I
-FTCLT--TRAIHLELAHSLNTTSC-----ILAIRRF-VARR-GPPREIISDRGTNFIGA
SRELK-E-------AVSEVNED-E----------------------LI---CEFSTSTFR
----WTFNPPAAPHFGGCWERLVRSVKQILCKFNL------P-RLP----SDEVL-----
--QST-----LAEVEMIINSRP--------LTY------------V--------------
----------------------PL-------------NDEMDMPITPNHLLLGSSDGTKR
SVPFDDSPAAV
>1537/1-558 
----TMRTIYKILASQYDPLGFLTPYLTRAKVLVQQ-LWAK-R----------R------
-DWDD-PDLPL--DLCESWKQWESELPNIS---A-ISIP--RSY--L-------------
-PDGMDQ-PNTEH-HLHV-FCDASEK-AYG-AVAYL---SSTQ-GG------ATNV-A--
FVMA---------------------------RSKV-APK--R-Q----------------
--------------------------------QTMPRLELCAAL-AGA-QLANLIQTE--
-L------S-VTL---QRT---TL---------WT-------------------------
-----------------------------------ESWYLPHHLV-------YHN-----
DKA-RLVFNCSHV-Y-KG---TSLNDQLLPGPNLG--PSLIGVLLRFR---QHQV--AIS
GDIRGMFHQVHLLPE--DTPLLR-----F------LW-RD---LQQE---------ASPE
IYEWQVLPFGTTSSPCCAIYA-LQRH------------V----REH-PRS---TPGLIES
V-ERS--FYVDNC-LESHP-N---GAAAQARVDDLR-SL-LADG-------GFDIR-QWA
SNRL-SV-VAHL-------PPEARSKDMELWL-----------------------EHNRS
-DQRE-----------------PA--LG--------------------------------
-----LCWNCSSDTLGYRY-----------------------------------------
----------------------------------------------------------IF
SPPFHSTGIDCYGPFI--------------------------------------------
----------------------------AK--IG-R-----R-HE-----KR-WGV---I
-FKCLT--TRAVHLDLLNSMDTDAF-----LLALRRF-IARR-GRPVEILSDRGTNFRGA
DAELR-A-------AFEEMETQ------------------------LQ---QQLASYQIE
----FKFNPPNAPHFGGVWEREIRSIKNALQVAVG--T---Q--PL----PEDVL-----
--HTI-----LVEVEGIINSKP--------LGY------------V--------------
----------------------SA-------------DI---------------------
-----------
>154/1-559 
----TKRKVISYIAKIFDPLGLVGPAIATAKLFMQR-LWKL-K----------H-EDKSP
YEWDR-P-LPD--KLQDEWKQFHATLPILA---E-IKIS--RFV--S-------------
--LP-D-VS--KT-ELHF-FSDASEV-AYG-ACCYVR--TLN--AE------EVKV-Q--
LLTS---------------------------KSKV-APL-------A-------------
---TK---------------------------HTIARLELCAAV-LST-KLYHKVQQS--
-I-K----T-P-----AEV---FF---------WT-------------------------
-------------------------------------CYLPHHPV-------FKES-STT
TKV-RVVFDASCKTS-SG---MSLNDTLLVGPVVQ--QNLDSIIIRFR---FHAV--AIV
ADVEKMYRQILHSPD--DQRFLR-----V------LFRRR---P-SD---------PL-D
TYELLTVTYGTASAPFLATRT-LQQL------------A----KDE-GHNY--P-EAEEA
V-VED--FYVDDV-LTGAN-N---LESALEKRRQLS-AM-LASA-------GFPLK-KWA
SNVP-EA-LADIPPEDLAIKP--L-H-DLQ---------------------------D--
-DQSV-----------------ST--LG--------------------------------
-----LVW----------------------------------------------------
----------------------------------------------------------TP
ARPFAISGVDYCGPVF--------------------------------------------
----------------------------IKSP--IRNR---APT------KA-YIG---I
-FVCFA--TRAVHIELITDLSTPAF-----LSALRRF-VARR-GLVREIHSDNGTAFKGA
ANTLH-R-------IYEMLKSS-DAD-----------------RNQIQ---TWCAERQIQ
----WKFIPPRAPHFGGLWEAAVKSAKHHLLREIG--N-----ISL----PYEDM-----
--VTL-----LAQIEMCLNSRP--------LTP------------I--------------
----------------------PS--------DPA--D-------L--------------
-----------
>1540/1-549 
-----KRSLLSTAFRVFDLVGCLAPFTVRAKMFLQT-LWQR-G----------T------
-SWDE-P-LPH--DVMEQWRRWKQELPHLS---R-IRLP--RAL--V-------------
-PVALGQ--VTRL-EIHA-FCDASEK-AYG-AVAYMR--IETT-NH------HTVV-N--
FVTS---------------------------KTRV-API--R-R----------------
--------------------------------LTLPRLELMGAL-VAA-RLVRSVQKM--
-L------G-LQV---HGI---TC---------WC-------------------------
------------------------------IGPEGRTWYLPHHAV-------YQG-EGKE
KKC-RVVFDGSAQYG-QT----SLNRQLEVGPNLQ--IDLLKALLRFR---RYRV--GLQ
ADIQKMYLQVRIAEQ--DRDACR-----F------LW--R---D-KS--------GEL-S
HLRLQRVCFGLTCSPFLAINT-VRVH------------A----RRHQDAGP--R-AA-AE
I-LEN--MYVDDL-ATSCD-T---IEEARELAGELR-GL-LAKG-------GFHLH-KWA
SNEP-EA-LTSVPDEVRSASN---------------------------------------
RSHLW-----------------KT--LG--------------------------------
-----MQW----------------------------------------------------
----------------------------------------------------------VE
AAAFAHTGIDFAGPLL--------------------------------------------
----------------------------IRV-GKR-A-----TS------KC-YVC---L
-FTCMA--SRAVHLELVPQMTTARV-----MQALRRF-IARR-GRPEIIQSDNFRSFKAA
ASELR-Q-------LWRHVD-----------------------VDRVQ---RELVGHRIH
----WKFITERAPWMGGYWERLVRSIKESLRKILG--K-----ALL----DEEEL-----
--RTT-----LCEVEASLNARP--------LTF------------V--------------
----------------------GD-------------------------EDHER------
-----------
>1541/1-555 
---PTKRMVLRIIMSLFDPLGLLAPVLILGRIVMQD-LWRS-G----------M------
-DWDA-E-VQE--QDYQKWQNWVNLLPGIH---A-LSIP--RWY--L-------------
-GSNVEK-QPESV-QLHV-FSDASEQ-AYG-CAAYFR--FDMG-SE-------IHC-S--
LVMA---------------------------RSKV-APL--K-H----------------
--------------------------------QSIPRLELEAAL-LGA-RLARTVCES--
-H------D-IKV---SEK---FL---------HT-------------------------
-------------------------------------WYLPLNIV-------GHPR-K-P
DKK-RLVWDAAAK-V-KG---VSLNTQLLKGPDLL--VALPSVLCRFR---QRKV--AFG
GDIEKMFHQIQIKKE--DTHAQR-----F------LFRFN---P-QE---------H-PQ
TYLMDVATFGAACSPCSAQYI-MHRN------------A----DEH-AEQY--P-EAAAA
I-KKN--TYMDDY-FDSCD-T---VSEARQRSMQVK-LI-HSKA-------GFNMR-NWL
SNED-AV-LESL--SE-----GPREQQRVI-D-----------------------FGQEE
KY--P-----------------RV--LG--------------------------------
-----LIW----------------------------------------------------
----------------------------------------------------------TH
VRAFSNTGIDYLGPLD--------------------------------------------
----------------------------VV--NG-R-----R-KE-----KR-YVA---V
-FTCLV--TRAVHLEVAHSLSTTAC-----IMAIRRF-IGRR-GPPAEIWSDNGTNFIGA
SNELK-R-Q------LAN-THH-S----------------------CA---DTFTNANTR
----WNFNPPSAPHMGGVWERMVRSVKEGMSA-LD--D---G-RTI----NDETL-----
--LTT-----LAEVEFLINTRP--------LVY------------Q----PQV-SDSEAL
TPN----------------------------------HF---------------------
-----------
>1542/1-531 
---PTKRQILQCVMTLFDPLGLLAPYLIFGRILIQD-VWRA-G----------I------
-GWDE-L-VDD--NIFKAWQKWINMIGDID---H-VQIP--RCY--F-------------
-RYPDSR-SLANI-QLHI-FVDASPL-AYS-CACYFR--IINA-MG------NIEV-A--
LVAA---------------------------KAKV-SPL--K-P----------------
--------------------------------MSIPRLELQACV-LGT-RMLKLVVDG--
-H------T-LHV---ARR---YL---------WT-------------------------
-------------------------------------WFLPLGAV-------VNPK-K-P
TKV-RLIWDASAK-V-DG---ISLNSMLLRGPDQL--SSLPSVVFRFR---QHKV--AVV
GDIKEMFHQICISKS--DRYAQC-----F------LWKTG---A-SQ---------E-PD
IMVMDVATFGATSSPATAQFV-KNTN------------A----MRF-AGTL--P-RAVDG
I-IHS--HYVDDY-LDSFP-D---EEQAKQVATEVR-EI-HRTG-------GFEIR-NWG
SNSK-IV-LEHL--GN-----GQEEAIKSLNL-----------------------EN---
------------------------------------------------------------
------------------------------------------------------------
----------------------------------------------------------PY
ARPFSYTGVDYFGPIL--------------------------------------------
----------------------------VK--VG-R-----S-HA-----KR-WVA---L
-YTCLT--VRAIHVELVHSLTTEAF-----VMSLRRF-VSRR-GAPIEIYSDNATNFHGA
ERILR-E-Q----------IYA-G----------------------LA---ATFTNTTTA
----WHFIPPGAPHMGGSWERMVRSVKSAISSA-Y--G---N-DKL----DDEAL-----
--QTL-----LIEAESIVNSRP--------LTY------------L--------------
----------------------PL-------------DS---------------------
-----------
>1543/1-545 
---PTKRQVLRTLMMVFDPMGFIAHILMFLKVLLQE-IWRT-P----------V------
-GWDD-P-IED--AQFDKWLTWLTIFPKIE---S-VEVA--RCY--R-------------
-LSTSMS---ASV-EMHT-FVDASES-GFA-AVVYLR--FKE--GS------VIEC-A--
LAGA---------------------------KTRV-APL--K-F----------------
--------------------------------LSIPRSELQAAL-LGV-RLADTIVKS--
-L------S-INI---DQR---YF---------WT-------------------------
-----------------------------------RIWYLPIFVV-------TNPN-K-P
GKL-RLVWDAAAT-A-HG---VSLNSFLLKGPDQL--TSLLSVLIRFR---EFRV--AVC
GDIKEMFHQVQMRDV--DQQCQR-----F------FWRDD---G-N----------TEPS
VYVVQVMTFGACCSPSIAQHV-KNSN------------A----KQF-EQDH--P-EAVDA
I-VKR--HYVDDM-LVSTE-T---EEEAIRLAQDVK-NI-HMNA-------GFDIR-NWI
SNSS-TV-QAAL--NE---VAAV---EKNMDI-----------------------SET-P
AT--E-----------------KV--LG--------------------------------
-----MWW----------------------------------------------------
----------------------------------------------------------AF
SRPFTYMGVDYFGPIL--------------------------------------------
----------------------------VS--VG-R-----R-TE-----KR-WGV---L
-ATCLT--TRAIHLQIVHTLTTSSC-----VMAIRNV-MARR-GTPAVIYSDRGTNFQAT
SKELK-A-------AIQHLDHD-K----------------------LA---KEFTSSRTQ
----WTFIPPLTPHMGGAWERLIRTVKQNLVAMQH------S-RLP----TDEVL-----
--HNA-----IVEVENIVNSRP--------LTD------------I--------------
----------------------PL-------------DN---------------------
-----------
>1551/1-550 
----TRRTICSQIARLFDPLGIIAPVIVWAKILLQQ-LWIS-T----------T------
-SWDE-P-VNK--EIEIKWKSFVEQLSCMQ---C-IRVP--RFV--L-------------
--LP-G-KC--KF-QLHC-FSDASER-AYG-ACLYVR--SVDD-SG------CVKV-S--
LVAA---------------------------KSKV-APL-------K-------------
---R----------------------------VSLAKLELCGAL-LAA-KLWKSVYRA--
-F-K----E-P-E---IPC---FF---------WT-------------------------
------------------------------------SCYLPHRPV-------VKES-SVS
TKI-RPVFDGSAKTA-SG---YALNDLLLTGPVIQ--ESLFAIMLRFR---MHAI--ALS
ADIEKMYLQVQVHPD--HTPLQR-----I------LWRSS---V-EM---------QP-K
EYELQRVTFGLAPSSFLATRV-LQQL------------A----EDD-GARY--P-NAQRV
L-RED--FYMDDL-LSGAN-S---FQEAKTLRAELS-EL-LSGG-------GFQLR-KWV
SNVS-AV-LNDVPVENLSCPD--V-V-GLG---------------------------E--
-NVLV-----------------KT--L---------------------------------
------------------------------------------------------------
----------------------------------------------------------TP
SRPFSFVGVDYCGPVF--------------------------------------------
----------------------------LKPT--HRKA---AAL------KA-YIS---I
-FVCFS--TKAVHIELVEDLSTGAF-----IAAFRRF-ISRR-GLPIHVYSDNGLNFQGA
QKELL-E-------LFGMLKNK-SA------------------KAIVQ---SEAVKLGIT
----WSFIPPRSPNFGGLWEAAVKAAKRTMRKVLG--D-----RQL----SFGDF-----
--VTV-----LTQIEAQLNSRP--------LTP------------L--------------
----------------------SE--------DPC--E-------L--------------
-----------
>1553/1-571 
---PTKRIALSIIMSLFDPLGLLAPYLVHGRILVQD-LWRA-G----------M------
-NWDD-P-MGD--AEFTKWKRWIELISKIG---K-LKIP--RHY--F-------------
-AGASIP-IEQKL-QLHI-FCDASES-GYG-CVAYFR--AELE-DG-------IHC-T--
LIMA---------------------------KSKV-APL--K-C----------------
--------------------------------QSIPRLELQAAL-LGA-RMMNSICEN--
-H------T-ITF---SRK---FI---------HT-------------------------
-------------------------------------WYLPINVV-------AHPR-K-P
EKK-RLVWDAAAR-V-DG---ISLNSQLLKGPDLL--ALLPGVLCKFR---QGCI--AFG
GDIEKMFHQIRIREN--DKHAQR-----F------LFRFD---A-NS---------E-PD
VYIMDVATFGAACSPCSAQFI-MQRN------------A----EEH-RSAW--P---AAA
I-MKS--TYMDDY-LDSSD-T---VAEASSLALQVR-HI-HANA-------GFNMR-NWM
SNHQ-EV-LEAL--GE-----SHDRREMNI-------------------------ECDTE
PE--H-----------------RV--LG--------------------------------
-----VKW----------------------------------------------------
----------------------------------------------------------PH
VRPFSRVGIDYLGPIE--------------------------------------------
----------------------------VS--VG-R-----T-KV-----KR-YVA---V
-FTCLV--VRAIHLELVYDLSANAC-----IMAIRRF-VCRR-GPPLEIFSDNGTNFVGA
SNELK-K-Q------LRE-INN-D----------------------CA---ETFTNTRTA
----WQFNPPAAPHMGGVWERLVRSVKEALTV-LQ--D---G-RKL----TDEIL-----
--TTV-----LVESENLINSRP--------LTY------------V----PQSTSDNEAL
TPNHFLLGSSSGSQDQAKT---PT-------------EL---------------------
-----------
>1554/1-554 
---PTKRQILQCVMTLFDPIGLLAPYLIFGRVLIQD-VWRA-G----------T------
-KWDE-Q-VDD--NIFQRWREWVKILQDID---Q-VRIP--RSY--F-------------
-RYPNRL-SVNNI-QLHI-FVDASPA-AYS-CACYFR--IIND-RG------EAEV-A--
LVAA---------------------------KAKV-APL--K-M----------------
--------------------------------MSIPRLELQACV-LGV-RMMKLVIDG--
-H------T-FPI---KNR---FL---------WT-------------------------
-------------------------------------WFLPLGVV-------VNPK-K-P
SKI-RLIWDASAK-V-DG---VSLNSMLLKGPDQL--SSLPSVLFRFR---QHRV--AVV
GDIKQMFHQILINHS--DRYAQC-----F------LWSPD---A-SK---------K-PD
IFVMNVATFGSTSSPATAHFV-KNTN------------A----RRF-SKEF--P-RAVEG
I-VYN--HYVDDY-LDSFP-D---EAEAKQVVEEVR-EI-HRRG-------GFEIR-NWC
SNSS-AV-LEHL--GE-----NPDTVVKKLNA-----------------------DCGGL
PDRVL-----------------GM--LW--------------------------------
------------------------------------------------------------
----------------------------------------------------------PF
TRPFTYVGVDYFGPIS--------------------------------------------
----------------------------LK--RG-R-----N-CV-----KR-WVA---L
-FTCLT--VRAIHVEVVYSLTTEAF-----IMSVRRF-VGRR-GAPAEIYSDNATNFHGA
ERILR-Q-Q----------INT-G----------------------LA---ATFTNTCTT
----WKFIPPGAPHMGGSWERMVRSMKSALSVA-Y--C---D-EKL----DDEAY-----
--QTL-----LVEAESIVNSRP--------LTY------------L--------------
----------------------PL-------------LSTEQEALTPNHF----------
-----------
>1555/1-557 
---NTKRQLLSDSARLFDPLGWISPIIVRIKILYQT-LWLQ-D----------L------
-QWDD-P-LPA--AVNQEWNKIKQSLAAIE---D-IRIP--R-W--I-------------
-ANHHGA--L----QLHG-IADASEA-AYA-AVVYAR--TVDD-EG------NVCI-S--
LVAS---------------------------KTKV-API--Q-Q----------------
--------------------------------VSLPRLELNAAV-LLV-ELMKQILEA--
-M------D-NLD---VTC---YA---------WT-------------------------
------------------------------NIEPEKRFYLPHHGV-------MRQD-SVT
TKL-RVVFDGSCQSS-SG---ISLNEKLLIGPKVT--EDLPIVLTRFR---SYAF--AFM
ADAEKMYRQVRIHRG--DVDYQR-----I------VWRTD---P-DK---------PI-E
HYRLLTVTYGTSCAPFLAIES-LRQA------------A----RDS-CAQY--P-IASGR
V-QIN--FYVDDF-LSGAA-T---LEGALTLKKDIV-RI-TSEA-------GFHLR-KWS
ANDP-RL-LEGNASAADTSVPVHL-HPDAD------------------------------
---SV-----------------KA--LG--------------------------------
-----IHW----------------------------------------------------
----------------------------------------------------------VS
SRAFEIVGVDYAGPVT--------------------------------------------
----------------------------IKAS--LLRS---TKTV-----KG-YIA---V
-FVCLA--TKAVHLEAATDLSANTF-----ISALKRF-CARR-GLPNQLWSDNGTNFVGA
DRQLK-E-------LLASAAFN-S---------------------EVD---QYLNSLGIQ
----WNFITPSAPHMGGLWEGAVKSMKKHLRVVLG--T-----TVL----NFEEL-----
--TTV-----LTQIEACLNSRP--------LCT------------L--------------
----------------------SS--------SVD--S----------------------
-----------
>1558/1-551 
---PTKRTALRIIMSLFDPLGLLAPILIHGRMIMQD-LWRA-K----------L------
-GWDE-E-MAD--AEFLKWQRWVDLIPLIY---K-IEIP--RCY--F-------------
-GNTASK-AYKSL-QLHV-FTDASEL-GYG-CVAYFR--VEDE-HG-------VHC-S--
MVMA---------------------------RSKV-APL--K-H----------------
--------------------------------LTIPQMELQGAL-MGA-RLMSTVSEN--
-H------T-LPI---SKK---FL---------HT-------------------------
---------------G---------------ANPSRVWYLPLNVV-------GHPR-K-P
DKK-RLVWDAAAK-V-NG---VSLNSFLLKGPDLL--VTLPSVLSQFR---ERRV--AFG
GDIEKMFHQIKIREE--DKHAQR-----F------LFRTD---P-SQ---------P-PS
VYIMDVATFGASCSPCSAQYV-MHRN------------A----QEN-ATEF--P-ESAAA
I-KGK--TYINDY-FDSCD-T---EEEAIKRAQEVK-LI-HSKG-------GFNMR-NWV
SNSQ-TV-LNSL---E-----NTSNQSVTI-K-----------------------YGDVE
KQ--Q-----------------RV--LG--------------------------------
-----MAW----------------------------------------------------
----------------------------------------------------------SY
ARPFSYVGVDYLGPLD--------------------------------------------
----------------------------VV--NA-R-----R-TE-----KR-YVA---V
-FTCLV--TRAVHLEVAFSLSTDSC-----IMAVRRF-VSRR-GPPIEIFSDNGTNFVGA
NNELK-R-E------IAA-LNS-K----------------------LA---DTFTNSRTN
----WNFNPPSAPHMGGVWERMVRSVKESMNA-FV--D---G-RKL----NDEIL-----
--NTA-----LIDAECLINSRP--------LFY------------M----PHNT------
------------------------------------------------------------
-----------
>1559/1-559 
----TKRIVASEMAQLFDPCGLIGSVVVWAKMFVQG-LWYE-K----------F------
-AWDQ-E-LPE--GLAKSWHTFRDQLPYLL---E-FRVP--RRV--V-------------
--------VSRKF-MLHC-FCDASER-GYG-CSVYVV--SKDQHKS-----------YSN
LLST---------------------------KSRV-APL--R-E----------------
--------------------------------HDITRLELCAFL-LGC-QLIDTILTTTE
FV--------------APV---VF---------WT-------------------------
------------------------------E-----EFNLPHHAI-------RRPD-STT
TKT-RVVFDASVKGC-NQ---LSLNEILHSGPTVQ--PTLLSTVLNFR---LPKY--VFI
ADIEKMFRQIWIHPE--DRKLLK-----I------VWRTN---T-QS---------PL-E
TYQLKTVTYGTACAPFQAARV-LNKL------------A----DDE-GHRY--P-LGAHI
L-KNH--TYVDDT-LAGRD-S---LNEAIEATVQLR-QL-LQSG-------GFNLR-KWC
SNDR-RV-LQQIPTDLVEMPH------EIE----------------------------ID
RSNTI-----------------KT--LG--------------------------------
-----LFW----------------------------------------------------
----------------------------------------------------------TP
ARVFANCGLDYCGPFL--------------------------------------------
----------------------------VRPL--IGRG---AAL------KM-YVA---C
-FICMV--SKAIHLELVPDLSSQAC-----INAIKRL-IARR-GRLLTLHCDNATTFKGA
DRELK-E-------LRNQYIAQ-FQ------------------TEMWN---NFCLAQGIT
----FHHIPPRSPHFGGLWEAGVKSFKHHFKRILG--N-----KSL----RLDEV-----
--TTC-----VTQIEGILNSRP--------LTP------------L--------------
----------------------TN--------DAD--D-------LSALTPGHL------
-----------
>156/1-541 
---PTKRIALRCIASMFDPKQFLAPLLIQGRIIMQD-VWRS-C----------I------
-GWDD-K-LTE--EHYERWKKWTSLFHLID---E-IRVP--RCY--L-------------
-GGLESE-AYQTV-QLHV-FTDAGEK-AYG-CVAYFR--FENG-GV-------VQC-A--
FIEA---------------------------KAKV-APL--Q-Y----------------
--------------------------------LSIPRLELEAAI-LGA-RMMKSICEN--
-H------S-FPV---LKR---FL---------WC-------------------------
-------------------------------------WYLPLNYV-------TNPK-K-P
GKV-RLVWDAAAK-A-HG---VSFNDMLLKGPDMI--TSLPAVINGFR---EKRI--AFG
GDIKEMFHQALVRPE--DRQAQR-----F------LFP-G---A-DG---------E-VE
IYVMDVVIFGSSCSPCSAQFV-KNLN------------A----QEH-AEQY--P-EAADA
I-VRK--HYVDDY-FDSAD-T---EEEAVRKASDVC-RV-HAKG-------GFEIR-NWV
SNSE-EV-LRQL--GE------PKCAAKPLEV-----------------------D-KNC
PT--E-----------------RV--LG--------------------------------
-----VLW----------------------------------------------------
----------------------------------------------------------AK
VDPFSYVGIDYFGPLD--------------------------------------------
----------------------------VS--IG-R-----R-KE-----KR-WVA---L
-FTCMT--VRAVHLEVAYSLTTESC-----KMAIRRF-VKRR-GSPTEIFSDNGTNFVGA
NRDL-----------VRE-INA-G----------------------CA---DTFTSSKTR
----WTFNPPSAPHMGGAWERMVRSVKEALKA-FT--D---G-RKL----TDEIL-----
--QTV-----LVEAEYLVNSRP--------LTY------------V----STNVK-----
------------------------------------------------------------
-----------
>1560/1-551 
---PTKRDIVAFNATTYDPSGLLSPILVLLKRFITI-MW-EKD----------I------
-DWDQ-R-IPQ--DMWPLWKTVAAQFTEKV-----YSMP--RQL----------------
---V-TNYDYDSI-QLAV-FSDASKY-HYA-TTAYLR--FGF-KDE------RFES-K--
LIFA---------------------------KSRV-RPSSGGSE----------------
--------------------------------YSIPRMELVALE-IGV-NSAVNIAKE--
-L------H---IKI-KDI---NI---------FS-------------------------
------------------------------------EYYIPHRVV-------IKQ-ESLT
TKL-RIVLDASSHMK-NQ---LSLNDCLYPGPSIL--QSILGILLRSR---LPKF--LMT
ADIEKAFHAVMVQEK--FRDAMK-----F------IWLKN---P-EE----GFKESNI-A
TYRFSRLPFGVTCSPFLLAVT-ILTY------------L-------DLDLD--D-FN-ER
F-LEN--LYVDNV-MFTSN-S---EEDLMNCYTKSK-ST-CDKM-------HMNLR-EFM
CNNG-VV-RAKIPEKDR--S----------------------------------------
AQTTG-----------------KL--LG--------------------------------
-----HQW----------------------------------------------------
----------------------------------------------------------TM
ESPFKHIGLDYIGPLP--------------------------------------------
----------------------------FK-LGQ-RLG------------KV-WVL---L
-LTCLV--TRAVHLEIVSDNTTVGF-----INGLKRF-IARR-GAPSSILSDNAPQFKLG
YRMIN-K-------DLKT----------YINQ-----------DPSLT---TFLARHEIK
----IKLITPMSPWQGGIYERLVGIVKNILLKVLG--K-----GQH----TFLEL-----
--ETL-----LIETEGIVNSRP--------ITS------------N--------------
----------------------KK--------DIE--D-------SPAIR----------
-----------
>1563/1-550 
---PSKREVLSFVMSVFDPLGLISNVTIQGKILKQE-LHKE-T----------K------
-DWDT-P-ISE--RAQKIWNSWVEKVQTAS---N-IRIP--RWV--M-------------
-KDV--G---THI-ELHT-FVDASDK-AFA-AIVYAR--SNTQ-QN-------PCV-R--
IMAA---------------------------KSRV-API--K-P----------------
--------------------------------LSIPRLELQAAL-LGV-RLADTVRQE--
-T------R-LKI---IGS---TF---------WT-------------------------
-----------------------------------NLYYLPHFVV-------VNKN-KQP
PKP-RLVFDAAAK-I-QG---QSFNSALLSGPDST--TSLFGILVRFR---EGRY--AVC
GDIKEMFHQVKVRKE--DQDVQR-----F------IWRNC---E-Q----------RFPD
IYVMQVMTFGSTCSPSCAQAA-KNHN------------A----ERL-KEKY--P-LALSP
I-INQ--HYVDDY-DDSFN-S---LEEAKDTVTQII-KA-HDEG-------GFFIT-KFC
SNDK-ML-LDTI--------PENRREMDTK-K-----------------------YLNDN
EDEPE-----------------KI--LG--------------------------------
-----VYW----------------------------------------------------
----------------------------------------------------------TY
VYPFNHTGVDYFGPFE--------------------------------------------
----------------------------VA--VN-R-----S-KE-----KR-WGA---I
-FTCMT--TRAVHIELASKLDTDAF-----LLCFMNF-QNRR-GKVSHLYSDNGTNFIGA
ERELR-S-------LVDQINSK-M----------------------EA---GQAIKLELE
----WHFNPPKAPHFGGAWERLISIVKNSLMETIT--SRKDH-SAP----NVETL-----
--RGA-----LIQAEFYLNSRP--------LTH------------I--------------
----------------------PL-------------EC---------------------
-----------
>1569/1-593 
---FTRRGILSTVNSLYDPLGFVCPITMQGRALVRE-LSTI-Q----------Q------
-DWDT-I-LPL--EKESSWKAWISSLAELD---Q-LQIP--QAY--V-------------
-PTSVCR--APLC-ELCI-FSDASTL-AIA-AVAYLR--VIDS-NG------QPHV-G--
FVMG---------------------------RSKL-APF--P-A----------------
--------------------------------HTVPRLELCAAV-LAV-ELMEFIKGE--
-I------D-LEL---HDI---HF---------YT-------------------------
-----------------------------------ECWYLPIFGV-------YHPH-K-P
DKI-RVVFDSSAQ-F-RG---VSLNDVLLSGPDLN--NTLLGVLLRFR---REKI--AVM
ADIEQMFYCFKVKEP--HRNYLR-----F------LWDKD---NCPE---------KEII
DYRMTVHVFGNSPSPAVAIYA-LRQA------------A----EHG-KVEC--GTDAKNF
V-LRN--FYVDDG-ITSVP-T---EREAIDLLKRTQ-TM-LSKS-------SLNLH-KVA
SNSA-SV-MEAF-------PSSERAKDLKDLD-----------------------FSKDT
-IPLQ-----------------HS--LG--------------------------------
-----ISWNLKTDCFMFKASQECKPFTRRGILSTVNSLYDPLGFVC--------------
----------------------------------------------------------SV
DPPFTYTGLDVFGPFT--------------------------------------------
----------------------------VV--TR-KTRGHNI-EN-----KR-WAV---I
-FSCLS--SRAVHLEVMESLSASSF-----ICALRRF-LAVR-GPVKHFRSDRGTNFVGA
VKELQ-I-------D---SGDS-E----------------------LK---GFLQNQSCT
----WTFNAPHSSHMGGVWERMIGIARRILEALLI--KS--A-TRL----THEVL-----
--TTL-----MAEVMAIMNSRP--------L--------------T--------------
----------------------PI-------------ST---------------------
-----------
>157/1-551 
---PTKREVVKVVMSLFDPLGLISFFLVHGKVLIQD-IWAR-G----------T------
-DWDD-V-IPE--DLHDRWLQWTSLFPKLD---Q-LRIP--RCY--F-------------
-RSAIPE-TPDCL-QIHV-FCDSSEA-AYS-SAAYLR--LEI--NG------VIEV-A--
LIGS---------------------------KTKV-APL--K-T----------------
--------------------------------ISIPRLELKAAV-LGS-RLLETLQSY--
-H------N-LQL---SRR---FL---------WS-------------------------
-------------------------------------WYLPLGVV-------TSPK-K-P
NKV-RLIWDAAAK-V-GE---TSFNSKLLKGPDLL--IPLPKVLCQFR---QFPI--AVS
GDLMEMFHQIKIRFP--DCQSQR-----F------VFREK---P-TE---------Y-PQ
VYVMDVATFGSTCSPATAQYV-KNLN------------A----QEF-SAEY--P-RAAEA
I-VKR--HYVDDY-LDSFR-T---VDEAVETVNEVR-MV-HGKG-------GFTLR-QFL
SNSR-EF-LNAI--GEI----AEEE-SKNLSL-----------------------E-RGE
KL--E-----------------SV--LG--------------------------------
-----MKWLPRED-----------------------------------------------
----------------------------------------------------------PF
VRTFTFVGLDYFGPVF--------------------------------------------
----------------------------VR--IG-R-----S-LA-----KR-WVA---V
-FTCLT--IRAVHLEVVHSLNTESC-----IMAVRRF-VARR-GPPREFYTDNGTCFQSA
SRELK-E-E------IER-RNE-A----------------------LA---STFTSAETS
----WKFIPPAAPHMGGVWERLVRSVKVATSAVLD--A---A-RKP----DDETL-----
--ETV-----LLEGEAMINCRP--------LTF------------I--------------
----------------------PL-------------ES---------------------
-----------
>158/1-561 
----TKRVVLSDTARIFDPLGLISPVTVQAKIFLQQ-LWKQ-K----------S------
-DWDD-A-LPE--NFQAFWNEFRRNAGSLE---S-LSVP--RWT--G-------------
--FRSS-LV--SV-ELHG-FCDASEA-AYG-ACLYLR--CESS-DG------SVTV-R--
LITS---------------------------KSRV-APL--E-DLSR-------------
---KKKK-------------------------QSIPRLELSSAL-LLS-HLYEKFRNS--
-V-H----L---S---ANA---YF---------WT-------------------------
-------------------------------------YYLPHHAV-------LKPE-STT
TKL-RVVFDASCRTS-SG---TSLNDGLMVGPVVQ--DDLLAIILRFR---CWEF--VLV
ADIAKMYRMVKVAEA--DHPLQR-----I------LWRES---P-DQ---------PV-K
TYELTTVTYGTASAPYLATKC-LQRL------------A----TEG-EVSH--P-TAAKV
V-RKD--FYVDDL-LTGTD-S---LEDGKALATDLI-SL-TNSA-------GFILR-KWN
SNSS-EL-LSTIPAELRDERT--T-L-ELD---------------------------S--
STSVV-----------------KT--LG--------------------------------
-----LTW----------------------------------------------------
----------------------------------------------------------TP
GAVFLKVGIDLCGPFY--------------------------------------------
----------------------------IRYP--GRKS---API------KA-FVC---I
-FVCLA--TKAVHLEVVADLSTQAF-----LASFKRF-VAIR-GKPQLVMCDNATNFVGA
NRELE-V-------LRRLLNDQ-QV------------------QHWIA---NAALEEGIE
----FKFIPPRTPNFGGLWEAAVKSFKGHFRKTIG--D-----RVL----TYDEL-----
--HTV-----VSQIAAILNSRP--------LTP------------L--------------
----------------------SN--------DPN--D-------F--------------
-----------
>1580/1-568 
---PTMREVLAFITSIYDPLGLISNITIQGKILYQE-LHVA-S----------L------
-KWDD-C-IPD--QLLVPWRDWMDLIKSVE---N-LSIP--RCI--T-------------
-TEA--I---TEL-ELHV-FVDASED-AFA-ACIYSR--SKTH-YG-------FCI-R--
LLAA---------------------------KSRV-SPI--K-P----------------
--------------------------------ISIPRMELQGAL-LGT-RLMNQVKEK--
-L------R-VKI---TDI---TM---------WS-------------------------
---------------N---------------PGTDRVFYLPHFIV-------TNTN-KIP
PKP-RLVFDAAAK-I-KG---VSFNSELLSGPDAT--SSLFGVLLRWR---EGMV--AVT
GDIKEMFHQVKIRPE--DQQAQR-----L------LWRDC---D-PS---------KNPD
TYVMQVMTFGSTCSPASAQAV-KNTN------------A----ELY-REIY--P-DAVDS
I-IDG--HYVDDL-LDSFN-N---AVTGIKVVRQIT-EI-HDHA-------GFHIR-NFA
SNSP-EL-MDLI--------PENRRMVANV-K-----------------------SLDEK
ESNVE-----------------KV--LG--------------------------------
-----IYWNTLQDSIGYKL-----------------------------------------
----------------------------------------------------------GY
VRPFTNCGVDYFGPYK--------------------------------------------
----------------------------VN--IT-R-----NITD-----KR-WGV---L
-FTCMA--SRAVHIEMAPKLDTDSF-----LLCLRNL-QNRR-GKVAKLYSDNGTNFVGA
DAVLK-S-------LVKEINAK-M----------------------ES---GTAAEMEIS
----WHFNPPGAPHFGGAWESLVKLAKQAIREMMD--KWKEN-VLP----KPESL-----
--QAA-----FIQAEFILNSRP--------LTD------------V--------------
----------------------PI-------------NC---------------------
-----------
>1584/1-568 
----TKRSVLSKIARLFDPIGLVGPVVTSAKLFMQE-LWLL-K----------H-ENGES
WGWDE-E-LPG--TVKERWLVYCEQLPRLN---E-LRIE--RWV--L-------------
--CP-T-PS--SI-QLHF-FSDASKL-AYG-ACCYIR--SANS-TA------TVKV-A--
LLTA---------------------------RSRV-API-------K-------------
---X----------------------------QSIPRLELCGAL-LAT-ELFQKVSTS--
-L-K----R-F-----DEV---YF---------WV-------------------------
-----------------------------------PCYHLPHHAV-------LREE-STT
TKV-RVVFDASCKTS-RG---PSLNDALMVGPIVQ--EELRSIIMRAR---THPI--MLI
ADIKQMFRQILVDEK--DTPLQR-----I------VWRTT---P-DL---------PL-D
TYELKTVTYGTACAPFLATRV-LHKL------------A----DDE-HENF--P-MATEV
L-RKD--FYVDDL-FSGAD-S---VEEAIELREQLD-TL-LSKG-------GFVLR-KWA
SNIP-AV-LHGVSPDNRALQS--S-V-DFD---------------------------P--
-DQCI-----------------KT--LG--------------------------------
-----LYWEPSTDYLRYRI-----------------------------------------
----------------------------------------------------------TA
SRPFSKTGIDYWGPIS--------------------------------------------
----------------------------LQPP--HRRA---GPR------KA-FVA---V
-FVCFS--TRAVHLELVVDLTTAKF-----LQALRRF-VSRR-GLCNEIYSDNGRNFLGA
ANELR-K-------L---IQSK-EH------------------HNAIA---NECASNNIR
----WQFNPPKASNFGGLWEAAIYSAQKHFVRVLG--T-----STL----AHDDM-----
--ETL-----LSQIECCLNSRP--------ITP------------L--------------
----------------------TD--------DPT--D-------Y--------------
-----------
>159/1-560 
---WTKRRVFSAIAQLYDPLGLVSPVVAWAKIQMQH-LWLL-S----------L------
-DWDD-L-VPD--EISDKWLEFYRQLPLLQ---D-FKVP--RCI--F-------------
--SK-N-CT--IM-QFHT-FSDASEV-GYG-ACIYAR--SISE-GG-------INV-Q--
LIAS---------------------------KSRV-API-------K-------------
---R----------------------------LSLPRLELCAAL-LGA-KLYAKVTGA--
-L-K----M-E-G---TPC---WF---------WS-------------------------
------------------------------QNEQRTVCYLPHHPV-------FKES-SST
TKV-RVVFDGSAKTT-TG---CSLNDALLTGPVIQ--DDLIDLMIRFR---KHNI--ALV
ADVAKMYRQVRIHSD--DTPLQR-----I------LWRFN---Q-DE---------PV-Q
IFELQTVTYGLSPSSFVATRV-LKQL------------A----FDG-GSKY--E-HAAAA
V-TDD--FYMDDF-LSGAE-S---VEKAKSLRTDVQ-SL-MAEG-------GFELR-KWS
SNSP-EA-LHDLPPDSLEGQT--T-V-HFD---------------------------A--
-EQKV-----------------KT--LG--------------------------------
-----VAW----------------------------------------------------
----------------------------------------------------------VP
SRPFSTTGVDFCGPLY--------------------------------------------
----------------------------LKPV--HRRA---APQ------KV-FIS---V
-FVCFA--TKAVHLELVCDLSTDAF-----IAALRRF-IARR-GIPAEIQSDNGTNFQGA
KKKLT-E-------LHHIFNTK-PN------------------QRAII---NECSSKGIS
----WRFIPPRAPNFGGLWEAAVKTAKSSLAKTIG--C-----HQL----SYEDM-----
--VTV-----LYQIEANMNSRP--------LTP------------L--------------
----------------------SD--------DPS--E-------L--------------
-----------
>160/1-523 
---PTKRQVLRCFMSFFDPLGLLGFLLVHGKILLQD-IWRA-G----------T------
-QWDE-E-VEE--EHWNRWRDWTSLLRQVS---D-IRIP--RCY--F-------------
-PEATEL-HYQQL-QLHV-FVDASEA-AYA-AVAYFR--IADP-NG------IVRC-V--
LVST---------------------------KTKV-APL--K-P----------------
--------------------------------LSIPRLELQAAV-LGT-RLMRFVQES--
-H------S-LII---KER---YL---------WS-------------------------
-------------------------------------WYLPLGAV-------VNPK-K-P
EKV-RLIWDAAAM-V-DG---ISLNSMLLKGPDQL--VSLPGVLFRFR---QYNV--AVS
ADIKEMFHQIRIREE--DRHSQR-----F------LWRDD---P-SK---------P-AE
TFVMDVATFGSTCSPASAQYV-KNLN------------A----TKF-AKKY--P-KAAKD
I-IEN--TYVDDY-LASFQ-T---ENEAAETSAQVR-TI-QQAG-------GFSLR-NWQ
SNSA-SV-IQGL--GEP----VHL------------------------------------
------------------------------------------------------------
------------------------------------------------------------
----------------------------------------------------------SF
TRPFTYVGLDYFGPFV--------------------------------------------
----------------------------VK--VG-R-----G-NA-----KR-WIA---L
-FTCLT--IRAVHCEIVCSLSTDAC-----LKAIRRF-VCRR-GAPAEIYSDNGTNFQGA
ERILM-K-E----------IQQ-G----------------------MA---ETLTSTTTN
----WLFIPPASPHMGGAWERMVRSIKQAMMSAYR--C---D-RKL----DDESL-----
--HTF-----VIEAESMVNNRP--------LTY------------L--------------
----------------------PL-------------DA---------------------
-----------
>1600/1-550 
---PTKRDVASKLAETFDPLGLVSPIMVPFKRLMQR-IWENGK----------S------
VNWKD-R-IPK--ELLPDWRALRNTFIDRE-----LTVP--RQL----------------
---T-SNYDYSEV-HLLM-FSDASQD-MYA-ACCYAC--YIV-KGE------TPVV-T--
LLTS---------------------------KNKI-RPSKHE-S----------------
--------------------------------WTIPKLELLAIQ-LAS-NLACAIVAE--
-L------R---ITI-NSI---KL---------FT-------------------------
-----------------------------------PKYTIPHRGV-------VKE-DSLT
TKL-RIVLDASSHAR-GE---LSLNDCLHAGTNMI--TPIFGILIRMR---CPRF--IIV
ADIEKAFHQVRLQPE--FRNVTM-----F------LWLKD---I-TA----PVSAENI-E
VYRFRRIPFGMSSSPFLLAAY-ITYN------------L-------DINPH--E-LN-EE
I-KDN--LYVDNA-LFCTN-D---RSEIATKIKGTK-FI-FKRM-------DMNLR-EYI
VNDP-DT-MESLPESEK--A----------------------------------------
QATTI-----------------KL--LG--------------------------------
-----YKW----------------------------------------------------
----------------------------------------------------------TP
SKPFSKVGLDYLGPIM--------------------------------------------
----------------------------YRGDDGQTNK------------KA-YVL---V
-YTCLI--TRGAVLRVVPDGTSQRY-----ILTLKMI-FREV-GVPNVIFSDNASTFKLG
GSMIN-K-------DIED----------SV-Y-----------SHSLV---SFLASEVID
----FKYITPLAPWQGGIYERIVKLVKHQLIKECG--I-----RTY----DFYDL-----
--QYI-----VSGAQAMVNNRP--------LIP------------H--------------
----------------------SR--------SPR--D-------M--------------
-----------
>1602/1-536 
----TKRLILSRIASVYDPLGVLSPVILRGKLFFQT-LWN-RP----------H------
-GWDSNS-LSP--DELQQWKDIEASWTG-D---V-IERP--RLL--F-------------
---QTPNSDSDHF-ELHV-FSDACES-AYG-AVAYLR--RI-SKSG-------IDT-A--
FLMA---------------------------KVKI-APH--K------KS----------
--------------------------------LTIPQLELLGVE-KAA-ALAVFLKTE--
-L------D-MDVD---KT---FI---------WS-------------------------
--------------------------------------------------------TSKT
TKV-RIVFDASARSR-KD--APSLNDVLHTGESLL--PKIPGILLRCR---KPPI--LIS
GDIEKAFLMLSLAQA--DRDACR-----F------LWT-------------SPGDSKP-T
CYRFQRVPFGVKTSPYLLNAV-LKKH------------L-------LACDS--P-MA-HS
I-LRN--IYVDNV-FYGVD-S---IESGVDLFRKSK-EL-FASA-------QMNLT-QFF
SNCD-KL-NKTLTDMDHSDSP---------------------------------------
ITADQ-----------------KI--LG--------------------------------
-----IQW----------------------------------------------------
----------------------------------------------------------EF
APPFTTIGLDYAGPIQ--------------------------------------------
----------------------------AQSR-GQS--------------QPYWFI---V
-MTCLT--TRYTYIDLVDSLSASSL-----LNALRRF-SALY-GTPATIITDNARQMHMM
DDCLK---------ELK--EQSKK---------------------------PYFNSYDWP
---TFKFIPALSPWQGGVYERIVGIIKRCLARAGT------HKSLF----QLDDL-----
--ITL-----LKETEAIINDRP--------LTT------------V--------------
----------------------DT-------------DTNLLPLRPCDF-----------
-----------
>1603/1-545 
---ATRRGILSVVSSFYDPLGMVAPALLPPKMILQD-LCKE-S----------L------
-GWDD-E-IPE--KHFNAWQEWESDLQLLS---SKFEVD--RCL--K-------------
-PRGFGT--PTSV-QLHH-FADACEV-GYG-TASYVR--MENQ-EG------KVHC-T--
LLVG---------------------------KSRV-TPL--K-K----------------
--------------------------------ITIPRLELNAAV-VAV-RVDSMLKRE--
-L------D-LKV---DRT---HF---------WT-------------------------
---------------K---------------TESGRVWYVPHHGV-------YHPQ-K--
GKM-RVVFDCAAS-Y-AG---TSLNKELLQGPDLT--STLFGVLTRFR---QEPV--ALM
ADIEAMFSQVKVPSE--DRDYQR-----F------MWWPE---GQIN---------KPLE
EYRMTVHVFGATSSPSCANYA-LKRL------------A----DDC-KDQY--DEEVLKA
I-KGD--FYVDDL-LKSTE-T---VEKGQCLAEDIR-SV-CGTG-------GFRLT-KWI
SNYQ-QV-IKAV-------PVTERAEEVKNLD-----------------------LK---
------------------------------------------------------------
------------------------------------------------Y-----------
----------------------------------------------------------PD
EPPFTRVGVDYFGPIE--------------------------------------------
----------------------------VK--RG-R-----S-TV-----KR-YGV---I
-FTCMA--TRAVHIEKADSLDTDSC-----ISALRRF-VARR-GQVKQIWSDNGTNLVGA
KAEME-K-------EIKKWNER-Q----------------------IS---ETMLKKNVD
----WRFNPPTGSHFGGVWERQIRSIRQVLNAISK--Q---K--LQ----DDEGL-----
--RTL-----FCEVEYIINGRP--------ITA------------V--------------
----------------------S------------------------MDI----------
-----------
>1608/1-569 
---PTKRVLLKIIMSIFDPLGFLTPFTIEAKLILQG-VWNS-K----------I------
-GWDE-C-IQD--TEFDQWKRWLQKLDXIK---L-LHIP--RSY----------------
---RSKNCQVKSA-ELHI-FCDASSK-AYA-AVAYWRICLKDD---------SYHV-S--
LIMA---------------------------KSRV-APMKET-T----------------
--------------------------------VTIPRLELQAAV-LAI-RVANIIAKE--
-H------D-FQI---SRR---VF---------WS-------------------------
---------------K---------------PSGSRIWYLPHFGV-------SNIN-K-P
GKV-RLVFDAAVA-T-SS---VSFNKLLLSGPDLL--KSLLGVLMRFR---XFHY--AIK
DDLRDMFLKINIQEA--DRDAQR-----F------LWRGC---D-RT---------IEPD
KYVMSSVLFGAKSSPFTALFI-KNKN------------A----SLC-SSTY--P-AAAKS
I-IEN--SYIDDF-LESCE-T---REEASSRVQQVV-EI-NKHA-------NWEMH-GWA
SNDA-SV-LSNS--------NINSNDKQPINF-----------------------ETKDN
I---E-----------------EI--LG--------------------------------
-----LRWVNSTDELIFKI-----------------------------------------
----------------------------------------------------------YR
LRPFSHCGIHYFGPLN--------------------------------------------
----------------------------VK--VGYR-----R-RE-----KR-WGV---L
-FTCMS--TRAVHIELAQTLSTSSA-----ILALKLF-TGRR-GTPFVIYSDNGTNFIGT
NNEIX-K-------ALKDLDRK-K----------------------LN---EFAAKKQIV
----WKFNPPTASHMGGAWERLIRSVKNALNVVFK--D-----QAY----CEELL-----
--QTI-----LIEIEHCINSRP--------LTH------------V--------------
----------------------SI-------------DPRDK------------------
-----------
>161/1-542 
---PTKRIALRCVMSMFDPKQFLAPLLIHGRILMQN-LWRS-G----------I------
-GWDE-K-LGE--EHYDQWLRWTRLLPLID---D-IQIP--RCY--L-------------
-GEMSST-VYDTV-QLHV-FADAGED-AYG-CVAYFR--FTDG-KN-------VHC-A--
FVEA---------------------------KAKV-APL--Q-Y----------------
--------------------------------LSIPRKELEAAV-LGA-RVMKAICES--
-H------S-VKI---KKY---FL---------WT-------------------------
------------------------------------CWYLPLNYV-------VNSK-K-P
GKV-RMIWDAAAR-T-NG---VSFNDXLLKGPDLV--APLSGVINGFR---ERQV--AFG
GDIREMFHQILVRKE--DRQSQR-----F------LFRFD---M-NF---------E-PE
IFVMDVVIFGASCSPCLAQYV-KNMN------------A----REH-VQEY--P-EAADA
I-IRK--HYVDDY-FDSVD-T---ENEAIVRAKAVR-KV-HANA-------GFEIR-NWV
SNSS-KV-LKEL--GE------V-EPQEVKLL-----------------------DMSAS
DT--E-----------------RV--LG--------------------------------
-----IMW----------------------------------------------------
----------------------------------------------------------VS
EHPFSYVGVDYFGPIE--------------------------------------------
----------------------------VV--VG-R-----R-RE-----KR-WVA---L
-FTCMT--VRAIHLEEVYSLTTQSC-----EMAIRRF-VKRR-GSPIEIFSDNGTNFVGA
SKDLE-A-Q------IRT-INV-E----------------------CA---DTFTGAKTK
----WTFNPPSAPHMGGVWERMVRSVKAAMSV-FA--N---G-ERL----TDEIL-----
--QTT-----LAEVEHLINSRP--------LTY------------V----S---------
------------------------------------------------------------
-----------
>1610/1-533 
---PTKREVVAFLAMNYDPTGLISPIVVPVKKFITL-LW-NPD----------L------
-KWGD-R-IPD--ILMPMWTAITKVFTVNT-----YTIP--RQL----------------
---V-TTYDYTHV-DLVV-FSDASQD-HYA-AAAYLR--YDY-QGK------HYQS-Q--
LIFS---------------------------KSRI-KPGRNG------------------
--------------------------------ITIPQLELLALQ-TGT-NVALNLIEE--
-L------H---IPI-RKV---TF---------FS-------------------------
-------------------------------------YYFPHRDV-------IKE-DSNN
TKT-RIVLDASSHEK-GK---LSLNDCLHPGPSIL--QKIMGILIRSR---LSKY--LMI
SDIEKAFHQVRLQKQ--CRDVTR-----F------LWLED---P-EL----DATPDNI-V
TYRFTRLPFGVTSSPFLLAMT-ILQY------------L-------EFDPD--P-IN-AR
I-IEN--LYVDNV-LLTTN-D---PVELASLYTKLK-EV-FQKM-------HMNLR-EFL
CNNS-EV-M---------------------------------------------------
------------------------------------------------------------
------------------------------------------------------------
----------------------------------------------KL----------QL
VAPFAFVGLDYFGPLR--------------------------------------------
----------------------------YK-TKE-DNG------------KI-WVL---L
-VTCLV--TRAVHLEIVQDNTTHSF-----ILALKRY-FGRR-GVPQSILSDNAPAFKLG
YNIMN-K-------DIKS----------LINT-----------SLTLT---SFLADKEID
----IRLITPFSPWKGGIYERLVALVKNMLHKVLG--K-----ITI----PFLEL-----
--ESL-----IIESEGILNSRP--------ITA------------N--------------
----------------------KI--------HVA--D-------AKPIRPVDY------
-----------
>1612/1-553 
----TRRKVLSQIAKTFDPCGMTSPIILAAKLFRQE-IENGKN----------L------
-KWDS-K-LSD--SEEQKWKELMLTWEN-K---E-IKYP--RKL--F-------------
---QNNLSEHTKF-QLHA-FTDACSK-AFG-AAIYLR--IENDQQ--------IYC-N--
LVFA---------------------------KSLV-VPA--N---MPKGK----------
--------------------------------RTIPNLELHATM-LCG-KYLNFVKIE--
-F------E-KEIKI-QNC---TI---------WS-------------------------
---------------------------------------LPHHGV-------VKE-TSEH
TKL-RIVYNASAKSG-KN---PALNECIEKGTNEY--NDLTGIQLRTR---LKNI--LIG
SDIAKAFHQIELAPE--DRNCVR-----F------LWVED---P-FD----PNSP--L-I
HYRFKRVTFGVICSPAQLALT-IKLH------------L-------EKYNH--P-II-KQ
L-AQN--IYVDNL-LVGIN-H---KKDFQMVYELIK-KV-FAKA-------GMNVR-EFV
SNEL-SE-LQKLPKEDR--I----------------------------------------
EKETV-----------------KL--LG--------------------------------
-----IWW----------------------------------------------------
----------------------------------------------------------KG
KSAFEHVGIDYFGPLS--------------------------------------------
----------------------------VKT--LDGNK------------KC-WGA---I
-FTCLI--VRAIHLELVSDVSAEKF-----LLAFRRF-IKRR-RVPKLIISDNGTNFVLA
SKALK-Q-------IALEENKQ-NRIWSEIYR-----------DPMIQ---NFSSNLGID
----WQFNSPYASWRGGAYERMIGLVKTHLIRSLG--K-----RLL----SFEEL-----
--MTY-----LIEVERIVNERP--------LSY------------I--------------
----------------------TQ--------D-E--V----------------------
-----------
>1616/1-518 
----TMRTIYKILASQYDPLGFLTPYLTRAKVLVQQ-LWAK-R----------R------
-DWDD-PDLPL--DLCESWKQWESELPNIS---A-ISIP--RSY--L-------------
-PDGMDQ-PNTEH-HLHV-FCDASEK-AYG-AVAYL---SSTQ-GG------ATNV-A--
FVMA---------------------------RSKV-APK--R-Q----------------
--------------------------------QTMPRLELCAAL-AGA-QLANLIQTE--
-L------S-VTL---QRT---TL---------WT-------------------------
-----------------------------------ESWYLPHHLV-------YHN-----
DKA-RLVFNCSHV-Y-KG---TSLNDQLLPGPNLG--PSLIGVLLRFR---QHQV--AIS
GDIRGMFHQVHLLPE--DTPLLR-----F------LW-RD---LQQE---------ASPE
IYEWQVLPFGTTSSPCCAIYA-LQRH------------V----REH-PRS---TPGLIES
V-ERS--FYVDNC-LESHP-N---GAAAQARVDDLR-SL-LADG-------GFDIR-QWA
SNRS-SV-VAHL------------------------------------------------
------------------------------------------------------------
------------------------------------------------------------
----------------------------------------------------------IF
SPPFHSTGIDCYGPFI--------------------------------------------
----------------------------AK--IG-R-----R-HE-----KK-WGV---I
-FKCLT--TRAVHLDLLNSMDTDAF-----LLALRRF-IARR-GRPVEILSDRGTNFRGA
DAELR-A-------AFEEMETQ------------------------LQ---QQLASYQIE
----FKFNPPNAPHFGGVWEREIRSIKNALQVAVG--T---Q--PL----PEDVL-----
--HTI-----LVEVEGIIDSKP--------LGY------------V--------------
----------------------SA-------------DI---------------------
-----------
>1617/1-547 
---PTKRQVASKMAETFDPLGLITPLIVSFKRLMQN-LW-RNP----------M------
-KWND-P-IPK--ELLADWKAIQAAFMDTK-----ITVP--RRI----------------
---SISDDPPEEI-QLIM-FSDASTD-IYA-TAVYVQ--YSY-KSR------KPVT-R--
LLTS---------------------------KSKI-RSAKNE-M----------------
--------------------------------WTIPKLELLGIE-CSS-NLARTIIAELG
TL------A---TKI-KKV---RL---------FT-------------------------
------------------------------------KYYTPHRAV-------IKE-TSNT
TKL-RIVLDASSPPG-PE---PSLNDCLYAGDNLV--TPLYGILLRGR---IYPY--VVV
ADIEKAFHQVRLPTE--FRNASL-----F------LWLKD---I-TK----PPTPDNI-C
TYRFTRIPFGVASSPWLLAAS-ILHF------------L-------DRNPN--P-LN-QR
V-REN--LYVDNC-LIGTF-D---KSEITEIIKNSK-DI-FMKM-------KMNLR-EYV
TNSE-EH-MVAIEVEDQ--A----------------------------------------
KHRVI-----------------KL------------------------------------
------------------------------------------------------------
----------------------------------------------------------EP
SKPFAKVGLDYLGPVE--------------------------------------------
----------------------------YLRDDQESIG------------KA-YVL---L
-YTCLV--TRAAVLRVVPDATTESY-----LMALRTI-FHQV-GVPSEVHSDNAAIFKLG
AKMTN-D-------DIRE----------GSEI-----------DEIFT---CFLASQEIK
----FIYITPWSPWQGGVYERIIGLLKHQIHKICG--D-----QKL----DFFSL-----
--QYV-----VSSAQAMINNRP--------LVA------------H--------------
----------------------AR--------SPN--D-------M--------------
-----------
>1618/1-574 
---TTKRIVVSEMAQLFDPAGWMGPVLMSVKIFVQH-LWAT-N----------K------
-GWDD-P-LSP--EDDRWWKDFRREIPMLQ---Q-VEVP--RRV--I-------------
--GN----TTRNY-KLHC-VCDASTK-GYG-CSVYVV--GPDE-KG------KMQS-R--
LLIS---------------------------KSRV-APV-------C-------------
---G----------------------------QTVPRLELCAAL-LGA-ELVNLLLET--
-T-D----F-V-----GPV---TF---------WS-------------------------
------------------------------SRVAGPQFFLPHHAI-------QRPG-SST
TKT-RVVFDGSAKGS-GR---FSLNSILHTGPTVQ--PPLLSTILNFR---LPKF--AFT
ADAEKMFRQVWVHPE--DRKWQQ-----I------IWRKN---P-TE---------TL-Q
IYQLKTVTYGLASSPFHAARV-LNQL------------A----EDE-GHRY--P-IGAQI
V-GKR--FYVDDV-LAGAD-T---LEDADEACHQVR-EL-FQLA-------GFSLR-KWS
ASHP-DI-LQRIPQDLWESSP------TKE----------------------------IG
EPDFA-----------------KA--LG--------------------------------
-----LLWDPRADCFRFKIPTF--------------------------------------
----------------------------------------------------------TP
TRVFANSGLDYCGPFL--------------------------------------------
----------------------------VRPL--YGRG---ANV------KM-YVA---V
-FVCLS--VKAVHLEVVPDLTTTAC-----INGIKRF-VGRR-GRLIELRCDNATAFVGA
DRELK-E-------LRKRYLEQ-FR------------------TAEWE---NYCLDSGIT
----FRFIPPRSPHFGGLWEAGVKSFKHHFRRIFG--G-----RSC----TVDEL-----
--TTA-----VVHIESILNSRP--------LTP------------L--------------
----------------------TD--------HPD--D-------L--------------
-----------
>162/1-554 
---PTKRQMLKCLMGIFDPLGLLCAFLVHGKILLQD-VWRA-N----------V------
-QWDE-T-VTG--KIFDRWVKWTGLFSRVG---D-LRIP--RCY--F-------------
-RGATAQ-MYEHL-QLHV-FVDASEA-AFA-AVAYFR--VVNA-EG------EAEC-S--
IVAA---------------------------KSKV-APL--K-P----------------
--------------------------------LSIPRLELQAAV-LGS-RLMSFVQEN--
-H------S-VKV---KQR---FI---------WS-------------------------
---------------R---------------ADPKRVWYLPLGVV-------TNPR-K-P
GKV-RLIWDAAAK-V-DG---ISLNSMLLKGPDQL--TSLPAVLTRFR---QYKV--GVS
ADIQEMFHQLLIREA--DRHSQR-----F------LFRSD---P-LK---------P-LE
IYLMDVATFGSTCSPASAQYV-KNKN------------A----EEF-AVLY--P-RAAEE
I-LEN--HYVDDY-LSSYE-S---AEEAERVSREVR-SI-HQEG-------GFKLR-NWL
SNSS-AV-LHGL--SEE----DPKA-IKSLCL-----------------------S-AAE
SS--D-----------------RV--LG--------------------------------
-----MLW----------------------------------------------------
----------------------------------------------------------SF
SRPFTYTGVDFFGPFL--------------------------------------------
----------------------------VK--VG-R-----S-AA-----KR-WIC---L
-FTCLT--IRAVHVEVAHSLSTPSC-----IKAIRRF-VDRR-GAPAEIYSDNGTNFQGA
EHLLR-E-Q------LKE-IHG-N----------------------LA---ATFTNTDTK
----WIFNPPAAPHMGGAWEKMVRSVKSAMQASYN--S---D-RKL----DDEGL-----
--ETL-----AVEAEGIVNSRP--------LTY------------L--------------
----------------------PL-------------DA---------------------
-----------
>1624/1-540 
---ATKREILRTQMSLYDPMGLVGHFIMYLKVLLQE-IWRG-G----------F------
-SWDE-E-LDG--GIADKWTTWLRVLPAVQ---N-VTVP--RCY--R-------------
-HVCST---NAKR-ELHV-FCDASEN-GMA-AVAYLR--FEE--GD------HIEC-A--
LVGS---------------------------KTRV-APL--K-F----------------
--------------------------------LSIPRLELQAAV-IGA-RLADTIRRS--
-H------R-LEV---SRT---IF---------WT-------------------------
-----------------------------------NDWYLPIFPV-------TNPN-K-P
GKI-RMVFDAAAK-V-NG---VSLNSLLLAGPDLL--AGLLAVLLKFR---EFRV--GVV
GDIREMFHRVGIKKE--DQRSQM-----I------FW-GE---S-NR---------GDPD
VYVVTVMTFGAACSPTSAQFV-KNRN------------A----ERY-RKDF--P-RAVDC
I-KEE--HYVDDM-LASVE-T---EEEAFELADTVR-YI-HAKG-------GFEIR-NWA
SNSR-EV-ITML--QA---APAD---GKDI------------------------------
------------------------------------------------------------
------------------------------------------------------------
----------------------------------------------------------IA
QRAFSFTGIDYFGPFL--------------------------------------------
----------------------------VV--VG-R-----R-EE-----KR-WGV---L
-ATCLT--SRAVHLEVAASLTTASC-----ILAIRRF-IARR-GMPLEMISDRGTNFVGA
SRELR-E-------ALEEVDHD-A----------------------LM---TEFCGPKMK
----WTFNPPGAPHFGGCWERLVRSVKKVLNQCIF------P-RRP----TDEIL-----
--LST-----FTEIELIINSRP--------LTY------------V--------------
----------------------PL-------------DDEMAQPLTPNHL----------
-----------
>1629/1-543 
---CTRRGVLSEVSSVYDPYGFASPYVLNAKIILQE-LTAM-K----------L------
-DWDE-P-LPE--KQRESWLNWKRDLLLME---D-FNIS--RCL--K-------------
-PHDFGD--VTEY-QLHH-FSDASER-AYG-VASYLR--VTNQ-EG------KVYC-S--
LVMA---------------------------RTRL-TPL--K-R----------------
--------------------------------VMIPRLELMAAT-LAV-RLDGMLRRE--
-L------D-FTL---SDS---VF---------WS-------------------------
---------------A---------------GSGKPVWYLPHHPV-------ENPN-K-P
GKT-RIVFDCAST-Y-QE---RSLNDAVLQGPDLT--NTLLGVLLRFR---QEPI--AIM
GDIQAMFHQVQVPPD--ERDMLR-----F------LWWPE---GDIE---------RQPM
VYRMCVHLFGGTWCPSVCSFV-LRHT------------A----EDQ-AEEF--SPDAVNV
V-KRN--FYVDDC-LVSVK-E---EDKAVQLVDELK-RM-LKGG-------GFNLT-KWL
SNSP-KV-MESV-------PAHDRAKEVEGLD-----------------------L----
------------------------------------------------------------
------------------------------------------------------------
----------------------------------------------------------SD
EPPFSRVGIDYFGPLE--------------------------------------------
----------------------------VK--RG-R-----S-VV-----KR-YGV---L
-FTCLT--VRAVHLEMADSLDTSSC-----INAIRRF-IARR-GNVREIRSDNGTNLVGA
ERELR-T-------EIQSWNQA-Q----------------------IH---DTLLQKNIK
----WTFNPPAASHHGGVWERQIRTVRKLLCSLVK--Q---Q--TL----NDDSL-----
--HTL-----FCEIESIMNSRP--------ITE------------V--------------
----------------------S------------------------SDV----------
-----------
>163/1-558 
----IKRVVCSELAKIFDPLGIFAPVVVRAKIFMQQ-LWES-K----------I------
-GWDE-E-LSP--SLQQDWKIYRDDLQSLN---K-LKIP--RHM--F-------------
--DGKI-PV--AR-EIHT-FVDASEK-AYG-AATYIR--ATYK-DN------GITV-R--
LLCA---------------------------KSKV-APL--S-R----------------
--------------------------------QSLPRLELCAAL-LGA-ELTARVRKD--
-L-N----M---K---SSCNPAYL---------WT-------------------------
-----------------------------------SHYFIPXHCV-------LKPD-SST
TKL-RVVFDASAKSS-SG---KALNXILYAXPTVQ--SELFSILXRFR---THKX--XFT
ADIEKMYRQXWMNPA--DQFHXM-----I------VWRNS---P-QE---------QL-K
YYRLKTVTYGTTSAPFLATKC-LQHL------------A----NSS-KDQY--P-VGAKA
V-EYD--FYVXDC-LTGAD-S---ITEAIRLRDEXN-KI-LLPA-------GLRLR-KWC
ANHD-QI-LXGISKEDTTQMVKLD-NT--E------------------------------
-DNSI-----------------KT--LG--------------------------------
-----LTW----------------------------------------------------
----------------------------------------------------------SP
ARPFKNAGVDYCGPFW--------------------------------------------
----------------------------IHHK--VRGK---RPD------KA-YIA---I
-FCCFA--TKAIHMETVSDLTTDKF-----IAALKRF-MGRR-GNCQTLHCDNATNFVGA
NNKLK-E-------LEDAIYSD-KA------------------KDRIL---AECHKTNVK
----FHFIPPRAPHFGGLWEAAVKSAKHLLLKNVS--T-----ASL----TYDEL-----
--ETV-----VIEIEAILNSRP--------ITP------------M--------------
----------------------ST--------DPN--D-------L--------------
-----------
>1630/1-540 
---PTKREVLRTLMATFDPLGLISNILIYLKILFQE-ICRT-G----------I------
-EWDE-I-IPD--NLHEKWERWLEILPKVQ---E-VRIP--RCY--R-------------
-VNTELG-PRTNV-QLHT-FVDVSMS-GYS-AVVYLR--FEQ--GS------RVEC-A--
IVGA---------------------------KTRV-SPL--K-L----------------
--------------------------------VSIPRLELQAAV-IGV-RLADTVMKT--
-L------S-FPI---NQR---FF---------WS-------------------------
-----------------------------------RVWYLPLFPV-------FNPN-K-P
GKV-RIVWDAAAK-T-NG---ISLNSLLLKGPDFL--TPLDYVLYRFR---EFRV--GLS
GDVREMYLQLLMSKE--DQQCLR-----V------LWRDE---P-SK---------E-PS
IYVTQVMPFGTCCSPSCAQYV-KNLN------------A----SKF-EGQF--P-AAAQA
I-TKQ--HYVDDM-LVSVE-T---EQEAIKLAKDVK-YV-HAQA-------GFDMR-NWI
SNST-AV-VEAM--DE---KTKQ---EKSMNI----------------------------
------------------------------------------------------------
------------------------------------------------------------
----------------------------------------------------------AF
ARPFSYVGIDYFGPMS--------------------------------------------
----------------------------VV--VG-R-----R-IE-----KR-WGV---L
-LTCLT--MRAVHIEIAYSLNADSC-----VMAIRNF-MARR-GVPIQIYSDRGTNFTAA
KKELA-AANEELIVALKELNQD-K----------------------VV---AEIVSTDTD
----WTFLPPASPHMGGAWERLIQTVKRNLQAMKP------G-RNP----SDEVL-----
--RNT-----LMEIENIVNSHP--------LTY------------V--------------
----------------------PI-------------ED---------------------
-----------
>1635/1-571 
---PTRRGILSMVNSVYDPLGFLAPFTLKAKLILQE-LCKT-G----------C------
-GWDE-K-IPD--NLQGPWEKWFKDWDWLS---N-FQIP--RCI--K-------------
-SSDFGE--FKTV-QLHH-FCDASEC-GYG-TVSYLR--YSNN-KN------ETET-A--
FVLA---------------------------KARV-APL--K-Q----------------
--------------------------------ITIPKLELTAAT-LAS-RIDRMLKRE--
-L------C-LPL---EKS---VF---------WT-------------------------
---------------D---------------KPDGKVWYIPYHGV-------YHKR-K--
KTI-RVVFDCTSS-F-RD---VSLNKALLQGPDLA--NNLIGVLLRFR---LEPI--AFM
ADIQNMFHQVRVLPD--HTDFLR-----F------LWWPN---GNFE---------TNLE
EYRMKVHLFCAISSPSCANFA-LQRT------------A----DDN-ENVY--GKEVADT
I-RYN--FYVDDC-LKSIA-T---EKQACELAKNLK-EM-CAKG-------GFKLT-KWV
SNSK-VV-VSSL-------SETEKGNPIQDLN-----------------------LDRKR
-LSVE-----------------HA--LG--------------------------------
-----VEWDTNEDVFTFNI-----------------------------------------
----------------------------------------------------------PD
LPPFTNTGIDYFGPME--------------------------------------------
----------------------------IK--RG-R-----T-HV-----KR-YGV---I
-FTCLV--SRAVHLEVANSLDTDSC-----INAIRRF-IARR-GPVATIRTDQGTNFIGA
QKELQ-E-------TLKTLKHE-K----------------------IT---RILTDIGVN
----WMFNPPSAAHFGGVWERLIKSVKKVLYSVTK--E---Q--IL----DDEGL-----
--HTA-----MCEVEMTLNDRP--------ITS------------I--------------
----------------------SN-------------D--------PNDL----------
-----------
>1636/1-586 
---PTKRQIVAFLAKIYDPTGIVTPIGIQTKQLVSC-LW-EHK----------L------
-KWSD-P-IPE--SLLTLWSSIANQFTSTS-----YTVP--RQL----------------
---V-TSYDYINI-QLIM-FSDASKF-HYA-TTAYLR--FEY-PNH------SFQS-R--
LLFC---------------------------KSRV-KPRKVG------------------
--------------------------------ITIPQMELMALE-TAT-NAAINLQKE--
-L------H---IKI-SKV---FF---------FS-------------------------
-----------------------------------PSYFIPHHCI-------VKE-DSIH
TKL-RIVLDASSHGK-GK---VSLNDCIHAGPAIL--QRIMHILLRCR---LTQF--LLI
SDVEKAFHQVRLQEQ--CRNVTK-----F------LWLKD---P-LK----GATPDNI-V
MYRFTRLPFGVNCSPFLLAIT-ILQY------------L-------EIDPN--P-IN-QK
I-VEN--LYVDNV-IMTSN-D---QEEILSYYNQLK-LS-FGKM-------HMNIR-DFQ
VNSS-EV-MDHIPPQDR--S----------------------------------------
PNNVN-----------------KV--LG--------------------------------
-----HLWNGADDTLTIKLPSPPPGVPTKRQIVAFLAKIY--------------------
----------------------------------------------------------DI
VHPFAYVGLDYFGPIR--------------------------------------------
----------------------------YQ-SRD-DNN------------KV-WVL---L
-VTCLV--TRSIHLEVVPDNTTHSF-----ILALKRY-FGRR-GVPKSILSDNAPTFKLG
YSIMN-T-------DLKT----------LINN-----------SLTLT---SFLEGRQIK
----IRFITPYSPWKGGIYERLVAIVKNMVFKVLR--K-----ITL----PFLEL-----
--ESL-----LIETEGIINSRP--------ITS------------N--------------
----------------------KI--------HLT--D-------AEPIRPVDF------
-----------
>164/1-554 
---PSKREMLKITMSIYDPLGIVAAFVIHGKVLVQE-VWRA-K----------I------
-DWDE-K-IPW--EIFCRWQQWLAVLRKMN---T-VKVS--RCY--F-------------
-PGYSIE-CYNSL-DLHI-FVDASEE-AYA-AVAYFR--VVD--NG------RVRC-S--
LVSS---------------------------KTKV-API--Q-P----------------
--------------------------------LSIPRLELLAAV-LGA-RLRQTIEEK--
-H------S-LEI---RRT---FF---------WS-------------------------
---------------S---------------FDPRRTWYLPLGVV-------LNPR-K-P
GKV-RIIWDAAAK-V-EG---VSLNSMLLKGPDQL--TSLLSVLFKYR---EREV--AIS
GDIREMFHQLLIQEE--DRSALL-----F------LWRNC---P-NS---------P-ID
IMVMNVATFGASCSPAQSLFA-MNLN------------A----TEN-EADY--P-RAAAA
I-KHR--HYVDDY-LDSVD-T---EEEAAELALEVA-EV-HSKA-------GFEIR-NWL
SNRT-TV-LDKI--GE-----VKPGSVKCFGA-----------------------D-KET
GT--E-----------------RL--LG--------------------------------
-----MVW----------------------------------------------------
----------------------------------------------------------PF
CRPFTMVGIDYFGPYN--------------------------------------------
----------------------------IRSPTG-R-----C-TL-----KR-WVV---L
-FTCLT--IRAVHVEIAANLSTDSC-----KKAIRRF-IGRR-GAPREIFSDNGTNFVGA
SGELA-S-E------IRM-INR-E----------------------IS---STFTDIQTQ
----WQFNPPSAPHMGGCWERMVRSFKTALGA-LP--T---V-RLL----DEEAF-----
--ATV-----LVEAESMINSRP--------LTF------------I--------------
----------------------PL-------------ET---------------------
-----------
>1645/1-553 
---PTKRQVLKLVMSLFDPCGFISHFIVHGKILMQR-IWRT-G----------T------
-DWDE-Q-ILP--ELQEMWKDWTQLLKRLD---D-VKIP--RCV--F-------------
-GGADSK-LPASI-QLHL-FVDASEL-AYA-CVAYLR--IVQ--AG------TVHC-G--
IIAA---------------------------KTKV-APL--K-P----------------
--------------------------------LSIPRLELQAGV-IGC-RLMETICSS--
-L------D-LSI---ESR---HI---------WT-------------------------
---------------S---------------TENNRLWYLPLGVV-------RNPK-K-P
QKV-RLIWDAAAR-V-NG---LSFNDMLLKGPDML--TSLFNVLLRFR---QRSV--AIC
GDIREMFHQIQIISE--DKQYQR-----F------LFREH---L-DD---------P-PQ
IYVMDVATFGAACSPCSSQFV-KNKN------------A----EEF-KANY--P-KATEA
I-IKA--HYVDDY-LDSVD-T---VEEAVKLVAEVK-HV-HAQG-------GFEIR-NFS
SNSE-EV-LEQL--GE-SQSL----EKKSLSM-----------------------D-ASV
YI--E-----------------RV--LG--------------------------------
-----MVW----------------------------------------------------
----------------------------------------------------------PN
IRAFNYTGIDYFGPLL--------------------------------------------
----------------------------VK--QG-R-----N-LV-----KR-WVA---L
-FTCLA--TRAVHLEVVHSLSTQSC-----VMAIRRF-VARR-GSPSAFYTDNGTCFAGA
SNLLR-E-Q------LQA-IHE-D----------------------CA---DTFTNARTT
----WHFNPPSAPHMGGCWERMVRSVKMAMMAITE--H---P-RHP----SDEVL-----
--ETV-----LLDAEAMINSRP--------LTF------------I--------------
----------------------PL-------------EN---------------------
-----------
>1648/1-537 
---PTKRNVLSQIAKIFDPLGLISPVVVFAKIIMQQ-IWMS-K----------L------
-KWDD-V-LDG--KLLQAWIMFRDTLSHIH---E-IKIP--RYF--G-------------
--AV-N-ST--RY-EIHG-FADASSV-AYG-ACLYIR--VVTQ-DG------VKL--S--
LICS---------------------------KSRV-VPI-------K-------------
---G----------------------------LTIPRSELCAAL-LLV-RLFLKLLPA--
-V-K----L-E-F---QSI---HF---------WS-------------------------
---------------------------------------LPHHAV-------LKPS-SSS
TKL-RVVFDASSKT--KG---PSLNDSLMIGPVIQ--NDLFSINLRFR---SHRY--VFS
ADISKMYRQIQVDRA--HTPLLR-----I------FWREN---P-TD---------PL-Q
VLELTTVTYGTSAAPFLATRA-LQQL------------A----FDE-CTRY--P-YAAQI
V-LED--FYVDDV-LTGAE-T---VEEAIQRRVELT-EL-LSCG-------GFPIH-KWC
SNEP-TI-LDTVPEKDREKFL------SFE---------------------------D--
------------------------------------------------------------
------------------------------------------------------------
----------------------------------------------------------VP
SPPFSKSGVDFAGPVF--------------------------------------------
----------------------------IR--QGGRKS---TLV------KA-YIC---L
-FVCMS--TKAIHLELVSDLSAAAF-----VAALHRF-VARR-GLVEELFSDNGSNFVGA
KSELH-S-------LYQLFKSD-QL------------------QGKLN---EFCHAREIK
----WSFIPPRAPNFGGLWEAGVKSTKTHLKKVLR--D-----ASL----TFEEY-----
--YTV-----LTQIEAILNSRP--------LFS------------S--------------
----------------------SS--------DPS--E-------P--------------
-----------
>165/1-561 
---PTKRQVLRTIMSVFDPLGLVAHFVVHGKLIMQR-IWRA-G----------L------
-NWDE-Q-IDG--EILEDWRKWSGLLTTIA---E-VSVP--RCL--L-------------
-PD-SGD-TTQEP-QLHV-LVDASEN-AYA-CVAYLR--TSC--NG------LPRC-T--
LIAA---------------------------KTKV-APL--K-P----------------
--------------------------------LSIPRLELQAAL-IGS-RLVDTITKA--
-L------T-IPI---SAR---YL---------WT-------------------------
---------------S---------------SMPGRVWYLPLGVV-------RNPR-K-P
AKV-RLIWDAAAR-T-EG---VSFNDMMLKGPDML--TALPVVLLRFR---QNRI--AFS
GDIKEMFHQFRIRQE--DRQAQR-----F------LYREH---P-EA---------Q-AQ
IFVMDVATFGAACSPCIAQYL-KNKN------------A----EEY-KEQF--P-EAAQA
I-VDK--HYVDDY-LDSVE-T---LEEAAKLIEDVK-HV-HAMA-------GMEIR-NFA
SNST-EL-LQRI--GE-ARKT----EQKSMSL-----------------------E-TS-
-A--E-----------------RV--LG--------------------------------
-----MMW----------------------------------------------------
----------------------------------------------------------PF
IRPFTHTGVDYFGPIL--------------------------------------------
----------------------------VK--QG-R-----S-TV-----KR-WIA---L
-FTCLS--IRAVHLEVVHSLSTQSC-----VMAIRRF-VARR-GSPATFCSDNGTNFIGA
NNLLK-E-Q------LRT-ISK-D----------------------CA---TTFTNSATK
----WLFNPPLAPHMGGPWERMVRSVKVAMAAIAD--H---P-RHP----NDEVL-----
--ETV-----LLEAESVVNSRP--------LTY------------I--------------
----------------------PL-------------DHATQEALSPNHF----------
-----------
>1650/1-538 
-----KRQILQSLASTYEPLGIISPVVLKGKLFFQK-LWN-NS----------G------
-NWDS-P-LSE--DEIKEWKAIETSCCG-E---A-ITIN--RKY--F-------------
---STPNTSEHQF-EIHC-FGDASEA-AHG-AVAYIR--RI-GVHS-------IET-A--
FVCS---------------------------KSTV-SPL--K------KT----------
--------------------------------LSIPQAELVAVE-RGA-RLAHTIQQE--
-L------D-LPIS---MI---VI---------WS-------------------------
------------------------------KPTNTKVHYLSHHPV-------FKL-SSVS
TKL-RIVYDASARAN-KN--SQSLNDALHTGEKLL--PKLNGVLMRIR---VPPI--LVS
SDIEKAFLMLELHPQ--DRDCCR-----F------LWQ-------------PPGQTQP-V
CYRFLRVPFGVKSSPFLLNAS-IKKH------------L-------RSEQS--E-LA-KK
I-ALN--IYVDNV-FMGVA-N---AKEGVQFYRESK-KI-FAKV-------QMNLT-QYE
SNSK-EL-NEMIGIIEGKAAD---------------------------------------
QKVNL-----------------KL--LG--------------------------------
-----TSW----------------------------------------------------
----------------------------------------------------------TW
SKPFTICGLDYGGPIQ--------------------------------------------
----------------------------ATNQ-GHN--------------RKYWFI---L
-LTCLS--TRFTVVELVPSLDAEHL-----LKVMKRF-ASQY-GTPQTIITDNAAQIKML
AQVTE---------EAQ--KQMSS----------------------------MSSSQTLP
---TFKFIPALSPWSGGFYERMIALFKNCLIRAGS------TKTLL----DEEDL-----
--RTL-----LKEAEAVVNNRP--------LTY------------V--------------
----------------------S-------------------------------------
-----------
>1656/1-568 
----TRRGILSTVSSVFDPLGCVSPVVLPAKQLLQT-LCRS-Q----------L------
-GWDA-E-IPS--ELMRKWLQWRTELPKLM---Q-FKME--RCL--K-------------
-PDGFA---PQSV-TLHH-FSDASEK-GYG-VVSYLR--WEN--ED------EVRM-K--
FLTS---------------------------KARV-APL--K-E----------------
--------------------------------VSIPRMELTAAN-VAV-RIDHMIKQE--
-L------D-IPI---EET---YF---------WT-------------------------
---------------K---------------RDDGRVWYLPHHGV-------VHPQ-K--
KKL-RVVFDCSAE-F-GV---FCLNRELLQGPDLT--NTLFGVLTRFR---QDKV--ALM
ADIEGMFSQVRVPKD--DRDLLR-----F------LWWEK---GDIE---------QPLT
DHRMKVHVFGAVSSPSCANFA-LKRA------------A----QEQ-ADSF--SNEVTST
I-QKN--FYVDDC-LFSTP-S---VQQAVKLATDVT-AA-CEGR-------GFHLT-KWV
CNEP-EV-MKTI-------PEKEKAKSVQDLS-----------------------LDHKN
-QVTE-----------------RA--LG--------------------------------
-----IIWSTSEDTFGVKI-----------------------------------------
----------------------------------------------------------PD
EPPFTKVGIDYFGPLV--------------------------------------------
----------------------------VK--RG-R-----S-EV-----KT-YGV---M
-FTCLA--IRAIHIEKAESLSTDSC-----IAAIRRF-IARR-GTVKEMRSDNGTNLIGA
QRELK-R-------EIENWNQA-Q----------------------IS---DAMLQRNIQ
----WTFNPPGGSHHGGVWERQIRTVRQVLFNLVR--Q---Q--RL----DDEGL-----
--QTF-----LCEAEGIINGRP--------ITK------------A--------------
----------------------SN-------------D--------PNDL----------
-----------
>166/1-564 
---PTKREVLRTLMMVFDPLGLISHFLMFLRTLLQE-IWRS-S----------V------
-DWDE-Q-IHD--THFEKWLSWLRILPQVA---S-IRIP--RCY--R-------------
-SVTSLE-TGGIV-QMHT-FVDASEN-GFA-AAVYLR--FEE--GS------IVEC-S--
LAGA---------------------------KTRV-APL--K-F----------------
--------------------------------ISIPRSELQAAV-IGV-RLADTILGS--
-L------T-TKV---QKR---FF---------WT-------------------------
---------------E---------------TRHARIWYLPMFPV-------VNPN-K-P
GKT-RLVWDAAAT-S-HG---VSLNSVLLKGPDQL--TSLLSVLIRFR---EFRV--AVS
GDIREMYHQVQIRPA--DQHCQR-----F------LWKEN---E-AD---------SSPS
TYVMQVMSFGACCSPSVAQYV-KNTH------------A----MKY-EHNY--P-EAVHA
I-IHQ--HYVDDM-LISAE-T---EDKAIQLADEVK-KI-HESG-------GFEMR-NWV
SNST-TV-VAAL--EG---EGAK---EKSMSI-----------------------GEA-N
TN--E-----------------KV--LG--------------------------------
-----MWW----------------------------------------------------
----------------------------------------------------------VY
SRPFSHMGVDYFGPMT--------------------------------------------
----------------------------VS--IG-R-----R-TE-----KR-WGV---L
-VTCLT--VRAVHLEVAHSLSADSC-----IMALRNV-IARR-GVPVTIYSDRGTNFVGS
NTELK-A-------ALEVLDQE-Q----------------------LI---KEFTTTHTK
----WSFIPPLSPHMGGAWERLVQTVKQNLGRLRS------N-RRL----TEETL-----
--RSM-----LIEVEQIVNSRP--------LTD------------I--------------
----------------------PL-------------DDDQSPVLTPNHF----------
-----------
>1663/1-545 
---ATKRGILSTVSSLYDPMGLIAPATLHPKLILQE-LCRE-K----------K------
-AWDE-R-IPE--KHVKSWQKWEAELPLLS---HRFEVD--RCV--K-------------
-PVGFGD--PASV-QIHH-FADASES-GYG-TASYIR--MENQ-DG------RVHC-A--
LLMG---------------------------KARV-APL--K-K----------------
--------------------------------ITIPRLELNAAV-VAV-RVDSMLKRE--
-L------D-LKV---DRT---HF---------WT-------------------------
---------------K---------------TEPGQVWYVPHHGV-------YHPQ-K--
GKI-RVVFDCAAS-Y-AG---TSLNKELLQGPDLT--STLLGVLTRFR---KEPV--GLM
ADIESMFSQVKVPEK--YRDYQR-----F------LWWPK---GNLD---------EPPE
EYRMTVHVFGATSSPSCANYA-LKRI------------A----EDC-KGQY--NEEVLKA
L-KED--FYVDDL-LKAMP-T---EKQGQCFANEMR-EA-CATG-------GLRLT-KWV
SNSR-EV-LKTV-------PTSEMSEEVKDLD-----------------------LD---
------------------------------------------------------------
------------------------------------------------L-----------
----------------------------------------------------------PD
EPPFTRVGVDYFGPIE--------------------------------------------
----------------------------VK--RG-R-----S-TV-----KR-YGV---I
-FTCMA--TRAVHIEKADSLDTDSC-----ISALRRF-VARR-GQVKQIWSDNGTNLVGA
KAEME-K-------EIKKWNER-Q----------------------IS---ETMLKKNVD
----WRFNPPTGSHFGGVWERQIRSIRQVLNAISK--Q---K--LQ----DDEGL-----
--RTL-----FCEVEYIINDRP--------ITA------------V--------------
----------------------S------------------------TDI----------
-----------
>1664/1-577 
---FTRRGVLSTVSSFYDPCGFISPVMLPGKRILQE-MCRS-N----------A------
-DWDT-P-MPE--ALRARWENWLEDVRNLE---G-LQIP--RCL--K-------------
-PNGFGK--IKQV-ELHH-FSDASED-GYG-QCTYVR--FINE-DD------NVHC-A--
LVIG---------------------------KSRV-TPL--R-Q----------------
--------------------------------ITIPRLELAAAT-TSA-RMSSFVKEE--
-L------K-YHD---AKD---FF---------WT-------------------------
-------------------------------------NYIPHTGV-------YHPR-K-P
DKI-RVVFDCSAA-Y-QG---VSLNDHLLQGPNSM--NSLLGVLCRFR---KEEV--ACA
VDVKSMFHQFFVSPE--DRDLLR-----F------LWWED---GNPE---------KQVV
EYRMTVHLFGAASSPGAATFG-LRKA------------A----EDG-EDEF--GADAAEF
I-RKD--FYVDDG-LTSVP-S---TQIAVKLLKDSQ-GI-CAKA-------GLKLH-KVI
SNDI-DV-LKSF-------PKEDRSKEVQQLD-----------------------LDKDS
-LSLE-----------------RV--LG--------------------------------
-----VVWRIQNDVFNF-------------------------------------------
----------------------------------------------------------EP
TPPFTYSAVDYFGPFL--------------------------------------------
----------------------------VK--ER-R-----S-EV-----KR-YGV---L
-FTCMA--SRSVHLETANSLTGSSF-----INALRRF-MNRR-GVVRQLRSDQGTTFIGA
RTELR-H-------ALAEMDQS-Q----------------------VQ---EYLLQNGCD
-WIPFKMNVPHASHMGGVWERQIQTVRRVLEPLLQ--T---VGSQL----DDEAF-----
--RTF-----LTEAEAIINARP--------LTT------------T--------------
----------------------NL--------S----DSGAPEPLTPNHL----------
-----------
>1668/1-528 
---PTKRKVLSAIARVYDPIGFIAPVILIGKLLMQA-LWKS-K----------L------
-KWDE-K-LDE--YLTLRWKSFLSSLPILH---Q-IRIP--RQM--M-------------
--LT-N-AV--GF-ELHG-FADASKV-AYG-ANVYIR--SLFA-DG------SAQM-R--
LVTS---------------------------KSKV-API-------K-------------
---E----------------------------ESIPRLEGLAAL-LLA-RLMRKVLDA--
-IGD----H-H-F---SSI---VC---------WS-------------------------
-------------------------------------WYLPHHAV-------LRPS-NTT
TKC-RVVFDASAKV--SG---SSLNDVMMVGPTVQ--RDLLSIILSFR---KHQY--VLS
ADIAKMYRQILVDPR--HTPLQR-----I------FWRKS---P-SA---------QL-R
VLELSTVTYGTAAAPFLATRA-LLQL------------A----RDE-KDRF--P-LAAKV
I-EKN--VYVDDA-LFGSN-S---LDEAFEMQFQLI-QL-LKSA-------GMELH-KWS
SNEE-LL-MV--------------------------------------------------
------------------------------------------------------------
--------------------TI--------------------------------------
----------------------------------------------------------DT
APAFQKVGVDFAGPIM--------------------------------------------
----------------------------IK--QSARRA---VPV------KG-YIC---V
-FVCMV--TKAIHLEAVEDLSTEAF-----LGAFQRF-VSRR-GIPEHVFSDNGTNFVGA
KSELH-E-------LYLLFQAR-FA------------------QDKIF---DYCHTKEIT
----WTTIPPHAPHFGGLWEAGVKSVKSVLKKVYQ--S-----ASM----TIAEF-----
--CTL-----LCQIEALLNSRP--------LFA------------H--------------
----------------------SS--------D-----------------PQDF------
-----------
>1669/1-530 
---PTKRQLLQVVMSIFDPLGLVSLIVVHGKILLQN-VWRS-K----------I------
-DWDT-K-IDG--NLFGEWYRWAIFLKQLN---T-VHIS--RCY--F-------------
-PGYAPE-SYDTL-ELHV-FTDASEE-AYA-AVAYFR--IID--RG------QVRC-T--
LVGA---------------------------KTKV-APL--K-P----------------
--------------------------------LSIPRLELQAAL-LGA-RLAKSIEEN--
-H------T-LNI---NRR---VF---------WS-------------------------
-------------------------------------WYLPLGVV-------VHPK-K-P
GKI-RVVWDAAAT-V-QG---QSLNSVLLPGPDLL--TSLPAVLSQYR---QRQV--AIS
GDIQQMFHQLKIRPE--DKQAQR-----F------LFRDD---P-SK---------A-VV
TYVLDVATFGATCSPSAAQFI-KNRN------------A----RDF-EDQY--P-EAAHA
I-IHK--HYVDDY-LDSLD-T---IDEAVDLAQQVR-TV-HAKA-------GFHIR-NWQ
SSSK-EV-LARI--G---------------------------------------------
------------------------------------------------------------
------------------------------------------------------------
----------------------------------------------------------PN
VRAFSFVGLDYFGPLL--------------------------------------------
----------------------------VK--QG-R-----H-EV-----KR-WVA---L
-FTCLT--VRAIHLEVVTSLSTESC-----KMAIRRF-IARR-GAPREIYSDRGTNFIGV
SGELR-E-K------SRN-INQ-K----------------------LA---ATITNINTE
----WRFNPPSAPHMGGSWERMVRSVKCALAS-LS--S---E-RKP----DEETL-----
--ETL-----LIEAEAIVNSRP--------LTY------------M--------------
----------------------PL-------------DHAENEALTPNCF----------
-----------
>167/1-545 
---PTKRQLLQVVMSIFDPLGLVSLIVVHGKILIQN-VWRA-S----------I------
-NWDE-K-ITS--DLFSEWRRWIKLLGQLD---A-IRIP--RCY--F-------------
-PGYHPE-SFESL-ELHI-FVDASEE-AYV-ASAFFR--IVD--RS------QVRC-V--
LVSS---------------------------KTKV-APL--K-P----------------
--------------------------------LSVPRLELQAAL-LGV-RLAKSVAEN--
-H------T-LVI---VRR---FF---------WS-------------------------
-------------------------------------WYLPLGIV-------VQPK-K-P
GKV-RLVWDAAAA-V-RG---QSLNSALLPGPDLL--TSLPSVLSRYR---QRQV--AIS
GDIREMFHQLQIRPE--DKQAQR-----F------LFRSD---P-TK---------E-PD
TYVMDVATFGATCSPSSAQFI-KNQN------------A----KDF-EAEY--P-EAAAA
I-VHN--HYVDDY-LDSLD-T---IEEAIDLALQVK-TV-HAKA-------GFHIR-NWM
SSSK-EV-LSRV--GD-SAEE----QQKSFKT-----------------------H-SAS
TS--E-----------------RV--LG--------------------------------
-----MSW----------------------------------------------------
----------------------------------------------------------PY
VKPFSFVGLDYFGPLL--------------------------------------------
----------------------------II--QG-R-----H-EV-----KR-WVA---L
-FTCLT--IRAIHLELVSSLSTECC-----KMAIRRF-IARR-GAPSEIYSDRGTNFVGV
SGELR-E-Q------IRG-INS-D----------------------LA---STFTNTITQ
----WRFNPPASPHMGGAWERMVRSVKCALAA-VS--A---E-RKP----NEETL-----
--VTL-----LVEAESVVNSRP--------LTY------------M--------------
----------------------PL-------------ET---------------------
-----------
>1671/1-548 
---PTKRDVASKLAETFDPLGLVAPIMVAFKRLIQK-LW-SHD----------M------
-NWKD-K-IPV--ELLPDWHNLQKSFQDTL-----VVIP--RQL----------------
---T-DQYDYDRA-ELLI-FSDASQD-IYA-CMAYTC--FLK-KGC------EPRV-Q--
LLAS---------------------------KNKI-RPSKNE-K----------------
--------------------------------WTIPKLELLGIE-CGS-TLACNIIAE--
-L------R---IKI-NNI---RL---------FT-------------------------
-----------------------------------PVYFIPHRAV-------FKE-DSLT
TKL-RVVLDASSHAR-GQ---ISLNDCLHAGTNMI--TPIFGILLRTR---CTKF--IIV
ADIAKAFHQVKLQEE--FRNVTC-----F------LWLKN---I-HK----HPTEDNI-M
VYRSTVIPFGVSSSPFLLAAY-ITYN------------L-------DNNPD--D-IN-KE
I-RDN--LYVDNA-LFGTN-D---SEKIMPIIRKTK-AT-FANM-------SMNLR-EYC
VNHD-KI-MDTLDTSVA--T----------------------------------------
SAEAI-----------------KL--LG--------------------------------
-----YTW----------------------------------------------------
----------------------------------------------------------IS
SKPFSKVGLDYLGPIE--------------------------------------------
----------------------------YVKDDGVSIG------------KA-YVL---I
-YTCMC--TRGAVLRVVPDSTSYRY-----VMTLKMI-FREV-GVPLAVYSDNAAAFRLG
ASVIN-A-------DIAS----------IE-Y-----------STTLT---TFLASESID
----YKFIVPFAPWQGGVYERIVQIVKRQIRKECG--N-----AKF----DFHSL-----
--QYL-----VSGAQGMINNRP--------LTP------------H--------------
----------------------SR--------SPG--D-------M--------------
-----------
>1678/1-549 
---PTKRQVLQTIMKLFDPLGLISHFIVHGKILMQE-IWRS-G----------T------
-NWDE-P-IAE--HLLDQWHRWIELLGLLS---E-VKVP--RCF--F-------------
-KGQPSD-SLQGL-QLHV-LVDASEV-SYA-CVAYLR--LNT--TY------GGRC-V--
LVAS---------------------------KTKV-APL--K-P----------------
--------------------------------LSIPRLELQAAL-IGA-RLSQGIKSA--
-L------T-LSI---EKC---YY---------WS-------------------------
-------------------------------------WYLPLGVV-------TNEK-K-P
DKI-RLIWDAAAK-V-GG---VSFNDFLLKGPDLL--TSLHDVLLRFR---ERSV--AIC
GDICEMFHQIRIREP--DKQSQR-----F------LWRNS---S-VE---------P-IQ
TYVMDVSTFGATCSPCSAQFI-KNKN------------A----REF-SEVY--P-RAVNA
I-IYN--HYVDDF-LDCTD-T---EEEAIELVQNVK-AI-HATA-------GFEIS-KFR
SNSA-EV-LSAL--GE-----HYGGQNKLLCS-----------------------D-KQA
TS--E-----------------RV--LG--------------------------------
-----LTW----------------------------------------------------
----------------------------------------------------------PF
IRAFTYVGVDYFGPLE--------------------------------------------
----------------------------VK--VG-R-----G-VA-----KR-WVA---L
-FTCLT--VRAVHLELTHSLSTQSC-----IMAIRRF-VARR-GAPREVYTDNGTNFHGA
GRRLN-E-EKQ---MLQK-LSE-R----------------------CA---TTFTNANTT
----WYYNVPAAPHMGGPWERMVRAVKTAMKAISE--Y---P-RHT----NDEVL-----
--ETV-----LLEAESVVNSRP--------LTY------------V--------------
----------------------PV-------------EG---------------------
-----------
>168/1-565 
----TKRKILSEISRLYDPLGLIAPIVVRAKILMQQ-LWML-S----------L------
-EWDE-E-VPI--EIQAKWRTFVNELPSLS---N-FRID--RYA--F-------------
-----E-EG--DV-QLHC-FADASDV-AYG-ACVYVR--TVGS-GG------AIKV-E--
LLTS---------------------------KSRV-APL-------K-------------
---K----------------------------RSIPRLELCAGQ-IAA-QLTSKVRTT--
-L-E----I-G-A---NSV---WY---------WS-------------------------
-------------------------------------CFLPHHPV-------LKES-SST
TKV-RGVFDASAKTS-TG---YSLNDALLVGPVLQ--DELYLIVLRFR---RYRI--VLL
ADIEKMYRMVRMHPD--DQPLQC-----V------LFRFG---K-DH---------PI-T
RYALTTVTYGLSPSSFLATRT-LHQL------------A----DDE-GRSF--P-LAADA
L-KQD--FYMDDF-IRGED-S---IPAAIQLRQEMT-KL-LNRG-------GFRLR-KWC
SNFH-EV-LDGVPEEDLATQS--N-R-TFD---------------------------P--
-DEAI-----------------KT--LG--------------------------------
-----LSWEPSSDQFRFDINVD--------------------------------------
----------------------------------------------------------TP
SRPFSSTGVDYCGPVL--------------------------------------------
----------------------------VKSK--IRRS---APT------KA-YIA---L
-FVCFS--TKAVHIELVGDLSTQSF-----LSALRRF-IARR-GLPEHIYSDNATNFAGA
KHELH-A-------LYQMLNNR-TE------------------NARIA---TSLATNGIN
----WHMIPPRAPNFGGLWEAAVKVAKKHLVRQIG--T-----SSL----LQEDL-----
--ETV-----LVQIEGCMNSRP--------LVA------------L--------------
----------------------SD--------DPN--D-------L--------------
-----------
>1680/1-560 
----TKRNLLRTATSVFDPLGGLTPFTVRAKRMFQS-LWQT-G----------M------
-TWDD-N-LPA--EVVLQXRVWKLELNELP---C-IAMP--RAY--F-------------
-QFSPTE--ASRL-ELYG-FGDASEA-AYA-AVVYLR--AVKT-PD------DVQV-S--
FVTA---------------------------KSRV-APL--K-K----------------
--------------------------------LSTLRLELMAAL-LCA-RLVCYVRKE--
-L------A-LDV---EAC---H-----------A-------------------------
------------------------------EGPHGRTWYLPHHVV-------SQQ-GPEA
MKH-RIVFVASVKFK-GT----SLKEQLDSGLKLQ--ADLLGILLRFR---RFRV--ALQ
SDLAKMFLQVGLFDE--DRGVCR-----F------LWRKD---G-LG--------GPI-A
TYRLTRVCFSVACSPYVAMQV-VNHH------------L----REKRDCFG--T-VV-DE
I-KVG--MYVDDL-VVSCD-S---IDEARDFAHRSS-EL-LASG-------GFHLA-KWA
NNAP-EA-LVDLPAEEIFRDR---------------------------------------
YSCLW-----------------KN--LG--------------------------------
-----ISW----------------------------------------------------
----------------------------------------------------------NP
ARPFSNVGIDFVGPLL--------------------------------------------
----------------------------IRS-ESS-KY---VSK------KA-YIF---L
-FTCMV--IRAIHLELVPDQTIDSF-----LRALRRF-VARR-GRPDTIQSDNFRTFHQA
NAFLK-H-------LFSGRN-----------------------WETVQ---RHLASERVE
----WIFITERSPWCGGYWEPLVRSVKTALKATLG--Q-----CLA----APDEL-----
--RTV-----LCEIEARVNERP--------LTF------------V--------------
----------------------GS--------DVD--E-------EMALTPAHF------
-----------
>1682/1-554 
---PTKRELQSFLAKFYDPMGILTPLTVRLKLFLQS-LW-PTK----------I------
-NWKQ-K-IPE--GTEKIWETIRKQFQHQQ-----FTFA--RTL----------------
---T-QNFDFIRS-KLII-FSDASKN-SYG-LAAYIR--FEY-PDK------TVKT-S--
LIMG---------------------------KSRV-KPLNKDVR----------------
--------------------------------YTIPRLELLALA-TGT-NCAIYIQKE--
-L------H-TNIPF-ESV---EF---------FS-------------------------
-----------------------------------RCFYIPHMTV-------VKQ-DSNT
TKL-RMVLDASSHMK-NK---LSLNQCIKSSPSII--KLITGILMRCR---AGKF--YMT
SDIEKAFHQIRLQKD--DRDFTR-----F------VWVKD---P-SK----GPVTDNF-I
TYRFTRIPFGLSCSPYLLAAS-ILTY------------M-------EKYPA--E-IN-KH
L-EQN--CYVDNM-MFTTN-N---ESELINMYKESK-EA-AKKW-------GMNLR-EYQ
TNSE-ST-SSAIPEMDR--A----------------------------------------
PQKPN-----------------KI--LS--------------------------------
-----HIF----------------------------------------------------
----------------------------------------------------------QK
SRPFERIGLDYFGPIY--------------------------------------------
----------------------------YK-ANG-VER------------KC-WTL---I
-CTCLV--TRNIHLELVSDNGTVEF-----ILAMRRF-FARR-GTPRKVLLDNARTFKLG
EKIFN-G-------DIRR----------LGSE-----------CEAFT---TFLDQNPMN
----WDFITPLSPWKGVIYERLIAIVKRLLYSSGD--T-----AKL----NFVQL-----
--FTT-----MTEIEAIVNSRP--------ITR------------N--------------
----------------------SE--------KLT--D-------SPVIR----------
-----------
>1684/1-536 
---TTKRKILSHIAKVYDPLGLISPALLPAKHFLQI-VQN-LN----------F------
-KWDD-P-LPE--KMALDWIKLMHAWDGFGFNFR-VEFP--RHI--A-------------
------TSP--NE-EFHC-FCDASKT-GLG-VALYQL--A-DSSYG------KKES-N--
LIFG---------------------------KSLV-KPL--K---VADHD----------
--------------------------------STIPKLELQALT-LGV-KVTKFVQTQ--
-L------N-FDDQ---QV---IL---------WT-------------------------
----------------------------------------------------------ST
TKI-RIVMDASAKPK-STPSAPSLNECLHTGPLLL--KDLTGILLRFR---RMEK--VIL
ADIEKAFLQLGVREQ--DRDATR-----F------LWLAN---P-KEANLEQLKREDF-R
VFRFCRVSFGLTVSPFLLNAT-IREH------------L-------ALHDT--D-VA-QR
I-SDN--LYVDNI-MVEIK-P---SENSNQLVTEAK-II-FESA-------GMRIR-EFF
GSHI-DE-LKELDSSEL--AQ---------------------------------------
DLENT-----------------KV--LG--------------------------------
-----IEW----------------------------------------------------
----------------------------------------------------------NE
TRPFNNTGIDYFGPLK--------------------------------------------
----------------------------VKRGLETV--------------KV-YVA---L
-FTCLT--IRAIHLEVAEDYSAEAF-----LRVFRRF-AARR-GVPRVILSDQGTNFIAG
AKVIK-E--------------N-WT---TDLL-----------TLEVQ---EQLAHQGIT
----WNFNTAHAPWKGGTWERLIGITKNALRRSIG--R-----RLL----TFDEF-----
--GTL-----VVEIEAIVNHRP--------LTF------------E--------------
----------------------S-------------------------------------
-----------
>1687/1-544 
---PTKREVLRVLMTIFDPLGLIAPFLVYLKILLQD-IWRS-G----------I------
-LWDD-K-IND--KSFSKWIIWLRVLPQVE---R-IQIP--RCF--R-------------
-LGF-PD-YD-EV-QLHT-FVDASEN-AMA-ATCYLR--FVK--DG------SIRC-S--
QVAG---------------------------KTRV-APL--R-Y----------------
--------------------------------HSIPKLECESAV-VGV-RLARTVTES--
-L------S-FTV---DKH---FY---------HT-------------------------
-----------------------------------RSWYLPVFPV-------TNPN-K-P
GKV-RMVWDAAAK-S-HG---VSLNSALLKGPDLL--SSLYTVLILFR---ENPI--ALT
GDIREMFHQVAIRQE--DQQCQR-----F------YWRDE---N-GQ---------L--A
VYAMCVMTFGACCSPSSAQYV-MNLN------------A----DRF-TREY--P-TATEV
I-RNQ--HYVDDM-LFSVN-T---EAEAIKIAKDVK-FV-HSKG-------GFEIR-NWV
SNSQ-RV-LQAL--LG---DTTE---EKNLDL-----------------------SPE-M
TT--E-----------------KV--LG--------------------------------
-----MWW----------------------------------------------------
----------------------------------------------------------AL
ARPFTHVGIDYFGPLV--------------------------------------------
----------------------------VS--VG-R-----R-TE-----KR-WGM---L
-ITCLT--TRAIHIEVVHSLSTDSC-----IMGLRNF-SARR-GTPRTIYSDRGTCFIGA
KREIH-E-------ATENIKLE-D----------------------VM---KEFVSVETT
----WKFNPPLSPHMGGSWERLIGIVKRNLMAIRP------V-RNP----SDEVL-----
--RNL-----LTEIEHTVNSRP--------LTH------------V--------------
----------------------PV-------------DD---------------------
-----------
>1692/1-564 
----TMRNIYRVLASQYDPLGVILPYTTRAKVIVQH-LWVK-H----------R------
-DWDD-PQLPG--ELQQEWMKWEEELKYLP---E-VTLP--RCY--Y-------------
-PYYMDH-SDVRR-EIHI-FSDASEK-AYG-AVAYLL--TEDH-QG------ELHL-A--
FLLA---------------------------RSRV-APR--K-Q----------------
--------------------------------QSIPRLELCAAL-IGA-QLAKLLVNE--
-L------T-VKL---DKF---TY---------WT-------------------------
---------------K---------------ESTREKWYIPHHMI-------THN-----
EKN-RLVFNCSFE-Y-EG---LNLNDSLLPGPVLS--PSLLGVLLRFR---EHCV--AIS
GDIRGMFHQVLLLPE--DRPLLR-----F------LW-RD---LRRE---------EPPD
TYEWQVLPFGTTCSPCCATFA-LQQH------------V----ALH-STP---DEDVRFS
V-NKC--FYVDNC-LQSLP-S---AQEARQLVDKLR-AL-LSSG-------GFDIR-QWA
SNKG-EV-ISHL-------PPEARSTKLELWL-----------------------SQDKA
-EPRE-----------------ST--LG--------------------------------
-----LSWHCKSDNLGFKH-----------------------------------------
[truncated: 970,438 more chars]
